# Supplementary material for: Genome-wide patterns of differentiation within and among U.S. commercial honey bee stocks
Source: BMC Genomics. 2020 Oct 8;21:704. doi: 10.1186/s12864-020-07111-x (PMC7545854; doi:10.1186/s12864-020-07111-x)
Supplement: Supplementary file 1 — Additional file 1 : Supplemental Table 1. DNA sampling method. [file 12864_2020_7111_MOESM1_ESM.xlsx]

## Sheet: Sheet1
SampleID	DNA_Extraction_Method
MNHyg1	SbeadexⓇ purification kits (Biosearch Technologies UK, CAT#NAP41450), Qiagen DNeasy Blood and TiQiagen DNeasy Blood and Tissue Kit (Qiagen USA, CAT#69506	SbeadexⓇ purification kits (Biosearch Technologies UK, CAT#NAP41450), Qiagen DNeasy Blood and TiQiagen DNeasy Blood and Tissue Kit (Qiagen USA, CAT#69506
MNHyg2	SbeadexⓇ purification kits (Biosearch Technologies UK, CAT#NAP41450)	SbeadexⓇ purification kits (Biosearch Technologies UK, CAT#NAP41450)
MNHyg3	SbeadexⓇ purification kits (Biosearch Technologies UK, CAT#NAP41450)
MNHyg4	SbeadexⓇ purification kits (Biosearch Technologies UK, CAT#NAP41450)
MNHyg5	SbeadexⓇ purification kits (Biosearch Technologies UK, CAT#NAP41450)
MNHyg6	SbeadexⓇ purification kits (Biosearch Technologies UK, CAT#NAP41450), Qiagen DNeasy Blood and TiQiagen DNeasy Blood and Tissue Kit (Qiagen USA, CAT#69506
MNHyg7	SbeadexⓇ purification kits (Biosearch Technologies UK, CAT#NAP41450)
MNHyg8	SbeadexⓇ purification kits (Biosearch Technologies UK, CAT#NAP41450)
MNHyg9	SbeadexⓇ purification kits (Biosearch Technologies UK, CAT#NAP41450), Qiagen DNeasy Blood and TiQiagen DNeasy Blood and Tissue Kit (Qiagen USA, CAT#69506
MNHyg10	SbeadexⓇ purification kits (Biosearch Technologies UK, CAT#NAP41450), Qiagen DNeasy Blood and TiQiagen DNeasy Blood and Tissue Kit (Qiagen USA, CAT#69506
MNHyg11	SbeadexⓇ purification kits (Biosearch Technologies UK, CAT#NAP41450), Qiagen DNeasy Blood and TiQiagen DNeasy Blood and Tissue Kit (Qiagen USA, CAT#69506
MNHyg12	SbeadexⓇ purification kits (Biosearch Technologies UK, CAT#NAP41450), Qiagen DNeasy Blood and TiQiagen DNeasy Blood and Tissue Kit (Qiagen USA, CAT#69506
Pol1	SbeadexⓇ purification kits (Biosearch Technologies UK, CAT#NAP41450)
Pol2	SbeadexⓇ purification kits (Biosearch Technologies UK, CAT#NAP41450), Qiagen DNeasy Blood and TiQiagen DNeasy Blood and Tissue Kit (Qiagen USA, CAT#69506
Pol3	SbeadexⓇ purification kits (Biosearch Technologies UK, CAT#NAP41450)
Pol4	SbeadexⓇ purification kits (Biosearch Technologies UK, CAT#NAP41450)
Pol5	SbeadexⓇ purification kits (Biosearch Technologies UK, CAT#NAP41450)
Pol6	SbeadexⓇ purification kits (Biosearch Technologies UK, CAT#NAP41450)
Pol7	SbeadexⓇ purification kits (Biosearch Technologies UK, CAT#NAP41450)
Pol8	SbeadexⓇ purification kits (Biosearch Technologies UK, CAT#NAP41450)
Pol9	SbeadexⓇ purification kits (Biosearch Technologies UK, CAT#NAP41450)
Pol10	SbeadexⓇ purification kits (Biosearch Technologies UK, CAT#NAP41450), Qiagen DNeasy Blood and TiQiagen DNeasy Blood and Tissue Kit (Qiagen USA, CAT#69506
Pol11	SbeadexⓇ purification kits (Biosearch Technologies UK, CAT#NAP41450)
Pol12	SbeadexⓇ purification kits (Biosearch Technologies UK, CAT#NAP41450)
Russian1	SbeadexⓇ purification kits (Biosearch Technologies UK, CAT#NAP41450), Qiagen DNeasy Blood and TiQiagen DNeasy Blood and Tissue Kit (Qiagen USA, CAT#69506
Russian2	SbeadexⓇ purification kits (Biosearch Technologies UK, CAT#NAP41450), Qiagen DNeasy Blood and TiQiagen DNeasy Blood and Tissue Kit (Qiagen USA, CAT#69506
Russian3	SbeadexⓇ purification kits (Biosearch Technologies UK, CAT#NAP41450), Qiagen DNeasy Blood and TiQiagen DNeasy Blood and Tissue Kit (Qiagen USA, CAT#69506
Russian4	SbeadexⓇ purification kits (Biosearch Technologies UK, CAT#NAP41450)
Russian5	SbeadexⓇ purification kits (Biosearch Technologies UK, CAT#NAP41450)
Russian6	SbeadexⓇ purification kits (Biosearch Technologies UK, CAT#NAP41450)
Russian7	SbeadexⓇ purification kits (Biosearch Technologies UK, CAT#NAP41450)
Russian8	SbeadexⓇ purification kits (Biosearch Technologies UK, CAT#NAP41450), Qiagen DNeasy Blood and TiQiagen DNeasy Blood and Tissue Kit (Qiagen USA, CAT#69506
Russian9	SbeadexⓇ purification kits (Biosearch Technologies UK, CAT#NAP41450), Qiagen DNeasy Blood and TiQiagen DNeasy Blood and Tissue Kit (Qiagen USA, CAT#69506
Russian10	Qiagen DNeasy Blood and TiQiagen DNeasy Blood and Tissue Kit (Qiagen USA, CAT#69506
Russian11	Qiagen DNeasy Blood and TiQiagen DNeasy Blood and Tissue Kit (Qiagen USA, CAT#69506
Russian12	SbeadexⓇ purification kits (Biosearch Technologies UK, CAT#NAP41450)
Italian3.1	SbeadexⓇ purification kits (Biosearch Technologies UK, CAT#NAP41450), Qiagen DNeasy Blood and TiQiagen DNeasy Blood and Tissue Kit (Qiagen USA, CAT#69506
Italian3.2	SbeadexⓇ purification kits (Biosearch Technologies UK, CAT#NAP41450), Qiagen DNeasy Blood and TiQiagen DNeasy Blood and Tissue Kit (Qiagen USA, CAT#69506
Italian3.3	SbeadexⓇ purification kits (Biosearch Technologies UK, CAT#NAP41450), Qiagen DNeasy Blood and TiQiagen DNeasy Blood and Tissue Kit (Qiagen USA, CAT#69506
Italian3.4	SbeadexⓇ purification kits (Biosearch Technologies UK, CAT#NAP41450), Qiagen DNeasy Blood and TiQiagen DNeasy Blood and Tissue Kit (Qiagen USA, CAT#69506
Italian3.5	SbeadexⓇ purification kits (Biosearch Technologies UK, CAT#NAP41450), Qiagen DNeasy Blood and TiQiagen DNeasy Blood and Tissue Kit (Qiagen USA, CAT#69506
Italian3.6	SbeadexⓇ purification kits (Biosearch Technologies UK, CAT#NAP41450)
Italian3.7	SbeadexⓇ purification kits (Biosearch Technologies UK, CAT#NAP41450), Qiagen DNeasy Blood and TiQiagen DNeasy Blood and Tissue Kit (Qiagen USA, CAT#69506
Italian3.8	SbeadexⓇ purification kits (Biosearch Technologies UK, CAT#NAP41450)
Italian3.9	SbeadexⓇ purification kits (Biosearch Technologies UK, CAT#NAP41450), Qiagen DNeasy Blood and TiQiagen DNeasy Blood and Tissue Kit (Qiagen USA, CAT#69506
Italian3.10	SbeadexⓇ purification kits (Biosearch Technologies UK, CAT#NAP41450), Qiagen DNeasy Blood and TiQiagen DNeasy Blood and Tissue Kit (Qiagen USA, CAT#69506
Italian3.11	SbeadexⓇ purification kits (Biosearch Technologies UK, CAT#NAP41450), Qiagen DNeasy Blood and TiQiagen DNeasy Blood and Tissue Kit (Qiagen USA, CAT#69506
Italian3.12	SbeadexⓇ purification kits (Biosearch Technologies UK, CAT#NAP41450)
Italian2.1	Qiagen DNeasy Blood and TiQiagen DNeasy Blood and Tissue Kit (Qiagen USA, CAT#69506
Italian2.3	Qiagen DNeasy Blood and TiQiagen DNeasy Blood and Tissue Kit (Qiagen USA, CAT#69506
Italian2.4	Qiagen DNeasy Blood and TiQiagen DNeasy Blood and Tissue Kit (Qiagen USA, CAT#69506
Italian2.5	Qiagen DNeasy Blood and TiQiagen DNeasy Blood and Tissue Kit (Qiagen USA, CAT#69506
Italian2.6	Qiagen DNeasy Blood and TiQiagen DNeasy Blood and Tissue Kit (Qiagen USA, CAT#69506
Italian2.7	Qiagen DNeasy Blood and TiQiagen DNeasy Blood and Tissue Kit (Qiagen USA, CAT#69506
Italian2.8	Qiagen DNeasy Blood and TiQiagen DNeasy Blood and Tissue Kit (Qiagen USA, CAT#69506
Italian2.9	Qiagen DNeasy Blood and TiQiagen DNeasy Blood and Tissue Kit (Qiagen USA, CAT#69506
Italian2.10	Qiagen DNeasy Blood and TiQiagen DNeasy Blood and Tissue Kit (Qiagen USA, CAT#69506
Italian2.13	Qiagen DNeasy Blood and TiQiagen DNeasy Blood and Tissue Kit (Qiagen USA, CAT#69506
Italian2.14	Qiagen DNeasy Blood and TiQiagen DNeasy Blood and Tissue Kit (Qiagen USA, CAT#69506
Italian2.15	Qiagen DNeasy Blood and TiQiagen DNeasy Blood and Tissue Kit (Qiagen USA, CAT#69506
Italian1.13	SbeadexⓇ purification kits (Biosearch Technologies UK, CAT#NAP41450)
Italian1.14	SbeadexⓇ purification kits (Biosearch Technologies UK, CAT#NAP41450)
Italian1.15	SbeadexⓇ purification kits (Biosearch Technologies UK, CAT#NAP41450)
Italian1.16	SbeadexⓇ purification kits (Biosearch Technologies UK, CAT#NAP41450)
Italian1.17	SbeadexⓇ purification kits (Biosearch Technologies UK, CAT#NAP41450)
Italian1.18	SbeadexⓇ purification kits (Biosearch Technologies UK, CAT#NAP41450)
Italian1.19	SbeadexⓇ purification kits (Biosearch Technologies UK, CAT#NAP41450)
Italian1.20	SbeadexⓇ purification kits (Biosearch Technologies UK, CAT#NAP41450)
Italian1.21	SbeadexⓇ purification kits (Biosearch Technologies UK, CAT#NAP41450)
Italian1.22	SbeadexⓇ purification kits (Biosearch Technologies UK, CAT#NAP41450)
Italian1.23	SbeadexⓇ purification kits (Biosearch Technologies UK, CAT#NAP41450)
Italian1.24	SbeadexⓇ purification kits (Biosearch Technologies UK, CAT#NAP41450)
Carniolan3	SbeadexⓇ purification kits (Biosearch Technologies UK, CAT#NAP41450)
Carniolan9	SbeadexⓇ purification kits (Biosearch Technologies UK, CAT#NAP41450), Qiagen DNeasy Blood and TiQiagen DNeasy Blood and Tissue Kit (Qiagen USA, CAT#69506
Carniolan13	SbeadexⓇ purification kits (Biosearch Technologies UK, CAT#NAP41450), Qiagen DNeasy Blood and TiQiagen DNeasy Blood and Tissue Kit (Qiagen USA, CAT#69506
Carniolan14	SbeadexⓇ purification kits (Biosearch Technologies UK, CAT#NAP41450)
Carniolan15	SbeadexⓇ purification kits (Biosearch Technologies UK, CAT#NAP41450)
Carniolan16	SbeadexⓇ purification kits (Biosearch Technologies UK, CAT#NAP41450), Qiagen DNeasy Blood and TiQiagen DNeasy Blood and Tissue Kit (Qiagen USA, CAT#69506
Carniolan17	SbeadexⓇ purification kits (Biosearch Technologies UK, CAT#NAP41450)
Carniolan20	SbeadexⓇ purification kits (Biosearch Technologies UK, CAT#NAP41450)
Carniolan21	SbeadexⓇ purification kits (Biosearch Technologies UK, CAT#NAP41450)
Carniolan22	SbeadexⓇ purification kits (Biosearch Technologies UK, CAT#NAP41450)
Carniolan23	SbeadexⓇ purification kits (Biosearch Technologies UK, CAT#NAP41450)
Carniolan24	SbeadexⓇ purification kits (Biosearch Technologies UK, CAT#NAP41450)
Hilo1	Qiagen DNeasy Blood and TiQiagen DNeasy Blood and Tissue Kit (Qiagen USA, CAT#69506
Hilo2	Qiagen DNeasy Blood and TiQiagen DNeasy Blood and Tissue Kit (Qiagen USA, CAT#69506
Hilo3	Qiagen DNeasy Blood and TiQiagen DNeasy Blood and Tissue Kit (Qiagen USA, CAT#69506
Hilo4	Qiagen DNeasy Blood and TiQiagen DNeasy Blood and Tissue Kit (Qiagen USA, CAT#69506
Hilo5	Qiagen DNeasy Blood and TiQiagen DNeasy Blood and Tissue Kit (Qiagen USA, CAT#69506
Hilo6	Qiagen DNeasy Blood and TiQiagen DNeasy Blood and Tissue Kit (Qiagen USA, CAT#69506
Hilo7	Qiagen DNeasy Blood and TiQiagen DNeasy Blood and Tissue Kit (Qiagen USA, CAT#69506
Hilo8	Qiagen DNeasy Blood and TiQiagen DNeasy Blood and Tissue Kit (Qiagen USA, CAT#69506
Hilo9	Qiagen DNeasy Blood and TiQiagen DNeasy Blood and Tissue Kit (Qiagen USA, CAT#69506
Hilo10	Qiagen DNeasy Blood and TiQiagen DNeasy Blood and Tissue Kit (Qiagen USA, CAT#69506
Hilo11	Qiagen DNeasy Blood and TiQiagen DNeasy Blood and Tissue Kit (Qiagen USA, CAT#69506
Hilo12	Qiagen DNeasy Blood and TiQiagen DNeasy Blood and Tissue Kit (Qiagen USA, CAT#69506
