# Supplementary material for: Genome-wide patterns of differentiation within and among U.S. commercial honey bee stocks
Source: BMC Genomics. 2020 Oct 8;21:704. doi: 10.1186/s12864-020-07111-x (PMC7545854; doi:10.1186/s12864-020-07111-x)
Supplement: Supplementary file 2 — Additional file 2 : Supplemental Table 2. Average π across the csd locus for all sequenced stocks. [file 12864_2020_7111_MOESM2_ESM.xlsx]

## Sheet: Sheet1
Line	Csd pi
Carniolan	0.0160806
Italian1	0.0178339
Italian2	0.0145669
Italian3	0.0126566
MNHygenic	0.0159342
Pol-line	0.0132729
Hilo	0.0119279
Russian	0.0126076
csd +/- 500 bp
