# Supplementary material for: Genome-wide patterns of differentiation within and among U.S. commercial honey bee stocks
Source: BMC Genomics. 2020 Oct 8;21:704. doi: 10.1186/s12864-020-07111-x (PMC7545854; doi:10.1186/s12864-020-07111-x)
Supplement: Supplementary file 3 — Additional file 3 : Supplemental Table 3. Stock-Specific SNPs and FST values for the top 1% of FST. [file 12864_2020_7111_MOESM3_ESM.xlsx]

## Sheet: Legend
Header	Definition
CHR	chromosome
POS	Base pair position
MergPos	Key of a merged chromosome and base pair position
*v*	fst comparison between the two named populations seperated with a v. Example: Carnvhilo is the fst value between carniolians and hilo.

## Sheet: carnsnps
chr	pos	MergPos	Carnvhilo	Ital2vcarn	carnvpol	carnvruss	carnvital1	carnvmnh	carnvhilo
NC_037638.1	10509084	NC_037638.1__10509084	0.307494	0.268502	0.309064	0.230173	0.214694	0.222887	0.299366
NC_037638.1	10516669	NC_037638.1__10516669	0.344589	0.219801	0.393356	0.146033	0.235406	0.345181	0.317494
NC_037638.1	10531516	NC_037638.1__10531516	0.28	0.249612	0.280714	0.1541	0.25247	0.286501	0.280813
NC_037638.1	10598525	NC_037638.1__10598525	0.307322	0.206228	0.471978	0.145481	0.381368	0.367791	0.275289
NC_037638.1	10598530	NC_037638.1__10598530	0.416957	0.26498	0.601795	0.169067	0.414211	0.38896	0.308703
NC_037638.1	10598551	NC_037638.1__10598551	0.369753	0.239893	0.473709	0.220942	0.403736	0.40737	0.34676
NC_037638.1	10598592	NC_037638.1__10598592	0.396702	0.29042	0.484946	0.210177	0.418989	0.375847	0.348206
NC_037638.1	10598602	NC_037638.1__10598602	0.398884	0.272668	0.404308	0.141757	0.310369	0.374975	0.394131
NC_037638.1	10598628	NC_037638.1__10598628	0.382869	0.220454	0.480907	0.191229	0.427262	0.387456	0.356394
NC_037638.1	10926997	NC_037638.1__10926997	0.2895	0.289069	0.42499	0.153243	0.42499	0.459008	0.610426
NC_037638.1	1193296	NC_037638.1__1193296	0.438672	0.289758	0.485586	0.326891	0.290528	0.467586	0.44162
NC_037638.1	11962335	NC_037638.1__11962335	0.253973	0.32299	0.236963	0.169613	0.239955	0.362609	0.352176
NC_037638.1	12126672	NC_037638.1__12126672	0.31283	0.329427	0.30479	0.156857	0.339577	0.343011	0.479154
NC_037638.1	12207960	NC_037638.1__12207960	0.436375	0.42505	0.26941	0.136308	0.307246	0.36842	0.63524
NC_037638.1	1632447	NC_037638.1__1632447	0.353269	0.315105	0.254977	0.214355	0.189178	0.24695	0.234284
NC_037638.1	16973161	NC_037638.1__16973161	0.413885	0.317304	0.327597	0.314393	0.339404	0.330082	0.203084
NC_037638.1	17082793	NC_037638.1__17082793	0.50837	0.319074	0.374787	0.364348	0.199285	0.411534	0.184714
NC_037638.1	17084036	NC_037638.1__17084036	0.47005	0.286674	0.274192	0.205713	0.206235	0.236097	0.234008
NC_037638.1	17084101	NC_037638.1__17084101	0.464452	0.453319	0.365065	0.31522	0.290224	0.344892	0.353744
NC_037638.1	17084107	NC_037638.1__17084107	0.48284	0.462993	0.312003	0.275185	0.292477	0.280083	0.294629
NC_037638.1	17084110	NC_037638.1__17084110	0.439925	0.449477	0.277804	0.311018	0.279615	0.268619	0.289462
NC_037638.1	17084112	NC_037638.1__17084112	0.534582	0.461903	0.387373	0.413695	0.422277	0.447894	0.311544
NC_037638.1	17084128	NC_037638.1__17084128	0.551912	0.467308	0.403854	0.321978	0.267991	0.420547	0.375468
NC_037638.1	17657007	NC_037638.1__17657007	0.386809	0.4686	0.460647	0.262935	0.263709	0.383675	0.329897
NC_037638.1	17657026	NC_037638.1__17657026	0.43873	0.458964	0.427508	0.218614	0.227291	0.249141	0.286329
NC_037638.1	17657027	NC_037638.1__17657027	0.454258	0.449096	0.422028	0.225282	0.229899	0.237963	0.272358
NC_037638.1	17657029	NC_037638.1__17657029	0.419808	0.430002	0.430549	0.204887	0.213409	0.215206	0.267251
NC_037638.1	21316654	NC_037638.1__21316654	0.263254	0.305102	0.371501	0.139095	0.238244	0.257833	0.340298
NC_037638.1	23250451	NC_037638.1__23250451	0.265272	0.228751	0.385097	0.200086	0.293876	0.242693	0.260135
NC_037638.1	2956592	NC_037638.1__2956592	0.394823	0.318335	0.264139	0.280511	0.514323	0.46256	0.210027
NC_037638.1	2956610	NC_037638.1__2956610	0.379926	0.357357	0.340302	0.345074	0.445745	0.452079	0.235772
NC_037638.1	2956611	NC_037638.1__2956611	0.356788	0.333895	0.339999	0.367957	0.353356	0.349095	0.219433
NC_037638.1	2956615	NC_037638.1__2956615	0.428131	0.396574	0.406637	0.403636	0.418451	0.397232	0.244619
NC_037638.1	2956625	NC_037638.1__2956625	0.286994	0.235593	0.286797	0.274364	0.240273	0.229591	0.171532
NC_037638.1	2956699	NC_037638.1__2956699	0.377065	0.291588	0.348022	0.205243	0.371906	0.412563	0.197108
NC_037639.1	11809897	NC_037639.1__11809897	0.308957	0.252702	0.312079	0.251008	0.221631	0.26748	0.240847
NC_037639.1	11810342	NC_037639.1__11810342	0.380531	0.317703	0.342805	0.31118	0.278864	0.233583	0.371532
NC_037639.1	12472104	NC_037639.1__12472104	0.424658	0.357955	0.424658	0.425348	0.226899	0.321466	0.424658
NC_037639.1	15416629	NC_037639.1__15416629	0.343915	0.242996	0.274659	0.258889	0.266027	0.251328	0.326285
NC_037639.1	4299715	NC_037639.1__4299715	0.36	0.36	0.370514	0.248016	0.255729	0.207681	0.3608
NC_037640.1	10502935	NC_037640.1__10502935	0.293653	0.289467	0.296531	0.185873	0.313487	0.408252	0.412994
NC_037640.1	10502938	NC_037640.1__10502938	0.306149	0.267981	0.256575	0.190408	0.368482	0.393439	0.464315
NC_037640.1	10502945	NC_037640.1__10502945	0.336507	0.310708	0.2832	0.246405	0.423088	0.386781	0.486423
NC_037640.1	10502981	NC_037640.1__10502981	0.311204	0.286388	0.27348	0.308867	0.646357	0.499761	0.384164
NC_037640.1	10510161	NC_037640.1__10510161	0.279562	0.252621	0.252545	0.161719	0.27363	0.359749	0.181093
NC_037640.1	10558398	NC_037640.1__10558398	0.338733	0.331347	0.363044	0.317383	0.417349	0.466974	0.213333
NC_037640.1	11534042	NC_037640.1__11534042	0.346195	0.294661	0.252384	0.239038	0.444912	0.217229	0.215978
NC_037640.1	12403975	NC_037640.1__12403975	0.275881	0.233703	0.288889	0.29118	0.169069	0.223983	0.26315
NC_037640.1	6560977	NC_037640.1__6560977	0.310832	0.323782	0.279843	0.138198	0.231833	0.208222	0.282686
NC_037641.1	10243337	NC_037641.1__10243337	0.305831	0.329809	0.325212	0.373364	0.226349	0.530506	0.380165
NC_037641.1	10710295	NC_037641.1__10710295	0.258349	0.233809	0.35353	0.161445	0.160436	0.218048	0.226571
NC_037641.1	13045949	NC_037641.1__13045949	0.342145	0.314269	0.34667	0.236181	0.331716	0.258061	0.309397
NC_037641.1	13046194	NC_037641.1__13046194	0.329577	0.49085	0.405323	0.419454	0.31607	0.443071	0.336672
NC_037641.1	13046221	NC_037641.1__13046221	0.270548	0.400165	0.333881	0.319821	0.225252	0.264977	0.230597
NC_037641.1	13046388	NC_037641.1__13046388	0.305678	0.307805	0.416843	0.303417	0.191798	0.242723	0.211077
NC_037641.1	3637424	NC_037641.1__3637424	0.282732	0.210374	0.305779	0.453519	0.191191	0.275064	0.188555
NC_037641.1	640452	NC_037641.1__640452	0.316898	0.311178	0.378184	0.199716	0.245922	0.277425	0.237006
NC_037641.1	640793	NC_037641.1__640793	0.335698	0.240192	0.366786	0.292441	0.205066	0.246029	0.242742
NC_037641.1	641097	NC_037641.1__641097	0.277951	0.289244	0.295484	0.214225	0.164519	0.239144	0.201622
NC_037641.1	8318667	NC_037641.1__8318667	0.255853	0.506159	0.575366	0.142583	0.314616	0.34086	0.229229
NC_037641.1	8318670	NC_037641.1__8318670	0.283833	0.467006	0.482398	0.213406	0.337973	0.358241	0.18192
NC_037642.1	10153906	NC_037642.1__10153906	0.346023	0.241773	0.451255	0.339078	0.283851	0.336938	0.335751
NC_037642.1	11610382	NC_037642.1__11610382	0.310734	0.312825	0.312381	0.293135	0.231033	0.290478	0.312553
NC_037642.1	11612661	NC_037642.1__11612661	0.409162	0.408844	0.289417	0.386922	0.209879	0.226257	0.402732
NC_037642.1	9683341	NC_037642.1__9683341	0.6	0.488284	0.512296	0.425699	0.209315	0.269166	0.24078
NC_037643.1	10952827	NC_037643.1__10952827	0.355644	0.417124	0.428264	0.276017	0.37813	0.501421	0.61407
NC_037643.1	14023804	NC_037643.1__14023804	0.275905	0.242119	0.317213	0.175447	0.229407	0.275405	0.210834
NC_037643.1	14023817	NC_037643.1__14023817	0.270731	0.250117	0.312718	0.163402	0.224056	0.261838	0.216844
NC_037643.1	14212325	NC_037643.1__14212325	0.316511	0.236836	0.296163	0.246191	0.19535	0.216084	0.308033
NC_037643.1	14893359	NC_037643.1__14893359	0.410032	0.312976	0.402648	0.140437	0.2278	0.271983	0.370313
NC_037643.1	15252113	NC_037643.1__15252113	0.266273	0.262105	0.399273	0.167773	0.259499	0.334894	0.326157
NC_037643.1	15252154	NC_037643.1__15252154	0.32678	0.317199	0.494256	0.211045	0.296991	0.268324	0.412179
NC_037643.1	15252434	NC_037643.1__15252434	0.321322	0.278797	0.500515	0.195477	0.2659	0.345064	0.462128
NC_037643.1	15252498	NC_037643.1__15252498	0.342355	0.411383	0.642505	0.279969	0.38941	0.452999	0.590192
NC_037643.1	15252512	NC_037643.1__15252512	0.304722	0.300383	0.528699	0.162065	0.287849	0.314372	0.518535
NC_037643.1	17755393	NC_037643.1__17755393	0.412632	0.218389	0.240483	0.135521	0.297129	0.312521	0.213309
NC_037643.1	17759898	NC_037643.1__17759898	0.537425	0.335803	0.289304	0.185697	0.251108	0.318148	0.248066
NC_037643.1	2051156	NC_037643.1__2051156	0.309691	0.252286	0.344525	0.202843	0.170489	0.353371	0.208482
NC_037643.1	2112148	NC_037643.1__2112148	0.426909	0.300927	0.391326	0.156147	0.270195	0.224138	0.193552
NC_037643.1	2112175	NC_037643.1__2112175	0.448003	0.259053	0.402342	0.146967	0.28481	0.241792	0.180381
NC_037643.1	2689030	NC_037643.1__2689030	0.290211	0.308965	0.432655	0.317263	0.239938	0.327615	0.453381
NC_037643.1	3035474	NC_037643.1__3035474	0.350597	0.378279	0.581496	0.233749	0.284617	0.432174	0.406937
NC_037643.1	5864375	NC_037643.1__5864375	0.280069	0.20663	0.242026	0.142134	0.214183	0.308362	0.21341
NC_037644.1	12955132	NC_037644.1__12955132	0.800336	0.794452	0.242654	0.562952	0.313039	0.594491	0.195839
NC_037644.1	13031730	NC_037644.1__13031730	0.376009	0.208783	0.382153	0.219927	0.21305	0.266323	0.193528
NC_037644.1	13609099	NC_037644.1__13609099	0.271191	0.215648	0.379845	0.196425	0.226214	0.266556	0.184834
NC_037644.1	1972637	NC_037644.1__1972637	0.381275	0.373269	0.692193	0.238485	0.238936	0.421053	0.483444
NC_037644.1	507604	NC_037644.1__507604	0.374813	0.299568	0.318624	0.203737	0.31887	0.378772	0.39651
NC_037644.1	741433	NC_037644.1__741433	0.465186	0.214999	0.282616	0.168419	0.296207	0.311788	0.274385
NC_037644.1	789022	NC_037644.1__789022	0.296477	0.310037	0.241325	0.22286	0.321067	0.371324	0.358322
NC_037644.1	815346	NC_037644.1__815346	0.351738	0.254027	0.410142	0.240999	0.487715	0.573714	0.315524
NC_037644.1	815348	NC_037644.1__815348	0.353092	0.215166	0.385903	0.156705	0.234395	0.343876	0.234398
NC_037644.1	838109	NC_037644.1__838109	0.399375	0.446129	0.412198	0.303829	0.168417	0.391864	0.253758
NC_037644.1	838126	NC_037644.1__838126	0.425356	0.534452	0.474481	0.342667	0.304222	0.614789	0.303346
NC_037644.1	858040	NC_037644.1__858040	0.687	0.53125	0.495654	0.243651	0.465526	0.454311	0.193571
NC_037644.1	9233900	NC_037644.1__9233900	0.418459	0.258458	0.286261	0.174233	0.169999	0.236971	0.260774
NC_037649.1	11231313	NC_037649.1__11231313	0.39331	0.215921	0.286121	0.136902	0.217717	0.328166	0.260305
NC_037649.1	11249445	NC_037649.1__11249445	0.33915	0.202102	0.345588	0.192971	0.34723	0.527859	0.276794
NC_037649.1	11249448	NC_037649.1__11249448	0.263415	0.225644	0.274131	0.254594	0.346157	0.369573	0.233756
NC_037649.1	4604490	NC_037649.1__4604490	0.328743	0.311314	0.236949	0.189043	0.362925	0.374471	0.304042
NC_037649.1	9254932	NC_037649.1__9254932	0.270818	0.295691	0.310535	0.256045	0.26645	0.289214	0.236343
NC_037649.1	9495995	NC_037649.1__9495995	0.461187	0.513858	0.469083	0.486989	0.332886	0.362058	0.282087
NC_037649.1	9560553	NC_037649.1__9560553	0.334379	0.322337	0.365326	0.270987	0.318494	0.520442	0.414394
NC_037649.1	9573288	NC_037649.1__9573288	0.595746	0.346559	0.35905	0.148473	0.360737	0.450121	0.400618
NC_037649.1	9768645	NC_037649.1__9768645	0.882697	0.239685	0.419718	0.220082	0.279335	0.37674	0.230941
NC_037649.1	9768653	NC_037649.1__9768653	0.872843	0.245926	0.376233	0.228928	0.260011	0.381757	0.203988
NC_037649.1	9768656	NC_037649.1__9768656	0.918022	0.256972	0.419466	0.235715	0.301846	0.393028	0.229754
NC_037651.1	90862	NC_037651.1__90862	0.417037	0.291041	0.411881	0.331294	0.364274	0.305771	0.38835
NC_037652.1	2307485	NC_037652.1__2307485	0.335098	0.207237	0.390827	0.167393	0.300167	0.416768	0.245601
NC_037652.1	2388193	NC_037652.1__2388193	0.328439	0.39312	0.469783	0.288588	0.391126	0.55732	0.176839
NC_037652.1	5866093	NC_037652.1__5866093	0.447196	0.600664	0.52802	0.372741	0.160575	0.308927	0.180485
NC_037652.1	6725156	NC_037652.1__6725156	0.592578	0.364295	0.405578	0.29579	0.349055	0.346415	0.580356
NC_037652.1	7296818	NC_037652.1__7296818	0.262955	0.274829	0.299521	0.197195	0.157468	0.227137	0.319149
NC_037652.1	7296828	NC_037652.1__7296828	0.289107	0.274411	0.299511	0.202594	0.175849	0.211312	0.318681
NC_037652.1	7296832	NC_037652.1__7296832	0.280331	0.273487	0.297631	0.172019	0.193159	0.241465	0.223998
NC_037652.1	7296849	NC_037652.1__7296849	0.354994	0.316911	0.346684	0.154494	0.182263	0.219518	0.244843
NC_037652.1	8911137	NC_037652.1__8911137	0.288311	0.2085	0.417004	0.179975	0.230045	0.377514	0.247836
NC_037652.1	8912000	NC_037652.1__8912000	0.4	0.228977	0.341841	0.153065	0.163406	0.4	0.21057
NC_037652.1	9077613	NC_037652.1__9077613	0.443954	0.231401	0.597182	0.256082	0.201658	0.352704	0.288706
NC_037652.1	9078315	NC_037652.1__9078315	0.413547	0.218322	0.50884	0.204646	0.171894	0.379603	0.249868
NC_037653.1	5458712	NC_037653.1__5458712	0.415268	0.228969	0.444444	0.29758	0.211265	0.324336	0.211928
NC_037653.1	5458715	NC_037653.1__5458715	0.520254	0.286927	0.534492	0.304238	0.199458	0.336538	0.266524
NC_037653.1	5458737	NC_037653.1__5458737	0.319371	0.296002	0.32257	0.199567	0.249898	0.248827	0.280362
NC_037653.1	5458790	NC_037653.1__5458790	0.552107	0.289723	0.475037	0.279468	0.162753	0.239145	0.29852
NC_037653.1	6037895	NC_037653.1__6037895	0.383376	0.21501	0.388364	0.141773	0.325865	0.279729	0.199614
NC_037653.1	6072996	NC_037653.1__6072996	0.406065	0.284753	0.558435	0.205453	0.342489	0.27887	0.22156
NC_037653.1	6074226	NC_037653.1__6074226	0.463272	0.261924	0.587837	0.206888	0.193618	0.241319	0.270064
NC_037651.1	9212819	NC_037651.1__9212819	0.412908	0.535786	0.490285	0.458282	0.541692	0.503761	0.381308
NC_037651.1	9212830	NC_037651.1__9212830	0.451806	0.579273	0.561254	0.617401	0.51533	0.546794	0.418013
NC_037651.1	9214077	NC_037651.1__9214077	0.447001	0.450506	0.337351	0.371085	0.323619	0.374147	0.299336
NC_037651.1	9214086	NC_037651.1__9214086	0.377958	0.556388	0.319862	0.452103	0.343337	0.408643	0.288149
NC_037651.1	9214124	NC_037651.1__9214124	0.282354	0.476736	0.348786	0.338338	0.20481	0.361906	0.299461
NC_037652.1	3151609	NC_037652.1__3151609	0.273976	0.656394	0.634038	0.723987	0.535709	0.760839	0.314967
NC_037652.1	3151629	NC_037652.1__3151629	0.25987	0.370407	0.559873	0.484136	0.474535	0.477584	0.256259
NC_037652.1	3152096	NC_037652.1__3152096	0.316797	0.422609	0.335048	0.429587	0.411278	0.545701	0.319615
NC_037652.1	5345760	NC_037652.1__5345760	0.516088	0.515175	0.339016	0.515175	0.296557	0.518918	0.496007
NC_037652.1	5374670	NC_037652.1__5374670	0.329376	0.330007	0.274091	0.320528	0.14561	0.320645	0.329305
NC_037652.1	5381217	NC_037652.1__5381217	0.36439	0.231171	0.28751	0.353594	0.172512	0.301504	0.364553
NC_037652.1	5382354	NC_037652.1__5382354	0.392195	0.295216	0.313977	0.250812	0.156148	0.217332	0.355221
NC_037652.1	5395766	NC_037652.1__5395766	0.336919	0.346243	0.240721	0.346044	0.155912	0.34613	0.345238
NC_037652.1	5417273	NC_037652.1__5417273	0.31825	0.329493	0.279852	0.32997	0.230529	0.32948	0.324513
NC_037652.1	5417443	NC_037652.1__5417443	0.287504	0.343961	0.263543	0.350486	0.236026	0.390489	0.37191
NC_037652.1	5421906	NC_037652.1__5421906	0.317708	0.309228	0.245332	0.31765	0.254505	0.30231	0.317073
NC_037652.1	5447101	NC_037652.1__5447101	0.269967	0.292406	0.261795	0.309921	0.19555	0.252758	0.304241
NC_037652.1	5726420	NC_037652.1__5726420	0.518478	0.563223	0.301507	0.348264	0.220519	0.459376	0.498384
NC_037652.1	5726448	NC_037652.1__5726448	0.468563	0.334328	0.313878	0.246185	0.185229	0.379252	0.470963
NC_037652.1	5726460	NC_037652.1__5726460	0.493209	0.481338	0.335129	0.344219	0.154256	0.415168	0.485657
NC_037653.1	2735512	NC_037653.1__2735512	0.27918	0.279781	0.279435	0.279569	0.197362	0.281378	0.278326
NC_037653.1	2874526	NC_037653.1__2874526	0.335546	0.423554	0.383054	0.503441	0.19727	0.471135	0.39918
NC_037653.1	2874542	NC_037653.1__2874542	0.317394	0.444738	0.302529	0.476091	0.175797	0.442506	0.361132
NC_037653.1	4008942	NC_037653.1__4008942	0.455488	0.428682	0.510673	0.418383	0.389826	0.240047	0.392182
NC_037653.1	4094287	NC_037653.1__4094287	0.250622	0.27455	0.422718	0.291767	0.191612	0.385061	0.403957
NC_037653.1	4171129	NC_037653.1__4171129	0.345369	0.295348	0.429681	0.380572	0.150314	0.46565	0.267514
NC_037653.1	4331962	NC_037653.1__4331962	0.633916	0.582231	0.362022	0.612166	0.3	0.419763	0.581882
NC_037653.1	4331969	NC_037653.1__4331969	0.559996	0.606033	0.27566	0.618047	0.239079	0.364786	0.49789
NC_037653.1	4332095	NC_037653.1__4332095	0.447813	0.384802	0.317161	0.440514	0.1825	0.21819	0.268957
NC_037653.1	4332657	NC_037653.1__4332657	0.386287	0.245963	0.29626	0.359896	0.17227	0.309752	0.363663

## Sheet: Hilo
chr	pos	MergPos	Carnvhilo	Ital1vhilo	Ital2vhilo	MnhvHilo	polvHilo	russvhilo	wootenvhilo
NC_037638.1	10460843	NC_037638.1__10460843	0.375423	0.298687	0.280983	0.327938	0.152437	0.454592	0.445648
NC_037638.1	11144329	NC_037638.1__11144329	0.413943	0.261043	0.394076	0.283166	0.286966	0.377901	0.424759
NC_037638.1	11480703	NC_037638.1__11480703	0.457366	0.310846	0.430585	0.420632	0.198528	0.377685	0.455854
NC_037638.1	11486347	NC_037638.1__11486347	0.345306	0.345903	0.275044	0.421553	0.210113	0.461479	0.452711
NC_037638.1	11637868	NC_037638.1__11637868	0.32	0.283832	0.321371	0.32	0.277638	0.32	0.32
NC_037638.1	1237921	NC_037638.1__1237921	0.29703	0.247863	0.46087	0.439656	0.212598	0.413233	0.511515
NC_037638.1	12545887	NC_037638.1__12545887	0.279279	0.283902	0.284537	0.29335	0.279279	0.280587	0.279279
NC_037638.1	12753635	NC_037638.1__12753635	0.725916	0.376361	0.404933	0.325374	0.334828	0.670557	0.684899
NC_037638.1	12914467	NC_037638.1__12914467	0.482136	0.424058	0.447241	0.454138	0.240218	0.43213	0.473287
NC_037638.1	12915281	NC_037638.1__12915281	0.436577	0.310299	0.285115	0.288787	0.262428	0.280874	0.382426
NC_037638.1	12918920	NC_037638.1__12918920	0.605812	0.316847	0.366062	0.332737	0.271865	0.476231	0.5824
NC_037638.1	12921766	NC_037638.1__12921766	0.34458	0.291364	0.326047	0.265769	0.146747	0.276981	0.354973
NC_037638.1	12922399	NC_037638.1__12922399	0.400727	0.470036	0.411809	0.386889	0.247859	0.317583	0.466592
NC_037638.1	12924196	NC_037638.1__12924196	0.535524	0.386823	0.330346	0.334592	0.206262	0.357346	0.614921
NC_037638.1	12925967	NC_037638.1__12925967	0.414277	0.44751	0.405417	0.369858	0.161231	0.325827	0.414632
NC_037638.1	12926557	NC_037638.1__12926557	0.275327	0.601137	0.26775	0.446485	0.200558	0.282292	0.305474
NC_037638.1	12936930	NC_037638.1__12936930	0.382322	0.26993	0.360303	0.277318	0.189377	0.344401	0.27501
NC_037638.1	13319389	NC_037638.1__13319389	0.30392	0.35101	0.490604	0.299044	0.158463	0.503064	0.37706
NC_037638.1	14455416	NC_037638.1__14455416	0.526316	0.449252	0.526316	0.482526	0.430771	0.281238	0.468548
NC_037638.1	15829507	NC_037638.1__15829507	0.346105	0.331437	0.293202	0.296357	0.21894	0.299014	0.431937
NC_037638.1	15829535	NC_037638.1__15829535	0.339347	0.332654	0.310279	0.298564	0.153538	0.377173	0.395041
NC_037638.1	15830189	NC_037638.1__15830189	0.402912	0.244139	0.282219	0.271558	0.259326	0.318665	0.446744
NC_037638.1	15830310	NC_037638.1__15830310	0.392197	0.254432	0.26489	0.290166	0.236929	0.354894	0.455276
NC_037638.1	15830417	NC_037638.1__15830417	0.358923	0.241259	0.267331	0.273203	0.150623	0.357437	0.457775
NC_037638.1	16386710	NC_037638.1__16386710	0.445848	0.355008	0.371957	0.270296	0.20723	0.244674	0.405049
NC_037638.1	17145770	NC_037638.1__17145770	0.385183	0.359481	0.249991	0.280978	0.187245	0.256438	0.322379
NC_037638.1	17153408	NC_037638.1__17153408	0.483136	0.31326	0.244046	0.307163	0.143834	0.268582	0.406484
NC_037638.1	17297092	NC_037638.1__17297092	0.529055	0.42402	0.256297	0.34357	0.270046	0.359729	0.487102
NC_037638.1	17297095	NC_037638.1__17297095	0.492498	0.439808	0.260332	0.344657	0.260664	0.355387	0.466512
NC_037638.1	17316574	NC_037638.1__17316574	0.535177	0.386499	0.245616	0.382061	0.214936	0.398316	0.506009
NC_037638.1	17323680	NC_037638.1__17323680	0.368522	0.254055	0.31318	0.293951	0.298008	0.310165	0.379695
NC_037638.1	17929376	NC_037638.1__17929376	0.513514	0.491553	0.492063	0.61091	0.352381	0.402985	0.51049
NC_037638.1	18893205	NC_037638.1__18893205	0.465651	0.349268	0.296779	0.322987	0.168925	0.476133	0.421575
NC_037638.1	18935065	NC_037638.1__18935065	0.488646	0.430648	0.285561	0.4827	0.166918	0.572739	0.34669
NC_037638.1	19128930	NC_037638.1__19128930	0.42659	0.324889	0.349605	0.417806	0.29697	0.300606	0.397891
NC_037638.1	22143690	NC_037638.1__22143690	0.2994	0.383343	0.257865	0.35863	0.336841	0.392173	0.279776
NC_037638.1	22174741	NC_037638.1__22174741	0.528978	0.339699	0.292723	0.489834	0.336451	0.375356	0.367258
NC_037638.1	22176680	NC_037638.1__22176680	0.571568	0.295832	0.296706	0.381368	0.192298	0.437161	0.366016
NC_037638.1	22176709	NC_037638.1__22176709	0.546484	0.305675	0.280522	0.336656	0.174989	0.421154	0.327241
NC_037638.1	22176800	NC_037638.1__22176800	0.467053	0.323205	0.25617	0.299214	0.16951	0.454335	0.311447
NC_037638.1	22176853	NC_037638.1__22176853	0.642335	0.348747	0.293361	0.331307	0.299071	0.565495	0.510704
NC_037638.1	22176869	NC_037638.1__22176869	0.672393	0.478873	0.301205	0.502222	0.297205	0.611842	0.53094
NC_037638.1	22195526	NC_037638.1__22195526	0.529778	0.491943	0.25982	0.496778	0.21487	0.478482	0.545264
NC_037638.1	22196367	NC_037638.1__22196367	0.482983	0.350667	0.239785	0.380331	0.143666	0.303619	0.5766
NC_037638.1	22217734	NC_037638.1__22217734	0.472763	0.328649	0.315079	0.287843	0.228946	0.345624	0.497015
NC_037638.1	22242496	NC_037638.1__22242496	0.533292	0.452526	0.247564	0.463278	0.231677	0.508453	0.632113
NC_037638.1	22246692	NC_037638.1__22246692	0.334772	0.312667	0.271955	0.278995	0.164367	0.26412	0.378212
NC_037638.1	22253443	NC_037638.1__22253443	0.512945	0.485425	0.281198	0.408217	0.284422	0.515778	0.682056
NC_037638.1	22265732	NC_037638.1__22265732	0.555278	0.419833	0.505224	0.414757	0.20691	0.493968	0.725552
NC_037638.1	22265733	NC_037638.1__22265733	0.619016	0.465866	0.54856	0.383194	0.191374	0.549289	0.743277
NC_037638.1	22271408	NC_037638.1__22271408	0.412704	0.456048	0.256689	0.312847	0.205981	0.263589	0.504308
NC_037638.1	22338696	NC_037638.1__22338696	0.271803	0.473257	0.471732	0.405901	0.150059	0.353919	0.337692
NC_037638.1	22500932	NC_037638.1__22500932	0.46988	0.46988	0.46988	0.46988	0.46988	0.28271	0.470337
NC_037638.1	24856453	NC_037638.1__24856453	0.291206	0.354497	0.265031	0.322637	0.179295	0.346249	0.354497
NC_037638.1	25673399	NC_037638.1__25673399	0.279412	0.536946	0.336788	0.519126	0.146245	0.32567	0.347518
NC_037638.1	26070219	NC_037638.1__26070219	0.279938	0.282422	0.255949	0.283037	0.157796	0.263795	0.27978
NC_037638.1	26235765	NC_037638.1__26235765	0.351492	0.403982	0.313468	0.357645	0.189056	0.324616	0.390649
NC_037638.1	26235778	NC_037638.1__26235778	0.728711	0.705384	0.60466	0.579434	0.329002	0.686876	0.670104
NC_037638.1	26235812	NC_037638.1__26235812	0.507315	0.604307	0.355925	0.549904	0.244627	0.450786	0.45448
NC_037638.1	26235869	NC_037638.1__26235869	0.420645	0.470412	0.382043	0.5	0.286093	0.419303	0.390459
NC_037638.1	26235887	NC_037638.1__26235887	0.807057	0.751866	0.483871	0.683747	0.501916	0.754882	0.709096
NC_037638.1	26236023	NC_037638.1__26236023	0.714286	0.586353	0.271236	0.552118	0.478754	0.547355	0.566859
NC_037638.1	26321617	NC_037638.1__26321617	0.358431	0.268768	0.568532	0.556522	0.36653	0.35756	0.766441
NC_037638.1	26321626	NC_037638.1__26321626	0.434059	0.296905	0.555714	0.527981	0.348684	0.337159	0.788331
NC_037638.1	2721947	NC_037638.1__2721947	0.34905	0.412764	0.436459	0.499491	0.329576	0.341155	0.347133
NC_037638.1	2738391	NC_037638.1__2738391	0.362999	0.336424	0.35279	0.351351	0.160213	0.353775	0.354879
NC_037638.1	27467880	NC_037638.1__27467880	0.405657	0.460559	0.381173	0.479671	0.243664	0.411424	0.525
NC_037638.1	27467882	NC_037638.1__27467882	0.307759	0.351796	0.274256	0.36307	0.180041	0.315904	0.376884
NC_037638.1	2799467	NC_037638.1__2799467	0.287512	0.606218	0.415853	0.599072	0.244945	0.36925	0.534061
NC_037638.1	2804919	NC_037638.1__2804919	0.780655	0.514321	0.600379	0.361972	0.581855	0.507433	0.57626
NC_037638.1	2804932	NC_037638.1__2804932	0.834299	0.720036	0.654631	0.598707	0.662787	0.556852	0.66463
NC_037638.1	2805185	NC_037638.1__2805185	0.815637	0.413345	0.540957	0.369562	0.866417	0.515003	0.791074
NC_037638.1	2805246	NC_037638.1__2805246	0.268064	0.26305	0.28	0.269135	0.183101	0.28	0.28
NC_037638.1	2805308	NC_037638.1__2805308	0.436364	0.394348	0.437066	0.361991	0.268335	0.438496	0.437293
NC_037638.1	2805389	NC_037638.1__2805389	0.503467	0.285714	0.271739	0.419355	0.531915	0.351724	0.49001
NC_037638.1	2832897	NC_037638.1__2832897	0.456097	0.33499	0.428563	0.406177	0.593033	0.412102	0.357059
NC_037638.1	374563	NC_037638.1__374563	0.289453	0.447351	0.353582	0.368153	0.164738	0.282968	0.362008
NC_037638.1	3850747	NC_037638.1__3850747	0.686992	0.522677	0.706938	0.679726	0.536245	0.531513	0.356521
NC_037638.1	4238569	NC_037638.1__4238569	0.435508	0.428078	0.29061	0.405651	0.144093	0.240422	0.391008
NC_037638.1	4238602	NC_037638.1__4238602	0.466234	0.46931	0.279185	0.386361	0.204444	0.250256	0.371913
NC_037638.1	4242993	NC_037638.1__4242993	0.542341	0.426599	0.276426	0.386662	0.159393	0.302751	0.407796
NC_037638.1	5163221	NC_037638.1__5163221	0.354216	0.358294	0.256103	0.368519	0.354017	0.432112	0.305274
NC_037638.1	5295783	NC_037638.1__5295783	0.311561	0.30382	0.275894	0.325527	0.216933	0.32471	0.332488
NC_037638.1	6122297	NC_037638.1__6122297	0.509154	0.365269	0.254767	0.389351	0.164637	0.35703	0.384286
NC_037638.1	6210607	NC_037638.1__6210607	0.549861	0.400741	0.381344	0.388309	0.296663	0.473383	0.475804
NC_037638.1	6479488	NC_037638.1__6479488	0.304348	0.373494	0.319149	0.433962	0.272727	0.451613	0.269231
NC_037639.1	10025194	NC_037639.1__10025194	0.464277	0.250471	0.295139	0.306725	0.183847	0.390208	0.375527
NC_037639.1	10054042	NC_037639.1__10054042	0.546084	0.321957	0.246692	0.311894	0.321906	0.384948	0.39182
NC_037639.1	11456266	NC_037639.1__11456266	0.40112	0.368823	0.366163	0.366443	0.143295	0.402195	0.54788
NC_037639.1	11516063	NC_037639.1__11516063	0.493815	0.622909	0.618622	0.578167	0.170242	0.452704	0.398856
NC_037639.1	12429530	NC_037639.1__12429530	0.287838	0.301524	0.244955	0.265921	0.149915	0.273903	0.270444
NC_037639.1	12984320	NC_037639.1__12984320	0.274702	0.458539	0.522744	0.549101	0.370822	0.428361	0.470588
NC_037639.1	12984334	NC_037639.1__12984334	0.312168	0.457836	0.5136	0.577677	0.371011	0.406808	0.449235
NC_037639.1	12984337	NC_037639.1__12984337	0.350302	0.487339	0.536856	0.575646	0.426311	0.422053	0.464493
NC_037639.1	12984349	NC_037639.1__12984349	0.317462	0.321992	0.436282	0.427656	0.34362	0.301182	0.385248
NC_037639.1	13120753	NC_037639.1__13120753	0.546627	0.504448	0.286606	0.49286	0.264524	0.398186	0.579754
NC_037639.1	13301690	NC_037639.1__13301690	0.292437	0.31339	0.262458	0.350317	0.197038	0.264482	0.320832
NC_037639.1	15438635	NC_037639.1__15438635	0.309481	0.245186	0.324627	0.287936	0.196733	0.256509	0.344949
NC_037639.1	15514280	NC_037639.1__15514280	0.443224	0.374269	0.356146	0.419065	0.182892	0.533428	0.431309
NC_037639.1	15576135	NC_037639.1__15576135	0.376795	0.409634	0.338721	0.349099	0.151829	0.326019	0.466022
NC_037639.1	15594603	NC_037639.1__15594603	0.293849	0.279627	0.24061	0.292192	0.152571	0.393994	0.407646
NC_037639.1	1592142	NC_037639.1__1592142	0.272502	0.282374	0.282778	0.282374	0.221829	0.282374	0.282374
NC_037639.1	15969073	NC_037639.1__15969073	0.293933	0.465114	0.254985	0.334837	0.223523	0.283344	0.394001
NC_037639.1	2773822	NC_037639.1__2773822	0.278618	0.34301	0.313347	0.434372	0.177735	0.323378	0.396936
NC_037639.1	2775130	NC_037639.1__2775130	0.408841	0.358635	0.410845	0.309684	0.176631	0.410095	0.448486
NC_037639.1	2825345	NC_037639.1__2825345	0.337096	0.402539	0.240303	0.372132	0.241096	0.257893	0.430179
NC_037639.1	364623	NC_037639.1__364623	0.356608	0.450704	0.272415	0.420253	0.450601	0.446934	0.327589
NC_037639.1	4719665	NC_037639.1__4719665	0.619942	0.585781	0.358024	0.645191	0.216339	0.50363	0.546724
NC_037639.1	4724880	NC_037639.1__4724880	0.40521	0.311301	0.25356	0.328557	0.143482	0.381754	0.310545
NC_037639.1	4727582	NC_037639.1__4727582	0.588563	0.434775	0.317526	0.35544	0.145689	0.564934	0.488654
NC_037639.1	4727650	NC_037639.1__4727650	0.5469	0.403501	0.3068	0.37635	0.165681	0.502945	0.49289
NC_037639.1	4732643	NC_037639.1__4732643	0.565832	0.526348	0.275624	0.493434	0.182196	0.514747	0.547843
NC_037639.1	4732758	NC_037639.1__4732758	0.522593	0.438493	0.28865	0.374335	0.215181	0.558189	0.479222
NC_037639.1	4732877	NC_037639.1__4732877	0.509427	0.506635	0.257871	0.497898	0.155821	0.482182	0.400566
NC_037639.1	4735834	NC_037639.1__4735834	0.424363	0.360269	0.241627	0.336843	0.159998	0.425478	0.414673
NC_037639.1	4754707	NC_037639.1__4754707	0.54825	0.390572	0.337939	0.334685	0.179342	0.38099	0.423075
NC_037639.1	6264786	NC_037639.1__6264786	0.371301	0.337771	0.340817	0.413793	0.413793	0.339501	0.387613
NC_037639.1	6395833	NC_037639.1__6395833	0.265971	0.329423	0.499147	0.292791	0.195499	0.260095	0.444645
NC_037639.1	6417775	NC_037639.1__6417775	0.384941	0.447756	0.368734	0.341079	0.525424	0.52105	0.322034
NC_037639.1	7089971	NC_037639.1__7089971	0.495744	0.395914	0.412337	0.297087	0.161048	0.386929	0.334376
NC_037639.1	7101351	NC_037639.1__7101351	0.384769	0.566129	0.251863	0.536416	0.153579	0.286252	0.275117
NC_037639.1	7104343	NC_037639.1__7104343	0.635267	0.36136	0.563686	0.31576	0.147852	0.432722	0.421402
NC_037639.1	7104345	NC_037639.1__7104345	0.639171	0.367782	0.564677	0.323735	0.154332	0.434528	0.4094
NC_037639.1	7104348	NC_037639.1__7104348	0.606024	0.35855	0.552242	0.295879	0.153032	0.383495	0.424174
NC_037639.1	7105922	NC_037639.1__7105922	0.439458	0.504225	0.344866	0.385387	0.16998	0.39584	0.384854
NC_037639.1	7106055	NC_037639.1__7106055	0.401515	0.466269	0.346078	0.373478	0.152174	0.280279	0.375605
NC_037639.1	7106056	NC_037639.1__7106056	0.378173	0.464338	0.350217	0.327876	0.151685	0.284452	0.374858
NC_037639.1	7106995	NC_037639.1__7106995	0.487674	0.467823	0.430856	0.375733	0.171952	0.271804	0.473589
NC_037639.1	7108711	NC_037639.1__7108711	0.411889	0.347734	0.372137	0.348883	0.151035	0.236482	0.340606
NC_037639.1	8219220	NC_037639.1__8219220	0.301543	0.315833	0.290532	0.307482	0.161496	0.314515	0.314471
NC_037639.1	8220582	NC_037639.1__8220582	0.30436	0.264982	0.312163	0.29912	0.204552	0.313668	0.313018
NC_037639.1	9692522	NC_037639.1__9692522	0.288172	0.326123	0.265114	0.317222	0.143788	0.276675	0.364702
NC_037639.1	9696920	NC_037639.1__9696920	0.365583	0.396401	0.395387	0.421053	0.192285	0.421053	0.40606
NC_037640.1	10293305	NC_037640.1__10293305	0.269231	0.591241	0.488372	0.574831	0.632911	0.728513	0.496403
NC_037640.1	11003751	NC_037640.1__11003751	0.423077	0.333333	0.252025	0.627075	0.309091	0.512195	0.297297
NC_037640.1	11108353	NC_037640.1__11108353	0.441901	0.381961	0.324876	0.27699	0.210107	0.387464	0.353227
NC_037640.1	11136749	NC_037640.1__11136749	0.258173	0.290268	0.243429	0.366296	0.164413	0.288187	0.418158
NC_037640.1	11144992	NC_037640.1__11144992	0.429428	0.431295	0.377755	0.576428	0.298849	0.382129	0.534004
NC_037640.1	11256869	NC_037640.1__11256869	0.279227	0.43988	0.275763	0.465172	0.436	0.345512	0.280811
NC_037640.1	12326196	NC_037640.1__12326196	0.353506	0.360237	0.316443	0.360237	0.179777	0.360237	0.360237
NC_037640.1	12408332	NC_037640.1__12408332	0.717447	0.546675	0.402461	0.75805	0.152909	0.478783	0.507362
NC_037640.1	12409076	NC_037640.1__12409076	0.859763	0.594487	0.467073	0.571171	0.381818	0.746031	0.524713
NC_037640.1	12720623	NC_037640.1__12720623	0.437194	0.349064	0.236842	0.443025	0.256253	0.373901	0.295912
NC_037640.1	138025	NC_037640.1__138025	0.286713	0.286713	0.275929	0.286713	0.202085	0.278887	0.286713
NC_037640.1	1428120	NC_037640.1__1428120	0.324199	0.347762	0.440875	0.432324	0.305946	0.55883	0.443744
NC_037640.1	2046843	NC_037640.1__2046843	0.41651	0.446227	0.377573	0.486159	0.215978	0.429775	0.485826
NC_037640.1	2046846	NC_037640.1__2046846	0.433644	0.452729	0.394293	0.478211	0.202079	0.425201	0.488379
NC_037640.1	2046847	NC_037640.1__2046847	0.475048	0.479307	0.430258	0.548171	0.237848	0.509845	0.545967
NC_037640.1	2256742	NC_037640.1__2256742	0.362256	0.248432	0.266891	0.278864	0.256769	0.403768	0.636149
NC_037640.1	4229825	NC_037640.1__4229825	0.347751	0.414636	0.479836	0.465183	0.15504	0.327208	0.543721
NC_037640.1	4859656	NC_037640.1__4859656	0.286031	0.317117	0.240017	0.397792	0.210755	0.294066	0.289563
NC_037640.1	5625170	NC_037640.1__5625170	0.363384	0.354158	0.345773	0.416529	0.146723	0.364889	0.325407
NC_037640.1	5639331	NC_037640.1__5639331	0.408043	0.416724	0.37851	0.423284	0.160096	0.422363	0.417583
NC_037640.1	5743730	NC_037640.1__5743730	0.302162	0.418155	0.3394	0.495984	0.240396	0.457519	0.528112
NC_037640.1	5763915	NC_037640.1__5763915	0.265204	0.428449	0.433731	0.357673	0.146696	0.299539	0.461119
NC_037640.1	5765582	NC_037640.1__5765582	0.272121	0.345455	0.321799	0.416667	0.154717	0.292839	0.306316
NC_037640.1	5765584	NC_037640.1__5765584	0.271957	0.30531	0.296975	0.376939	0.163003	0.305804	0.287641
NC_037640.1	6490000	NC_037640.1__6490000	0.316725	0.299435	0.590307	0.344633	0.143813	0.348109	0.54802
NC_037640.1	6806551	NC_037640.1__6806551	0.319156	0.355389	0.248717	0.263898	0.158672	0.281725	0.313175
NC_037640.1	7078468	NC_037640.1__7078468	0.933549	0.896393	0.867093	0.780238	0.38549	0.847619	0.870578
NC_037640.1	7110530	NC_037640.1__7110530	0.476594	0.559055	0.367897	0.577328	0.158486	0.495214	0.614651
NC_037640.1	7231948	NC_037640.1__7231948	0.509597	0.435631	0.348923	0.545698	0.187955	0.550796	0.522679
NC_037640.1	9147801	NC_037640.1__9147801	0.36506	0.417193	0.355541	0.345696	0.162998	0.355946	0.499052
NC_037640.1	9150650	NC_037640.1__9150650	0.50318	0.299333	0.534757	0.431882	0.160448	0.53922	0.597456
NC_037640.1	9191106	NC_037640.1__9191106	0.354683	0.41018	0.352249	0.327558	0.228308	0.373174	0.384368
NC_037640.1	9229018	NC_037640.1__9229018	0.473232	0.32548	0.340171	0.29093	0.170651	0.417098	0.286775
NC_037640.1	9679359	NC_037640.1__9679359	0.299027	0.255344	0.378888	0.27512	0.144399	0.450301	0.288508
NC_037640.1	9685362	NC_037640.1__9685362	0.395753	0.421993	0.513488	0.405383	0.188781	0.458962	0.415818
NC_037640.1	9799883	NC_037640.1__9799883	0.359023	0.496002	0.50637	0.453691	0.433734	0.434596	0.421419
NC_037641.1	13006919	NC_037641.1__13006919	0.273883	0.459474	0.261612	0.34627	0.341669	0.231039	0.430377
NC_037641.1	1349268	NC_037641.1__1349268	0.46317	0.399774	0.636716	0.454686	0.464925	0.376326	0.359464
NC_037641.1	254090	NC_037641.1__254090	0.378441	0.270588	0.276596	0.263158	0.15022	0.295008	0.489362
NC_037641.1	254114	NC_037641.1__254114	0.383851	0.362319	0.25	0.400446	0.151123	0.268805	0.714286
NC_037641.1	2699942	NC_037641.1__2699942	0.276678	0.310168	0.329768	0.308758	0.319489	0.282828	0.310848
NC_037641.1	422448	NC_037641.1__422448	0.444601	0.392935	0.515904	0.421504	0.229967	0.310824	0.573851
NC_037641.1	4860287	NC_037641.1__4860287	0.429943	0.46811	0.347745	0.66215	0.391773	0.295004	0.454094
NC_037641.1	5949699	NC_037641.1__5949699	0.277311	0.286432	0.369863	0.302752	0.185185	0.301587	0.285714
NC_037641.1	7808206	NC_037641.1__7808206	0.270326	0.310888	0.286684	0.316858	0.185554	0.296823	0.300597
NC_037641.1	8737684	NC_037641.1__8737684	0.363353	0.382716	0.611111	0.621622	0.230769	0.417476	0.578231
NC_037642.1	11395662	NC_037642.1__11395662	0.411808	0.524921	0.376819	0.466339	0.238452	0.390332	0.484834
NC_037642.1	11881595	NC_037642.1__11881595	0.352274	0.271938	0.274892	0.280223	0.146157	0.232349	0.308211
NC_037642.1	12455369	NC_037642.1__12455369	0.265624	0.281801	0.413101	0.538162	0.207096	0.353889	0.297987
NC_037642.1	12455372	NC_037642.1__12455372	0.305513	0.261837	0.41735	0.45463	0.201991	0.345193	0.320326
NC_037642.1	12455377	NC_037642.1__12455377	0.285339	0.34254	0.410196	0.548849	0.210927	0.35199	0.305037
NC_037642.1	2263561	NC_037642.1__2263561	0.329087	0.390476	0.390476	0.35032	0.291154	0.321382	0.390476
NC_037642.1	2277795	NC_037642.1__2277795	0.34998	0.379845	0.379845	0.372087	0.250657	0.233808	0.379845
NC_037642.1	2380417	NC_037642.1__2380417	0.255102	0.372895	0.268208	0.334694	0.244554	0.232149	0.400933
NC_037642.1	2395157	NC_037642.1__2395157	0.343978	0.586876	0.252616	0.488752	0.222001	0.275423	0.509872
NC_037642.1	2405668	NC_037642.1__2405668	0.316055	0.331586	0.302045	0.2993	0.174229	0.294832	0.264781
NC_037642.1	2405692	NC_037642.1__2405692	0.320568	0.370186	0.297432	0.307579	0.149634	0.293979	0.275202
NC_037642.1	2584646	NC_037642.1__2584646	0.298894	0.46571	0.303948	0.426593	0.155093	0.30061	0.290074
NC_037642.1	2808284	NC_037642.1__2808284	0.807148	0.268369	0.678934	0.410214	0.838809	0.678358	0.702285
NC_037642.1	3376449	NC_037642.1__3376449	0.302515	0.564595	0.328691	0.546772	0.445997	0.500193	0.436844
NC_037642.1	5265743	NC_037642.1__5265743	0.428909	0.330946	0.336745	0.395789	0.295886	0.333824	0.30355
NC_037642.1	5370495	NC_037642.1__5370495	0.438404	0.423262	0.426093	0.465411	0.175708	0.358872	0.422028
NC_037642.1	5590275	NC_037642.1__5590275	0.39638	0.422572	0.412526	0.299787	0.199097	0.412297	0.394393
NC_037642.1	5614094	NC_037642.1__5614094	0.482025	0.343445	0.23849	0.26906	0.153172	0.402144	0.313986
NC_037642.1	6754449	NC_037642.1__6754449	0.399216	0.440334	0.338189	0.523193	0.371353	0.512026	0.642885
NC_037642.1	6754454	NC_037642.1__6754454	0.475763	0.453933	0.33381	0.408336	0.424475	0.516383	0.657244
NC_037642.1	6754457	NC_037642.1__6754457	0.39466	0.452769	0.307841	0.476659	0.371724	0.493698	0.639605
NC_037642.1	6754458	NC_037642.1__6754458	0.455468	0.515585	0.322015	0.544076	0.434192	0.561798	0.689628
NC_037642.1	6754459	NC_037642.1__6754459	0.442788	0.516807	0.33871	0.595524	0.44949	0.594908	0.721915
NC_037642.1	6754462	NC_037642.1__6754462	0.435659	0.481165	0.321343	0.514541	0.421553	0.526568	0.669409
NC_037642.1	6758113	NC_037642.1__6758113	0.59535	0.525798	0.260936	0.467054	0.197677	0.400951	0.517611
NC_037642.1	6758116	NC_037642.1__6758116	0.560482	0.490741	0.245902	0.410262	0.194045	0.346919	0.470249
NC_037642.1	6775298	NC_037642.1__6775298	0.276332	0.537585	0.47997	0.53545	0.217037	0.353729	0.30236
NC_037642.1	7696459	NC_037642.1__7696459	0.604403	0.744186	0.713875	0.642291	0.242718	0.707854	0.788443
NC_037642.1	7875886	NC_037642.1__7875886	0.297787	0.356218	0.23832	0.291515	0.150382	0.232301	0.40516
NC_037643.1	10075717	NC_037643.1__10075717	0.690626	0.849363	0.350005	0.785696	0.559782	0.46491	0.370228
NC_037643.1	12388982	NC_037643.1__12388982	0.328482	0.483871	0.338284	0.311526	0.311378	0.396647	0.292756
NC_037643.1	13971532	NC_037643.1__13971532	0.684954	0.624538	0.419206	0.39229	0.440574	0.298589	0.555922
NC_037643.1	13971952	NC_037643.1__13971952	0.617878	0.576774	0.253029	0.517183	0.498708	0.463786	0.513103
NC_037643.1	13973635	NC_037643.1__13973635	0.772103	0.461539	0.336903	0.342445	0.363158	0.278992	0.7231
NC_037643.1	14446391	NC_037643.1__14446391	0.467289	0.273385	0.364838	0.413775	0.164689	0.26982	0.442577
NC_037643.1	14663374	NC_037643.1__14663374	0.423149	0.405214	0.279066	0.527442	0.232891	0.672563	0.473238
NC_037643.1	14673309	NC_037643.1__14673309	0.319066	0.306606	0.325583	0.267507	0.152132	0.504415	0.480545
NC_037643.1	14673901	NC_037643.1__14673901	0.300761	0.408002	0.252604	0.411562	0.1856	0.563186	0.491817
NC_037643.1	14674598	NC_037643.1__14674598	0.481038	0.328795	0.450903	0.26539	0.191495	0.602454	0.495454
NC_037643.1	15728285	NC_037643.1__15728285	0.519676	0.489642	0.46804	0.40776	0.150327	0.803134	0.618847
NC_037643.1	15788722	NC_037643.1__15788722	0.452799	0.451466	0.46781	0.308615	0.318397	0.358165	0.350867
NC_037643.1	16653914	NC_037643.1__16653914	0.293117	0.376571	0.433347	0.36695	0.225414	0.475874	0.276111
NC_037643.1	3639011	NC_037643.1__3639011	0.313384	0.427207	0.326869	0.280419	0.161189	0.356172	0.450346
NC_037643.1	3642189	NC_037643.1__3642189	0.287303	0.337621	0.291429	0.317333	0.193294	0.323196	0.322557
NC_037643.1	3651120	NC_037643.1__3651120	0.261404	0.289732	0.26566	0.295501	0.161887	0.288069	0.29625
NC_037643.1	3775704	NC_037643.1__3775704	0.301442	0.370449	0.305845	0.284952	0.144223	0.375611	0.273839
NC_037643.1	5512564	NC_037643.1__5512564	0.65306	0.799548	0.647059	0.81638	0.45	0.70689	0.843876
NC_037643.1	5528716	NC_037643.1__5528716	0.432637	0.264735	0.285767	0.446039	0.157051	0.469821	0.413351
NC_037643.1	5528800	NC_037643.1__5528800	0.491944	0.252751	0.288465	0.358063	0.237063	0.45472	0.32066
NC_037643.1	5560853	NC_037643.1__5560853	0.62514	0.426087	0.428571	0.588785	0.245283	0.701462	0.498942
NC_037643.1	5560856	NC_037643.1__5560856	0.534085	0.295082	0.297872	0.41779	0.149606	0.541571	0.318474
NC_037643.1	5664726	NC_037643.1__5664726	0.617132	0.39636	0.616024	0.296942	0.147656	0.309322	0.502345
NC_037643.1	5664737	NC_037643.1__5664737	0.610036	0.431828	0.642503	0.419219	0.259733	0.451954	0.533541
NC_037643.1	5664745	NC_037643.1__5664745	0.617547	0.570254	0.701635	0.674567	0.399549	0.670855	0.525036
NC_037643.1	5665112	NC_037643.1__5665112	0.756759	0.556916	0.778052	0.589242	0.456411	0.59591	0.566453
NC_037643.1	5665118	NC_037643.1__5665118	0.54279	0.43799	0.552946	0.440127	0.314524	0.488815	0.440614
NC_037643.1	5665223	NC_037643.1__5665223	0.478874	0.361054	0.511248	0.411296	0.408409	0.425542	0.374859
NC_037643.1	5665231	NC_037643.1__5665231	0.397185	0.367386	0.55227	0.510673	0.265402	0.373623	0.314976
NC_037643.1	5672729	NC_037643.1__5672729	0.381934	0.450316	0.321699	0.459056	0.15596	0.277989	0.415429
NC_037643.1	5708800	NC_037643.1__5708800	0.327752	0.540177	0.314919	0.399629	0.22274	0.277514	0.363638
NC_037643.1	5788492	NC_037643.1__5788492	0.410871	0.327059	0.333567	0.329762	0.223675	0.287354	0.296811
NC_037643.1	5789261	NC_037643.1__5789261	0.346192	0.346333	0.509914	0.464081	0.212731	0.370952	0.352156
NC_037643.1	6713213	NC_037643.1__6713213	0.476095	0.266007	0.421708	0.275013	0.210185	0.370002	0.424707
NC_037643.1	8172227	NC_037643.1__8172227	0.613907	0.359131	0.347328	0.361952	0.193949	0.551431	0.473659
NC_037643.1	8172254	NC_037643.1__8172254	0.525554	0.320017	0.329741	0.333169	0.177271	0.479186	0.423162
NC_037643.1	8172335	NC_037643.1__8172335	0.386974	0.347447	0.363259	0.570296	0.19851	0.604938	0.413551
NC_037643.1	9900334	NC_037643.1__9900334	0.5	0.455657	0.243986	0.476244	0.380597	0.468307	0.5
NC_037644.1	10544787	NC_037644.1__10544787	0.664206	0.356803	0.244629	0.318666	0.359535	0.438238	0.289609
NC_037644.1	1077532	NC_037644.1__1077532	0.343843	0.378174	0.448221	0.378174	0.374044	0.374558	0.354523
NC_037644.1	1077538	NC_037644.1__1077538	0.31609	0.352268	0.371512	0.344452	0.309656	0.251879	0.30048
NC_037644.1	1077574	NC_037644.1__1077574	0.323825	0.395301	0.424529	0.355714	0.270068	0.225354	0.318902
NC_037644.1	11938131	NC_037644.1__11938131	0.28866	0.271605	0.308642	0.349112	0.230057	0.30137	0.269036
NC_037644.1	11941147	NC_037644.1__11941147	0.361702	0.420455	0.338474	0.452174	0.389831	0.391304	0.279188
NC_037644.1	11977967	NC_037644.1__11977967	0.387103	0.399163	0.403992	0.401939	0.237702	0.375423	0.373881
NC_037644.1	11978047	NC_037644.1__11978047	0.375	0.331243	0.350815	0.350815	0.207598	0.335037	0.298392
NC_037644.1	11999325	NC_037644.1__11999325	0.342621	0.544301	0.524581	0.463477	0.349167	0.398827	0.309569
NC_037644.1	11999604	NC_037644.1__11999604	0.510872	0.634404	0.336709	0.510521	0.621686	0.461069	0.617824
NC_037644.1	12022810	NC_037644.1__12022810	0.266667	0.471732	0.327657	0.497951	0.36362	0.461039	0.364837
NC_037644.1	12022812	NC_037644.1__12022812	0.276394	0.491042	0.327383	0.476364	0.349684	0.441132	0.403476
NC_037644.1	13208440	NC_037644.1__13208440	0.265832	0.448876	0.299138	0.295397	0.211516	0.314994	0.618686
NC_037644.1	13208554	NC_037644.1__13208554	0.271804	0.486098	0.293544	0.378443	0.197855	0.294155	0.669934
NC_037644.1	13208576	NC_037644.1__13208576	0.352008	0.677206	0.374152	0.541067	0.285494	0.416806	0.734895
NC_037644.1	13208585	NC_037644.1__13208585	0.361489	0.68729	0.342889	0.679154	0.269428	0.469308	0.706979
NC_037644.1	13209244	NC_037644.1__13209244	0.262789	0.383497	0.317315	0.453381	0.263243	0.279232	0.367646
NC_037644.1	13209723	NC_037644.1__13209723	0.346294	0.510328	0.279434	0.355165	0.308267	0.271361	0.650619
NC_037644.1	13713307	NC_037644.1__13713307	0.294118	0.277212	0.264775	0.274794	0.294118	0.251732	0.294118
NC_037644.1	13713308	NC_037644.1__13713308	0.294118	0.294118	0.2658	0.294118	0.294118	0.294118	0.294118
NC_037644.1	14123241	NC_037644.1__14123241	0.429188	0.396885	0.268243	0.335699	0.144462	0.285661	0.366524
NC_037644.1	14186852	NC_037644.1__14186852	0.350219	0.516888	0.616573	0.618965	0.382211	0.46724	0.285207
NC_037644.1	14196607	NC_037644.1__14196607	0.628	0.669035	0.58728	0.532601	0.539432	0.58865	0.570314
NC_037644.1	258595	NC_037644.1__258595	0.264758	0.442122	0.544103	0.453754	0.152537	0.457862	0.290347
NC_037644.1	262918	NC_037644.1__262918	0.297047	0.31	0.4875	0.408602	0.178423	0.33913	0.277658
NC_037644.1	269963	NC_037644.1__269963	0.381621	0.336758	0.442543	0.485077	0.149309	0.422478	0.522098
NC_037644.1	465688	NC_037644.1__465688	0.269512	0.302256	0.359609	0.462799	0.170004	0.348821	0.289286
NC_037644.1	6921523	NC_037644.1__6921523	0.286131	0.646289	0.38623	0.485542	0.625125	0.560045	0.333704
NC_037644.1	7010553	NC_037644.1__7010553	0.254201	0.643818	0.765605	0.691004	0.299825	0.569408	0.457724
NC_037644.1	8463205	NC_037644.1__8463205	0.376668	0.387336	0.30327	0.354105	0.166897	0.449689	0.410071
NC_037644.1	9595881	NC_037644.1__9595881	0.402809	0.55811	0.45949	0.499948	0.162547	0.611851	0.419234
NC_037645.1	514761	NC_037645.1__514761	0.407491	0.407734	0.309612	0.350679	0.350003	0.383709	0.400321
NC_037645.1	778092	NC_037645.1__778092	0.329851	0.556525	0.252934	0.410521	0.218808	0.250464	0.469579
NC_037650.1	10040477	NC_037650.1__10040477	0.492569	0.374476	0.315443	0.436008	0.213279	0.503765	0.30083
NC_037650.1	10040550	NC_037650.1__10040550	0.522139	0.342462	0.448387	0.318278	0.29137	0.583193	0.311624
NC_037650.1	10040564	NC_037650.1__10040564	0.704968	0.440751	0.524663	0.523066	0.384527	0.749964	0.446023
NC_037650.1	10040570	NC_037650.1__10040570	0.608462	0.498151	0.479142	0.516797	0.433301	0.688549	0.413089
NC_037650.1	10040571	NC_037650.1__10040571	0.576006	0.37351	0.421613	0.298272	0.388823	0.626028	0.3596
NC_037650.1	10040585	NC_037650.1__10040585	0.599495	0.376343	0.474259	0.376404	0.38047	0.660943	0.376562
NC_037650.1	10040601	NC_037650.1__10040601	0.756022	0.571727	0.682968	0.613659	0.520885	0.865432	0.536162
NC_037650.1	10040617	NC_037650.1__10040617	0.710512	0.503463	0.644678	0.528655	0.461046	0.788677	0.511274
NC_037650.1	10040706	NC_037650.1__10040706	0.807657	0.564459	0.797371	0.616346	0.559057	0.816941	0.618137
NC_037650.1	10040792	NC_037650.1__10040792	0.804458	0.782117	0.618669	0.842502	0.52328	0.856459	0.678054
NC_037650.1	10040974	NC_037650.1__10040974	0.64046	0.335598	0.434053	0.369778	0.319535	0.627921	0.51683
NC_037650.1	10040980	NC_037650.1__10040980	0.782048	0.722102	0.475486	0.713459	0.439739	0.839181	0.557951
NC_037650.1	10040983	NC_037650.1__10040983	0.624922	0.358666	0.381027	0.397254	0.323521	0.655133	0.450245
NC_037650.1	10040991	NC_037650.1__10040991	0.650837	0.281682	0.248912	0.27178	0.247751	0.550354	0.430147
NC_037650.1	10040992	NC_037650.1__10040992	0.654677	0.559231	0.478168	0.629616	0.497544	0.7149	0.574934
NC_037650.1	10040998	NC_037650.1__10040998	0.904902	0.661922	0.713	0.825143	0.719024	0.940599	0.713
NC_037650.1	10795095	NC_037650.1__10795095	0.317956	0.342167	0.247066	0.321525	0.145115	0.255203	0.366112
NC_037650.1	11114057	NC_037650.1__11114057	0.343442	0.354594	0.355171	0.345301	0.174612	0.331296	0.493943
NC_037650.1	11206446	NC_037650.1__11206446	0.333921	0.412455	0.40169	0.490579	0.253118	0.385006	0.511933
NC_037650.1	5775922	NC_037650.1__5775922	0.395101	0.369949	0.242259	0.387068	0.144959	0.376114	0.342022
NC_037650.1	5883475	NC_037650.1__5883475	0.400984	0.451114	0.316909	0.604857	0.199378	0.379011	0.302551
NC_037650.1	6033849	NC_037650.1__6033849	0.356228	0.402613	0.266555	0.348315	0.162559	0.350516	0.47521
NC_037650.1	7566046	NC_037650.1__7566046	0.31453	0.563255	0.28892	0.488806	0.169675	0.248469	0.409811
NC_037650.1	7654709	NC_037650.1__7654709	0.430186	0.336751	0.241252	0.361934	0.204769	0.247772	0.364614
NC_037650.1	7776283	NC_037650.1__7776283	0.482982	0.619048	0.240876	0.437037	0.172414	0.661496	0.481177
NC_037650.1	8038605	NC_037650.1__8038605	0.310018	0.369195	0.421077	0.301015	0.164045	0.361358	0.420673
NC_037650.1	8038613	NC_037650.1__8038613	0.329859	0.380025	0.414282	0.338469	0.154126	0.354083	0.42529
NC_037650.1	8084387	NC_037650.1__8084387	0.464865	0.537716	0.425155	0.490737	0.36998	0.486999	0.416379
NC_037650.1	8084390	NC_037650.1__8084390	0.284965	0.367169	0.318769	0.317295	0.164292	0.29922	0.282254
NC_037650.1	8335649	NC_037650.1__8335649	0.330468	0.339769	0.252424	0.359478	0.202188	0.239235	0.342481
NC_037650.1	8514622	NC_037650.1__8514622	0.463415	0.608696	0.282051	0.711657	0.536403	0.584906	0.760994
NC_037650.1	8789223	NC_037650.1__8789223	0.287466	0.267915	0.410909	0.287881	0.270075	0.369168	0.4
NC_037650.1	9980422	NC_037650.1__9980422	0.567698	0.317691	0.50262	0.398002	0.299241	0.537902	0.344338
NC_037650.1	9980965	NC_037650.1__9980965	0.581995	0.573083	0.386402	0.479202	0.418032	0.599653	0.315076
NC_037651.1	10117867	NC_037651.1__10117867	0.266788	0.332718	0.305057	0.424853	0.144352	0.309434	0.431977
NC_037651.1	10117971	NC_037651.1__10117971	0.267052	0.498072	0.43741	0.435248	0.220089	0.323689	0.513117
NC_037651.1	1258001	NC_037651.1__1258001	0.400889	0.321297	0.440673	0.279814	0.271262	0.384079	0.498702
NC_037651.1	1683903	NC_037651.1__1683903	0.522766	0.396885	0.472044	0.33752	0.406207	0.508284	0.3125
NC_037651.1	2174606	NC_037651.1__2174606	0.44292	0.449552	0.23828	0.534411	0.165656	0.440897	0.519871
NC_037651.1	2200664	NC_037651.1__2200664	0.448321	0.448719	0.282866	0.415303	0.224843	0.350736	0.496834
NC_037651.1	2206125	NC_037651.1__2206125	0.347157	0.449004	0.240959	0.389263	0.144646	0.41399	0.428941
NC_037651.1	2209869	NC_037651.1__2209869	0.476366	0.475531	0.273586	0.441267	0.216856	0.482677	0.485972
NC_037651.1	2213494	NC_037651.1__2213494	0.280849	0.326051	0.253555	0.350945	0.147615	0.303718	0.312243
NC_037651.1	2531774	NC_037651.1__2531774	0.28078	0.346869	0.294866	0.384783	0.166943	0.292475	0.435607
NC_037651.1	3722112	NC_037651.1__3722112	0.300196	0.47742	0.249302	0.476664	0.175118	0.453654	0.474781
NC_037651.1	3816768	NC_037651.1__3816768	0.372944	0.43209	0.429769	0.414544	0.254372	0.286274	0.339126
NC_037651.1	4999498	NC_037651.1__4999498	0.38596	0.359821	0.401856	0.358256	0.244381	0.373865	0.351265
NC_037651.1	5023180	NC_037651.1__5023180	0.361479	0.343296	0.292436	0.329742	0.167071	0.340493	0.35802
NC_037651.1	6765000	NC_037651.1__6765000	0.446802	0.407279	0.28066	0.476688	0.202057	0.498973	0.269608
NC_037651.1	6925676	NC_037651.1__6925676	0.677009	0.575742	0.416478	0.372308	0.709527	0.350649	0.27938
NC_037651.1	6925678	NC_037651.1__6925678	0.675137	0.529429	0.349903	0.356908	0.64494	0.279528	0.295839
NC_037651.1	7129176	NC_037651.1__7129176	0.572067	0.267605	0.431335	0.27386	0.199253	0.457928	0.471499
NC_037651.1	7144297	NC_037651.1__7144297	0.550401	0.512147	0.489942	0.42548	0.384714	0.503515	0.529997
NC_037651.1	7144303	NC_037651.1__7144303	0.504715	0.47533	0.41944	0.322968	0.24628	0.448781	0.499691
NC_037651.1	7144317	NC_037651.1__7144317	0.498745	0.435547	0.388387	0.36366	0.186122	0.352286	0.427233
NC_037651.1	7154647	NC_037651.1__7154647	0.353055	0.517632	0.346968	0.459253	0.317283	0.435531	0.455337
NC_037651.1	7156490	NC_037651.1__7156490	0.381981	0.334499	0.393799	0.380257	0.153095	0.250459	0.33454
NC_037651.1	7936351	NC_037651.1__7936351	0.327622	0.429127	0.280046	0.435307	0.163959	0.409598	0.321963
NC_037651.1	8135651	NC_037651.1__8135651	0.291643	0.23879	0.271108	0.312313	0.288274	0.38446	0.337255
NC_037651.1	8543315	NC_037651.1__8543315	0.542875	0.534654	0.511734	0.468298	0.149369	0.544862	0.436005
NC_037651.1	8893296	NC_037651.1__8893296	0.266821	0.50982	0.386907	0.414913	0.194342	0.258026	0.383838
NC_037651.1	8993420	NC_037651.1__8993420	0.305735	0.287225	0.336216	0.365385	0.369455	0.255184	0.366221
NC_037651.1	9386573	NC_037651.1__9386573	0.38169	0.644633	0.696971	0.593927	0.332289	0.679071	0.805967
NC_037652.1	1408568	NC_037652.1__1408568	0.69997	0.658927	0.518814	0.624988	0.315306	0.625717	0.786307
NC_037652.1	1408639	NC_037652.1__1408639	0.639314	0.628559	0.393899	0.663032	0.251356	0.478613	0.654993
NC_037652.1	1408715	NC_037652.1__1408715	0.831909	0.85123	0.558515	0.87341	0.474687	0.726386	0.834507
NC_037652.1	1408837	NC_037652.1__1408837	0.500693	0.559637	0.396893	0.449447	0.257051	0.429006	0.542157
NC_037652.1	1408901	NC_037652.1__1408901	0.45833	0.380851	0.36359	0.3201	0.214768	0.386944	0.534964
NC_037652.1	1408926	NC_037652.1__1408926	0.563142	0.540933	0.450448	0.495058	0.273723	0.472772	0.632973
NC_037652.1	1408934	NC_037652.1__1408934	0.502588	0.483551	0.35322	0.458748	0.223386	0.429036	0.568658
NC_037652.1	1935539	NC_037652.1__1935539	0.259582	0.324866	0.288136	0.372686	0.277483	0.373712	0.266657
NC_037652.1	2059668	NC_037652.1__2059668	0.646337	0.689753	0.515472	0.736935	0.155954	0.650024	0.595231
NC_037652.1	2913890	NC_037652.1__2913890	0.337869	0.537636	0.417356	0.582776	0.378491	0.606028	0.639858
NC_037652.1	354122	NC_037652.1__354122	0.270335	0.280899	0.249221	0.280899	0.156978	0.280899	0.280899
NC_037652.1	3940261	NC_037652.1__3940261	0.501338	0.520417	0.56008	0.555556	0.228615	0.480335	0.457289
NC_037652.1	4250235	NC_037652.1__4250235	0.435051	0.415777	0.328848	0.369616	0.355346	0.415496	0.37624
NC_037652.1	4250240	NC_037652.1__4250240	0.43639	0.358893	0.312232	0.266428	0.351698	0.383817	0.373424
NC_037652.1	4250247	NC_037652.1__4250247	0.530564	0.47442	0.395924	0.492463	0.453033	0.467025	0.462959
NC_037652.1	4250272	NC_037652.1__4250272	0.354782	0.42026	0.368271	0.408878	0.329287	0.483951	0.372663
NC_037652.1	4291139	NC_037652.1__4291139	0.270348	0.329933	0.396572	0.375832	0.20947	0.23432	0.287717
NC_037652.1	7328498	NC_037652.1__7328498	0.425474	0.283396	0.34514	0.292745	0.150429	0.357038	0.264574
NC_037652.1	8127737	NC_037652.1__8127737	0.298852	0.3608	0.402865	0.453801	0.165381	0.291342	0.294074
NC_037652.1	8128901	NC_037652.1__8128901	0.544352	0.332867	0.438385	0.460038	0.162653	0.48933	0.339251
NC_037652.1	8128956	NC_037652.1__8128956	0.60379	0.282915	0.490754	0.504619	0.199797	0.443355	0.452982
NC_037652.1	8128983	NC_037652.1__8128983	0.533548	0.361136	0.409428	0.517876	0.217684	0.459061	0.470571
NC_037652.1	8129007	NC_037652.1__8129007	0.486017	0.369167	0.329099	0.53259	0.188482	0.441095	0.423058
NC_037652.1	8129038	NC_037652.1__8129038	0.45481	0.425234	0.360555	0.519585	0.175961	0.395829	0.352764
NC_037652.1	9034214	NC_037652.1__9034214	0.25956	0.268527	0.297655	0.460445	0.267595	0.483805	0.323325
NC_037653.1	235354	NC_037653.1__235354	0.281924	0.423366	0.436053	0.503234	0.243403	0.258957	0.364517
NC_037653.1	235560	NC_037653.1__235560	0.397862	0.348885	0.35583	0.540092	0.3282	0.457258	0.328597
NC_037653.1	236303	NC_037653.1__236303	0.447454	0.359863	0.348745	0.464973	0.280273	0.472179	0.280356
NC_037653.1	236380	NC_037653.1__236380	0.388844	0.452726	0.418082	0.495218	0.303104	0.450786	0.31062
NC_037653.1	238053	NC_037653.1__238053	0.32674	0.279679	0.331024	0.422605	0.255941	0.359408	0.305726
NC_037653.1	4444834	NC_037653.1__4444834	0.381729	0.413257	0.376395	0.362506	0.152756	0.40559	0.433293
NC_037653.1	4496592	NC_037653.1__4496592	0.25975	0.516431	0.6098	0.513855	0.51067	0.479047	0.318472
NC_037653.1	4496595	NC_037653.1__4496595	0.26463	0.461201	0.583928	0.578957	0.492642	0.490876	0.319147
NC_037653.1	4716174	NC_037653.1__4716174	0.374872	0.347175	0.377987	0.277983	0.204698	0.292105	0.377763
NC_037653.1	4757989	NC_037653.1__4757989	0.430829	0.415998	0.29969	0.287445	0.162824	0.363791	0.459842
NC_037653.1	4777717	NC_037653.1__4777717	0.471581	0.374118	0.286789	0.307205	0.146683	0.341604	0.360037
NC_037653.1	4777786	NC_037653.1__4777786	0.399721	0.35697	0.301741	0.353796	0.149416	0.39616	0.392331
NC_037653.1	4855992	NC_037653.1__4855992	0.500675	0.346553	0.346698	0.29246	0.166015	0.321646	0.345698
NC_037653.1	4861237	NC_037653.1__4861237	0.520337	0.463146	0.317084	0.440986	0.304766	0.404552	0.473692
NC_037653.1	4868012	NC_037653.1__4868012	0.500944	0.449016	0.445216	0.396625	0.157806	0.502706	0.520444
NC_037653.1	4973114	NC_037653.1__4973114	0.397089	0.438314	0.44761	0.321717	0.161514	0.402831	0.347807
NC_037653.1	4973115	NC_037653.1__4973115	0.53604	0.702947	0.63076	0.579663	0.238266	0.651181	0.531927
NC_037653.1	4973159	NC_037653.1__4973159	0.526158	0.590313	0.479794	0.639168	0.234468	0.431923	0.496966
NC_037653.1	4973250	NC_037653.1__4973250	0.608424	0.584491	0.525283	0.484408	0.28749	0.560639	0.503006
NC_037653.1	4973268	NC_037653.1__4973268	0.430568	0.34368	0.26346	0.302357	0.149143	0.376534	0.392903
NC_037653.1	4986736	NC_037653.1__4986736	0.582466	0.423206	0.237978	0.385267	0.155663	0.464347	0.505614
NC_037653.1	4986778	NC_037653.1__4986778	0.572909	0.489913	0.245788	0.46351	0.172253	0.470351	0.496491
NC_037653.1	4986812	NC_037653.1__4986812	0.547361	0.528074	0.288198	0.457151	0.144449	0.461478	0.499288
NC_037653.1	4986856	NC_037653.1__4986856	0.372536	0.358248	0.26938	0.376884	0.244591	0.349289	0.357067
NC_037653.1	4987062	NC_037653.1__4987062	0.7171	0.606487	0.353195	0.616932	0.280007	0.656678	0.602069
NC_037653.1	4987822	NC_037653.1__4987822	0.647068	0.558286	0.236746	0.49364	0.17968	0.554123	0.579252
NC_037653.1	4987856	NC_037653.1__4987856	0.661953	0.643264	0.294389	0.616208	0.208102	0.475394	0.570382
NC_037653.1	4987891	NC_037653.1__4987891	0.622302	0.532164	0.317806	0.446258	0.184514	0.49817	0.520067
NC_037653.1	4990089	NC_037653.1__4990089	0.64953	0.566658	0.279379	0.4594	0.161233	0.465498	0.651566
NC_037653.1	4992164	NC_037653.1__4992164	0.57951	0.55078	0.341984	0.411932	0.226358	0.55078	0.579843
NC_037653.1	4995120	NC_037653.1__4995120	0.560629	0.579269	0.350528	0.530704	0.148492	0.495014	0.575181
NC_037653.1	4996118	NC_037653.1__4996118	0.649938	0.680921	0.351807	0.695052	0.188509	0.555307	0.624768
NC_037653.1	5012976	NC_037653.1__5012976	0.560919	0.542772	0.285608	0.582107	0.198757	0.499925	0.574722
NC_037653.1	5190940	NC_037653.1__5190940	0.437772	0.388859	0.329443	0.461624	0.342701	0.460448	0.317897
NC_037653.1	5561008	NC_037653.1__5561008	0.429555	0.320892	0.287778	0.417888	0.226563	0.462048	0.38886
NC_037653.1	5584476	NC_037653.1__5584476	0.40727	0.391559	0.299793	0.501645	0.249642	0.367573	0.311796
NC_037653.1	5851906	NC_037653.1__5851906	0.363812	0.537699	0.57462	0.367463	0.191211	0.434899	0.628183
NC_037653.1	5852088	NC_037653.1__5852088	0.526436	0.530222	0.500825	0.542103	0.156924	0.393329	0.529186

## Sheet: Italian2
chr	pos	MergPos	ital2vcarn	ital2vital1	ital2vhilo	ital2vpol	ital2vmnh	ital2vruss	ital2vital3
NC_037638.1	11897265	NC_037638.1__11897265	0.224068	0.151527	0.241376	0.246914	0.235143	0.246914	0.246914
NC_037638.1	11897365	NC_037638.1__11897365	0.20815	0.15996	0.239583	0.239583	0.228873	0.239583	0.239583
NC_037638.1	11911601	NC_037638.1__11911601	0.316239	0.316239	0.316239	0.295602	0.321675	0.318788	0.316239
NC_037638.1	11923820	NC_037638.1__11923820	0.250965	0.244432	0.250965	0.242163	0.250965	0.250965	0.250965
NC_037638.1	11926375	NC_037638.1__11926375	0.249123	0.236536	0.249123	0.243097	0.249123	0.249123	0.249123
NC_037638.1	11940824	NC_037638.1__11940824	0.263158	0.254045	0.263158	0.246691	0.244741	0.26419	0.263432
NC_037638.1	11941008	NC_037638.1__11941008	0.286525	0.294073	0.2901	0.277241	0.273927	0.283732	0.293729
NC_037638.1	11950348	NC_037638.1__11950348	0.231052	0.237537	0.237896	0.237554	0.230115	0.238138	0.237537
NC_037638.1	11969067	NC_037638.1__11969067	0.446429	0.446429	0.446429	0.446429	0.446429	0.448001	0.449009
NC_037638.1	11972879	NC_037638.1__11972879	0.317269	0.317269	0.311647	0.310611	0.307646	0.290518	0.311367
NC_037638.1	11975918	NC_037638.1__11975918	0.31497	0.324675	0.324675	0.324675	0.324675	0.3074	0.324675
NC_037638.1	11980026	NC_037638.1__11980026	0.280423	0.268584	0.280423	0.246418	0.269347	0.280848	0.280423
NC_037638.1	11984436	NC_037638.1__11984436	0.307087	0.201092	0.307087	0.307087	0.206851	0.307087	0.307087
NC_037638.1	11985352	NC_037638.1__11985352	0.261649	0.153078	0.261649	0.245591	0.208142	0.261649	0.261649
NC_037638.1	11986039	NC_037638.1__11986039	0.244783	0.238437	0.251101	0.240089	0.234677	0.242252	0.251101
NC_037638.1	11988153	NC_037638.1__11988153	0.372591	0.374286	0.369863	0.339243	0.272914	0.354172	0.373142
NC_037638.1	11988229	NC_037638.1__11988229	0.306667	0.27443	0.306667	0.308736	0.306667	0.306667	0.306971
NC_037638.1	11988283	NC_037638.1__11988283	0.320292	0.264275	0.3125	0.317288	0.289216	0.313456	0.316598
NC_037638.1	11999114	NC_037638.1__11999114	0.259542	0.233251	0.259542	0.242702	0.244199	0.261084	0.259542
NC_037638.1	12003163	NC_037638.1__12003163	0.261364	0.261364	0.261364	0.238998	0.261364	0.261364	0.261364
NC_037638.1	12003592	NC_037638.1__12003592	0.301076	0.275665	0.307393	0.263644	0.295373	0.269239	0.277177
NC_037638.1	12006624	NC_037638.1__12006624	0.208439	0.306289	0.245132	0.332162	0.334566	0.221938	0.351145
NC_037638.1	12009387	NC_037638.1__12009387	0.247825	0.235763	0.249944	0.256637	0.256751	0.257501	0.256637
NC_037638.1	12041472	NC_037638.1__12041472	0.261745	0.261745	0.246574	0.240011	0.243014	0.261745	0.261745
NC_037638.1	12041795	NC_037638.1__12041795	0.244444	0.244444	0.244444	0.236605	0.233395	0.244444	0.244444
NC_037638.1	12058808	NC_037638.1__12058808	0.392857	0.379896	0.237237	0.311052	0.337423	0.356691	0.392857
NC_037638.1	12059698	NC_037638.1__12059698	0.258333	0.258333	0.26284	0.246289	0.258333	0.25099	0.258333
NC_037638.1	12065000	NC_037638.1__12065000	0.309859	0.218096	0.312184	0.272173	0.159849	0.216711	0.309859
NC_037638.1	12065321	NC_037638.1__12065321	0.252174	0.243354	0.252174	0.239385	0.243918	0.190646	0.252174
NC_037638.1	12065357	NC_037638.1__12065357	0.306122	0.295965	0.306122	0.288231	0.295781	0.289921	0.306122
NC_037638.1	12066478	NC_037638.1__12066478	0.472222	0.472222	0.258229	0.434928	0.472222	0.472222	0.472222
NC_037638.1	12067877	NC_037638.1__12067877	0.300699	0.287721	0.301415	0.300699	0.300699	0.300699	0.300699
NC_037638.1	12074585	NC_037638.1__12074585	0.250453	0.189572	0.263636	0.263636	0.172577	0.263636	0.263636
NC_037638.1	12075784	NC_037638.1__12075784	0.253012	0.204695	0.253012	0.236744	0.165335	0.253525	0.253012
NC_037638.1	12076678	NC_037638.1__12076678	0.304762	0.234936	0.304762	0.280863	0.235835	0.3077	0.304762
NC_037638.1	12081982	NC_037638.1__12081982	0.363786	0.380952	0.380952	0.381391	0.381486	0.384192	0.380952
NC_037638.1	12083619	NC_037638.1__12083619	0.326923	0.31429	0.326923	0.315139	0.307457	0.327108	0.326923
NC_037638.1	12099086	NC_037638.1__12099086	0.349714	0.350856	0.323015	0.339573	0.349855	0.349826	0.348973
NC_037638.1	12102681	NC_037638.1__12102681	0.288232	0.273341	0.256292	0.274314	0.290297	0.271299	0.273341
NC_037638.1	12103035	NC_037638.1__12103035	0.286713	0.274258	0.253127	0.268043	0.29178	0.28701	0.27885
NC_037638.1	12150919	NC_037638.1__12150919	0.246753	0.250971	0.246753	0.247094	0.246753	0.215093	0.253352
NC_037638.1	12931074	NC_037638.1__12931074	0.364834	0.342326	0.423383	0.318073	0.318189	0.189975	0.207668
NC_037638.1	16965658	NC_037638.1__16965658	0.330016	0.310332	0.278025	0.315538	0.22515	0.33093	0.299418
NC_037638.1	1955193	NC_037638.1__1955193	0.239007	0.270959	0.336402	0.314816	0.292467	0.256962	0.280707
NC_037638.1	19633860	NC_037638.1__19633860	0.41447	0.29735	0.361462	0.28604	0.175716	0.154279	0.325487
NC_037638.1	19633864	NC_037638.1__19633864	0.38471	0.290049	0.35212	0.293513	0.164734	0.14388	0.322199
NC_037638.1	19633878	NC_037638.1__19633878	0.381889	0.316217	0.436541	0.330217	0.178713	0.176376	0.339449
NC_037638.1	19645146	NC_037638.1__19645146	0.468224	0.473219	0.398754	0.271191	0.36891	0.223645	0.448338
NC_037638.1	19938349	NC_037638.1__19938349	0.225834	0.177067	0.31654	0.260849	0.207357	0.144936	0.277813
NC_037638.1	20079390	NC_037638.1__20079390	0.250666	0.152812	0.274939	0.267368	0.214111	0.217706	0.275382
NC_037638.1	20205617	NC_037638.1__20205617	0.207618	0.209595	0.247118	0.307616	0.161079	0.210719	0.249174
NC_037638.1	20208599	NC_037638.1__20208599	0.232434	0.15891	0.254603	0.320171	0.174663	0.166113	0.259728
NC_037638.1	22704540	NC_037638.1__22704540	0.396916	0.317769	0.344166	0.396178	0.270118	0.375672	0.379309
NC_037638.1	22864036	NC_037638.1__22864036	0.402202	0.298372	0.411739	0.450441	0.233389	0.190951	0.378751
NC_037638.1	22880449	NC_037638.1__22880449	0.219472	0.331097	0.340541	0.34095	0.331178	0.331764	0.341132
NC_037638.1	24274997	NC_037638.1__24274997	0.291667	0.277928	0.256712	0.278858	0.238405	0.291667	0.278038
NC_037638.1	24290934	NC_037638.1__24290934	0.236364	0.222133	0.237339	0.236364	0.174859	0.223581	0.216935
NC_037638.1	24292857	NC_037638.1__24292857	0.232572	0.270541	0.245715	0.269219	0.270661	0.199933	0.254991
NC_037638.1	24868073	NC_037638.1__24868073	0.297137	0.294268	0.265021	0.311636	0.286233	0.273925	0.211361
NC_037638.1	24868206	NC_037638.1__24868206	0.5488	0.59906	0.538231	0.595853	0.448421	0.603466	0.523296
NC_037638.1	2553719	NC_037638.1__2553719	0.301024	0.219881	0.252872	0.242359	0.259608	0.214101	0.214105
NC_037638.1	26640260	NC_037638.1__26640260	0.323766	0.318385	0.280518	0.290881	0.395298	0.154006	0.309523
NC_037638.1	3380241	NC_037638.1__3380241	0.210668	0.177904	0.287914	0.269691	0.222279	0.180673	0.295598
NC_037638.1	3611794	NC_037638.1__3611794	0.272707	0.269142	0.390819	0.251416	0.21177	0.225144	0.215004
NC_037638.1	3635152	NC_037638.1__3635152	0.275648	0.223121	0.290697	0.282478	0.225462	0.232568	0.291476
NC_037638.1	3645000	NC_037638.1__3645000	0.231664	0.237453	0.438366	0.331453	0.25849	0.353907	0.341478
NC_037638.1	3645213	NC_037638.1__3645213	0.350542	0.259862	0.29441	0.310696	0.31414	0.309323	0.368421
NC_037638.1	3645267	NC_037638.1__3645267	0.352646	0.250206	0.338731	0.389021	0.341528	0.362293	0.432667
NC_037638.1	3645340	NC_037638.1__3645340	0.324286	0.260505	0.304091	0.348187	0.31764	0.288092	0.349083
NC_037638.1	3650781	NC_037638.1__3650781	0.321308	0.266857	0.262707	0.294453	0.215128	0.245971	0.260825
NC_037638.1	3650833	NC_037638.1__3650833	0.270623	0.300147	0.260448	0.252238	0.229725	0.23275	0.204696
NC_037638.1	3651160	NC_037638.1__3651160	0.399854	0.27592	0.355323	0.24346	0.268991	0.384706	0.303067
NC_037638.1	3652277	NC_037638.1__3652277	0.217384	0.322451	0.331236	0.332296	0.225287	0.250863	0.273025
NC_037638.1	3652302	NC_037638.1__3652302	0.39112	0.311057	0.346963	0.361422	0.160571	0.312232	0.319992
NC_037638.1	3693532	NC_037638.1__3693532	0.29444	0.504107	0.606208	0.785358	0.445809	0.344847	0.277734
NC_037638.1	3693533	NC_037638.1__3693533	0.259503	0.516522	0.628543	0.79369	0.468547	0.32848	0.279784
NC_037638.1	3780597	NC_037638.1__3780597	0.202391	0.270264	0.323112	0.376288	0.256183	0.178045	0.20441
NC_037638.1	3844430	NC_037638.1__3844430	0.249048	0.163571	0.297	0.369167	0.256948	0.185327	0.283375
NC_037638.1	3847128	NC_037638.1__3847128	0.31021	0.235401	0.257467	0.270923	0.254259	0.266557	0.332102
NC_037638.1	3862737	NC_037638.1__3862737	0.248447	0.202441	0.283338	0.337648	0.286909	0.187949	0.252449
NC_037638.1	3882678	NC_037638.1__3882678	0.281173	0.311943	0.241902	0.306595	0.308946	0.314083	0.274267
NC_037638.1	3885037	NC_037638.1__3885037	0.270501	0.187506	0.315144	0.387735	0.278769	0.212619	0.252723
NC_037638.1	3899061	NC_037638.1__3899061	0.297671	0.224564	0.296024	0.360948	0.325235	0.246816	0.447994
NC_037638.1	3907180	NC_037638.1__3907180	0.295394	0.191924	0.245887	0.46856	0.193964	0.166251	0.361409
NC_037638.1	4284095	NC_037638.1__4284095	0.394189	0.307756	0.433713	0.476644	0.312726	0.302685	0.444226
NC_037638.1	7079799	NC_037638.1__7079799	0.427377	0.269405	0.270025	0.311257	0.196665	0.173269	0.264222
NC_037638.1	8558255	NC_037638.1__8558255	0.328782	0.312651	0.450022	0.461244	0.170539	0.225406	0.398019
NC_037638.1	954310	NC_037638.1__954310	0.227324	0.320835	0.296362	0.264502	0.311593	0.168989	0.315045
NC_037638.1	954387	NC_037638.1__954387	0.273652	0.319706	0.313205	0.253001	0.301537	0.166541	0.367883
NC_037638.1	954390	NC_037638.1__954390	0.255943	0.356822	0.29785	0.235726	0.363809	0.179651	0.356299
NC_037638.1	954398	NC_037638.1__954398	0.270242	0.308788	0.283153	0.253209	0.295481	0.166456	0.343237
NC_037638.1	985580	NC_037638.1__985580	0.350007	0.191812	0.323935	0.471098	0.183918	0.194558	0.225453
NC_037639.1	10777824	NC_037639.1__10777824	0.237747	0.294231	0.320351	0.513725	0.216185	0.176726	0.398837
NC_037639.1	10912008	NC_037639.1__10912008	0.278888	0.211014	0.471853	0.598843	0.15981	0.297435	0.304951
NC_037639.1	10928283	NC_037639.1__10928283	0.253721	0.38793	0.435083	0.430373	0.312096	0.254267	0.218209
NC_037639.1	10931323	NC_037639.1__10931323	0.31029	0.36661	0.287687	0.42643	0.37957	0.178618	0.367524
NC_037639.1	10945838	NC_037639.1__10945838	0.253681	0.250824	0.277612	0.277886	0.261399	0.266842	0.277923
NC_037639.1	10946180	NC_037639.1__10946180	0.282225	0.246505	0.433882	0.403096	0.276441	0.340607	0.250758
NC_037639.1	11056896	NC_037639.1__11056896	0.241918	0.205554	0.335204	0.518463	0.180398	0.247938	0.337923
NC_037639.1	11256067	NC_037639.1__11256067	0.228459	0.170087	0.263436	0.31722	0.207341	0.247734	0.198139
NC_037639.1	11256205	NC_037639.1__11256205	0.244258	0.197975	0.279756	0.374617	0.241219	0.271525	0.247779
NC_037639.1	11256227	NC_037639.1__11256227	0.26786	0.190956	0.282277	0.387682	0.212379	0.288479	0.245389
NC_037639.1	15417617	NC_037639.1__15417617	0.452099	0.355388	0.359277	0.419084	0.243546	0.347028	0.275026
NC_037639.1	3432688	NC_037639.1__3432688	0.43947	0.563323	0.382471	0.42829	0.398286	0.410483	0.243602
NC_037639.1	5072314	NC_037639.1__5072314	0.236519	0.170996	0.267349	0.280332	0.197889	0.202965	0.190573
NC_037640.1	10042549	NC_037640.1__10042549	0.210985	0.306854	0.27612	0.286315	0.265215	0.171293	0.273507
NC_037640.1	10126616	NC_037640.1__10126616	0.370839	0.367493	0.248906	0.475858	0.269289	0.326609	0.214158
NC_037640.1	11012058	NC_037640.1__11012058	0.333078	0.50971	0.278418	0.368538	0.312728	0.331651	0.257276
NC_037640.1	11724933	NC_037640.1__11724933	0.443016	0.39123	0.439302	0.422025	0.365678	0.175845	0.319786
NC_037640.1	11724937	NC_037640.1__11724937	0.308724	0.211955	0.317144	0.383631	0.290678	0.145343	0.216555
NC_037640.1	5493850	NC_037640.1__5493850	0.262411	0.255412	0.262411	0.262411	0.262411	0.237126	0.225706
NC_037640.1	5502298	NC_037640.1__5502298	0.309836	0.236993	0.301241	0.303427	0.230752	0.253784	0.269981
NC_037640.1	5502431	NC_037640.1__5502431	0.287601	0.21703	0.270867	0.290678	0.225668	0.218841	0.237301
NC_037640.1	5629401	NC_037640.1__5629401	0.228731	0.253333	0.348316	0.455902	0.205469	0.244249	0.281448
NC_037640.1	5629522	NC_037640.1__5629522	0.253642	0.242558	0.371772	0.489574	0.226507	0.315924	0.238212
NC_037640.1	5629530	NC_037640.1__5629530	0.207204	0.240736	0.341805	0.3207	0.33094	0.220728	0.234229
NC_037640.1	7189446	NC_037640.1__7189446	0.307814	0.309563	0.248735	0.307291	0.209981	0.280171	0.299898
NC_037640.1	7551579	NC_037640.1__7551579	0.323324	0.304394	0.246458	0.240372	0.323931	0.180073	0.21413
NC_037640.1	7901399	NC_037640.1__7901399	0.430052	0.164252	0.426357	0.426643	0.33348	0.39788	0.428108
NC_037641.1	10433782	NC_037641.1__10433782	0.309448	0.271968	0.26136	0.341761	0.333471	0.178391	0.257597
NC_037641.1	13043069	NC_037641.1__13043069	0.213702	0.174973	0.237833	0.290514	0.156128	0.172507	0.291953
NC_037641.1	13109018	NC_037641.1__13109018	0.328582	0.178142	0.31471	0.281865	0.231936	0.190137	0.294587
NC_037641.1	13109874	NC_037641.1__13109874	0.303831	0.197136	0.388592	0.359645	0.280946	0.243089	0.319831
NC_037641.1	13110488	NC_037641.1__13110488	0.360311	0.202424	0.476768	0.356545	0.240981	0.1681	0.325238
NC_037641.1	13225490	NC_037641.1__13225490	0.240734	0.285159	0.279621	0.283019	0.268324	0.230744	0.282505
NC_037641.1	3660980	NC_037641.1__3660980	0.366617	0.208692	0.302248	0.290165	0.200189	0.272781	0.323161
NC_037641.1	3899677	NC_037641.1__3899677	0.291745	0.356826	0.27341	0.352533	0.191523	0.307597	0.352904
NC_037641.1	4024132	NC_037641.1__4024132	0.33406	0.323053	0.343284	0.343499	0.280582	0.343593	0.343284
NC_037641.1	4024171	NC_037641.1__4024171	0.406331	0.383739	0.403846	0.404615	0.356704	0.404181	0.391697
NC_037641.1	4024212	NC_037641.1__4024212	0.367924	0.34577	0.364929	0.364991	0.288345	0.364929	0.345974
NC_037641.1	4077323	NC_037641.1__4077323	0.235449	0.165567	0.240487	0.293419	0.156335	0.202141	0.252563
NC_037641.1	5274965	NC_037641.1__5274965	0.290182	0.234003	0.327683	0.278429	0.166104	0.164859	0.233881
NC_037641.1	5305261	NC_037641.1__5305261	0.308297	0.318996	0.318996	0.318996	0.186265	0.197469	0.318996
NC_037641.1	7240681	NC_037641.1__7240681	0.202352	0.272273	0.281159	0.271494	0.272395	0.252073	0.273478
NC_037641.1	7240805	NC_037641.1__7240805	0.234498	0.235205	0.269122	0.260524	0.238992	0.259505	0.25233
NC_037641.1	7265756	NC_037641.1__7265756	0.293269	0.222362	0.26559	0.293269	0.229279	0.266313	0.288396
NC_037641.1	7297237	NC_037641.1__7297237	0.206105	0.230888	0.239057	0.239057	0.239057	0.239804	0.232552
NC_037641.1	7300249	NC_037641.1__7300249	0.202128	0.240223	0.240223	0.240482	0.24035	0.224786	0.226893
NC_037641.1	7320430	NC_037641.1__7320430	0.259047	0.273217	0.272727	0.272885	0.242031	0.265114	0.249639
NC_037641.1	7343769	NC_037641.1__7343769	0.281897	0.316108	0.399142	0.399142	0.268653	0.313853	0.389097
NC_037641.1	7383326	NC_037641.1__7383326	0.220003	0.261181	0.273273	0.273593	0.278126	0.171844	0.273273
NC_037641.1	7426631	NC_037641.1__7426631	0.245794	0.288513	0.347826	0.348314	0.335118	0.273997	0.322822
NC_037641.1	7430463	NC_037641.1__7430463	0.231591	0.246273	0.258964	0.237604	0.224973	0.259387	0.258964
NC_037641.1	7432885	NC_037641.1__7432885	0.232087	0.21061	0.259259	0.25954	0.191344	0.150919	0.21052
NC_037641.1	7477431	NC_037641.1__7477431	0.317338	0.32098	0.316456	0.316456	0.324331	0.31969	0.305585
NC_037641.1	7479234	NC_037641.1__7479234	0.298198	0.237958	0.312112	0.316083	0.244479	0.295727	0.315961
NC_037641.1	7494414	NC_037641.1__7494414	0.255646	0.29494	0.293173	0.294023	0.296087	0.280457	0.281752
NC_037641.1	7501028	NC_037641.1__7501028	0.230746	0.258121	0.297143	0.298529	0.284586	0.200473	0.298186
NC_037641.1	7599172	NC_037641.1__7599172	0.240741	0.241251	0.240741	0.240827	0.240741	0.213606	0.240741
NC_037641.1	7626250	NC_037641.1__7626250	0.279747	0.260832	0.278195	0.281196	0.291085	0.280504	0.279213
NC_037641.1	7653798	NC_037641.1__7653798	0.254355	0.25547	0.247962	0.255091	0.246404	0.244002	0.254402
NC_037641.1	7655053	NC_037641.1__7655053	0.296521	0.2118	0.285503	0.515129	0.274761	0.191998	0.214657
NC_037642.1	12157615	NC_037642.1__12157615	0.335338	0.273985	0.492877	0.391362	0.27129	0.642954	0.236039
NC_037642.1	12157618	NC_037642.1__12157618	0.304425	0.257834	0.416102	0.352291	0.293386	0.548026	0.216439
NC_037642.1	1708820	NC_037642.1__1708820	0.26657	0.175916	0.485707	0.437699	0.216713	0.144985	0.243346
NC_037642.1	2683886	NC_037642.1__2683886	0.253444	0.252721	0.265863	0.32571	0.263527	0.205858	0.18781
NC_037642.1	2755087	NC_037642.1__2755087	0.330562	0.310445	0.272893	0.369635	0.189895	0.412423	0.26897
NC_037642.1	4224439	NC_037642.1__4224439	0.213917	0.166975	0.370477	0.318809	0.217028	0.15437	0.200498
NC_037643.1	2374641	NC_037643.1__2374641	0.439719	0.230576	0.576315	0.458379	0.167308	0.145492	0.321912
NC_037643.1	5782676	NC_037643.1__5782676	0.281481	0.2581	0.281481	0.281481	0.160337	0.271845	0.242619
NC_037643.1	5794018	NC_037643.1__5794018	0.244003	0.245656	0.243446	0.236139	0.247609	0.245908	0.243446
NC_037643.1	5980127	NC_037643.1__5980127	0.235926	0.19038	0.237711	0.291043	0.199497	0.234546	0.208356
NC_037643.1	5980128	NC_037643.1__5980128	0.240561	0.193121	0.237374	0.293521	0.193456	0.217191	0.202484
NC_037643.1	6011058	NC_037643.1__6011058	0.378069	0.731173	0.77708	0.721636	0.403613	0.268553	0.577961
NC_037643.1	6011064	NC_037643.1__6011064	0.286663	0.388203	0.360371	0.689226	0.216155	0.17451	0.461869
NC_037643.1	6011389	NC_037643.1__6011389	0.268784	0.286291	0.282297	0.285309	0.193088	0.19648	0.268652
NC_037643.1	6011402	NC_037643.1__6011402	0.300101	0.327959	0.325103	0.310914	0.230081	0.165674	0.299316
NC_037644.1	1011945	NC_037644.1__1011945	0.281465	0.197354	0.363714	0.366019	0.26759	0.212963	0.311456
NC_037644.1	1011946	NC_037644.1__1011946	0.246323	0.161458	0.369947	0.306284	0.212272	0.172307	0.248472
NC_037644.1	1026676	NC_037644.1__1026676	0.305269	0.268463	0.315636	0.3329	0.197354	0.201174	0.270761
NC_037644.1	1026742	NC_037644.1__1026742	0.423525	0.213458	0.445785	0.45671	0.242576	0.276514	0.325879
NC_037644.1	10452005	NC_037644.1__10452005	0.341262	0.226659	0.265953	0.270285	0.203497	0.221394	0.212482
NC_037644.1	1052257	NC_037644.1__1052257	0.347256	0.223985	0.290551	0.29295	0.193442	0.188055	0.206018
NC_037644.1	11208880	NC_037644.1__11208880	0.309134	0.317718	0.312873	0.282283	0.174321	0.254466	0.361319
NC_037644.1	11209142	NC_037644.1__11209142	0.27688	0.315668	0.398125	0.385276	0.165622	0.17879	0.373941
NC_037644.1	12640590	NC_037644.1__12640590	0.215097	0.309815	0.554644	0.633882	0.499924	0.215601	0.378363
NC_037644.1	12640657	NC_037644.1__12640657	0.222964	0.320947	0.704304	0.593829	0.469431	0.257804	0.394081
NC_037644.1	12640680	NC_037644.1__12640680	0.262996	0.282564	0.493393	0.633149	0.440991	0.289444	0.345806
NC_037644.1	12640681	NC_037644.1__12640681	0.231807	0.30212	0.472064	0.70253	0.456778	0.285822	0.346033
NC_037644.1	12640724	NC_037644.1__12640724	0.206913	0.161748	0.405962	0.535743	0.421392	0.172315	0.282265
NC_037644.1	13864188	NC_037644.1__13864188	0.429793	0.379607	0.417309	0.417636	0.260025	0.350842	0.448276
NC_037644.1	13864214	NC_037644.1__13864214	0.266033	0.281413	0.269315	0.284166	0.263153	0.235571	0.29078
NC_037644.1	13864232	NC_037644.1__13864232	0.254946	0.285595	0.254811	0.284095	0.266632	0.2164	0.309771
NC_037644.1	13864248	NC_037644.1__13864248	0.398834	0.387514	0.368986	0.400713	0.347304	0.270439	0.437796
NC_037644.1	13864266	NC_037644.1__13864266	0.352472	0.338876	0.323774	0.33249	0.317081	0.282432	0.360294
NC_037644.1	13864280	NC_037644.1__13864280	0.26584	0.272727	0.26242	0.259422	0.259634	0.261296	0.266376
NC_037644.1	1740396	NC_037644.1__1740396	0.319333	0.194882	0.341378	0.373516	0.422025	0.39568	0.266981
NC_037644.1	1798115	NC_037644.1__1798115	0.199976	0.374717	0.240155	0.360681	0.44864	0.332923	0.463234
NC_037644.1	2624867	NC_037644.1__2624867	0.382383	0.177614	0.281988	0.288433	0.204252	0.378014	0.23806
NC_037644.1	266732	NC_037644.1__266732	0.207045	0.27864	0.496988	0.325812	0.201898	0.189619	0.288591
NC_037644.1	2999874	NC_037644.1__2999874	0.319588	0.319588	0.321588	0.299773	0.326511	0.320914	0.28003
NC_037644.1	3013393	NC_037644.1__3013393	0.236126	0.190517	0.377703	0.352681	0.251896	0.235194	0.325434
NC_037644.1	3013407	NC_037644.1__3013407	0.27419	0.182223	0.518549	0.445152	0.174292	0.252033	0.432676
NC_037644.1	3013463	NC_037644.1__3013463	0.259894	0.20062	0.457034	0.386352	0.171794	0.251208	0.38036
NC_037644.1	3015325	NC_037644.1__3015325	0.209064	0.210032	0.362883	0.277307	0.171668	0.208568	0.335161
NC_037644.1	3112795	NC_037644.1__3112795	0.229745	0.253098	0.3266	0.408661	0.279565	0.193743	0.422177
NC_037644.1	3166504	NC_037644.1__3166504	0.411939	0.155685	0.403867	0.288432	0.207301	0.187455	0.287753
NC_037644.1	7608957	NC_037644.1__7608957	0.207667	0.315729	0.26181	0.317689	0.254758	0.281395	0.261729
NC_037644.1	8282331	NC_037644.1__8282331	0.326559	0.353988	0.28371	0.255182	0.315416	0.362763	0.358132
NC_037644.1	8283098	NC_037644.1__8283098	0.276096	0.299575	0.244581	0.383721	0.167553	0.387438	0.390542
NC_037645.1	4625248	NC_037645.1__4625248	0.210868	0.215409	0.245823	0.246	0.203201	0.15062	0.245975
NC_037650.1	10924572	NC_037650.1__10924572	0.247606	0.247441	0.413838	0.425788	0.233777	0.244269	0.331027
NC_037650.1	11073023	NC_037650.1__11073023	0.260845	0.261355	0.38336	0.301245	0.220595	0.193174	0.286517
NC_037650.1	2378844	NC_037650.1__2378844	0.216064	0.168422	0.302403	0.26618	0.222597	0.167851	0.22638
NC_037650.1	2420587	NC_037650.1__2420587	0.267829	0.274367	0.324722	0.313955	0.193022	0.189512	0.221383
NC_037650.1	3456971	NC_037650.1__3456971	0.206396	0.190365	0.329583	0.327688	0.192582	0.144012	0.199547
NC_037650.1	3584125	NC_037650.1__3584125	0.32096	0.246948	0.261639	0.241226	0.222604	0.276036	0.274588
NC_037650.1	3989605	NC_037650.1__3989605	0.261305	0.404607	0.272161	0.380202	0.345434	0.292924	0.394813
NC_037650.1	4009724	NC_037650.1__4009724	0.292957	0.332774	0.333423	0.343099	0.341117	0.405128	0.36974
NC_037650.1	4424507	NC_037650.1__4424507	0.301205	0.356946	0.391003	0.38058	0.316628	0.239866	0.255489
NC_037650.1	4495381	NC_037650.1__4495381	0.267979	0.315961	0.381372	0.388235	0.352224	0.242703	0.333153
NC_037650.1	4791051	NC_037650.1__4791051	0.301237	0.225118	0.328539	0.271883	0.254818	0.287232	0.384682
NC_037650.1	8999290	NC_037650.1__8999290	0.380083	0.439614	0.787949	0.460848	0.300915	0.334934	0.512025
NC_037650.1	8999464	NC_037650.1__8999464	0.237589	0.281791	0.432573	0.477432	0.293568	0.238577	0.28599
NC_037650.1	9201982	NC_037650.1__9201982	0.200057	0.178261	0.241438	0.257527	0.254172	0.148813	0.199244
NC_037651.1	10160765	NC_037651.1__10160765	0.237791	0.215378	0.299781	0.30047	0.290198	0.190685	0.219653
NC_037651.1	2831437	NC_037651.1__2831437	0.268032	0.268359	0.263297	0.267606	0.268117	0.256956	0.267606
NC_037651.1	3843962	NC_037651.1__3843962	0.239012	0.247363	0.304916	0.361725	0.304898	0.147496	0.267067
NC_037651.1	5511664	NC_037651.1__5511664	0.278816	0.314082	0.347429	0.341827	0.277629	0.219477	0.209671
NC_037651.1	8255497	NC_037651.1__8255497	0.217297	0.158337	0.324751	0.372997	0.166896	0.167589	0.280222
NC_037651.1	8257093	NC_037651.1__8257093	0.199551	0.241755	0.31559	0.42476	0.218548	0.2171	0.343074
NC_037651.1	8266271	NC_037651.1__8266271	0.200472	0.272363	0.403798	0.435343	0.255721	0.16564	0.294919
NC_037652.1	4495028	NC_037652.1__4495028	0.338281	0.176925	0.333333	0.336775	0.244334	0.156527	0.218177
NC_037652.1	5286430	NC_037652.1__5286430	0.222854	0.207044	0.259536	0.24446	0.217571	0.24936	0.252835
NC_037652.1	5296467	NC_037652.1__5296467	0.405185	0.291887	0.460317	0.392947	0.336782	0.383934	0.309558
NC_037652.1	5298826	NC_037652.1__5298826	0.321361	0.308276	0.323128	0.271462	0.310986	0.179836	0.236404
NC_037652.1	5302897	NC_037652.1__5302897	0.221153	0.206519	0.35257	0.256756	0.168998	0.164977	0.278093
NC_037652.1	5304571	NC_037652.1__5304571	0.245579	0.269978	0.32451	0.30456	0.161378	0.160187	0.319639
NC_037652.1	5305464	NC_037652.1__5305464	0.29692	0.273694	0.311031	0.343701	0.182392	0.204147	0.315679
NC_037652.1	5454308	NC_037652.1__5454308	0.315394	0.186767	0.387188	0.474105	0.179432	0.211041	0.331775
NC_037652.1	5456026	NC_037652.1__5456026	0.211158	0.178011	0.299748	0.276275	0.233846	0.194788	0.236502
NC_037652.1	7543766	NC_037652.1__7543766	0.315671	0.236393	0.296786	0.255717	0.310885	0.214571	0.265545
NC_037652.1	8121387	NC_037652.1__8121387	0.258186	0.250265	0.252456	0.258065	0.258065	0.25893	0.258065
NC_037652.1	8221481	NC_037652.1__8221481	0.253036	0.246051	0.294606	0.283906	0.228247	0.220748	0.2711
NC_037652.1	8248870	NC_037652.1__8248870	0.265895	0.191417	0.266893	0.302656	0.172155	0.245687	0.203172
NC_037652.1	8248890	NC_037652.1__8248890	0.285154	0.305449	0.254251	0.336788	0.23798	0.242345	0.258239
NC_037653.1	2306299	NC_037653.1__2306299	0.308333	0.251823	0.32318	0.308333	0.202558	0.170876	0.562294
NC_037653.1	3721814	NC_037653.1__3721814	0.284207	0.186481	0.421367	0.244641	0.191913	0.185887	0.189137
NC_037653.1	3998755	NC_037653.1__3998755	0.414135	0.336419	0.446809	0.446809	0.408287	0.31119	0.446809
NC_037653.1	4010847	NC_037653.1__4010847	0.295871	0.417504	0.573405	0.449667	0.237361	0.258013	0.452146
NC_037653.1	4017396	NC_037653.1__4017396	0.310008	0.266219	0.358489	0.537077	0.233281	0.189168	0.198311
NC_037653.1	4017514	NC_037653.1__4017514	0.315716	0.307698	0.271388	0.465352	0.22846	0.200517	0.223836
NC_037653.1	4017665	NC_037653.1__4017665	0.201489	0.159143	0.23839	0.368421	0.158712	0.196028	0.213344
NC_037653.1	4017702	NC_037653.1__4017702	0.25983	0.178826	0.287668	0.439269	0.185526	0.213549	0.261011
NC_037653.1	4017717	NC_037653.1__4017717	0.226064	0.154789	0.332799	0.46134	0.156184	0.179802	0.262297
NC_037653.1	4017853	NC_037653.1__4017853	0.340964	0.353199	0.300726	0.427146	0.278315	0.226017	0.201401
NC_037653.1	4017964	NC_037653.1__4017964	0.378123	0.352362	0.324545	0.442099	0.28415	0.198643	0.245554
NC_037653.1	4018267	NC_037653.1__4018267	0.261831	0.318363	0.291165	0.385498	0.265375	0.143213	0.218878
NC_037653.1	4018399	NC_037653.1__4018399	0.351656	0.365765	0.318383	0.526819	0.255788	0.283759	0.265813
NC_037653.1	4018409	NC_037653.1__4018409	0.341576	0.369948	0.318482	0.547121	0.242372	0.296855	0.251078
NC_037653.1	4018433	NC_037653.1__4018433	0.390635	0.379288	0.37123	0.61557	0.32423	0.262368	0.325478
NC_037653.1	4018455	NC_037653.1__4018455	0.255731	0.255277	0.254582	0.403174	0.210864	0.194813	0.227352
NC_037653.1	4018472	NC_037653.1__4018472	0.364051	0.404558	0.340805	0.512119	0.374019	0.317958	0.3615
NC_037653.1	4018506	NC_037653.1__4018506	0.271034	0.337685	0.272553	0.36282	0.242884	0.238046	0.307604
NC_037653.1	4018572	NC_037653.1__4018572	0.284816	0.351375	0.374688	0.456103	0.217301	0.268718	0.361375
NC_037653.1	4018593	NC_037653.1__4018593	0.314158	0.313212	0.321926	0.362127	0.242968	0.23448	0.296832
NC_037653.1	4018625	NC_037653.1__4018625	0.224422	0.217601	0.26082	0.341678	0.188638	0.20828	0.243391
NC_037653.1	4018660	NC_037653.1__4018660	0.266526	0.291892	0.317808	0.400003	0.254671	0.25066	0.263244
NC_037653.1	4018675	NC_037653.1__4018675	0.251669	0.248888	0.270534	0.357122	0.231183	0.239506	0.246421
NC_037653.1	4018679	NC_037653.1__4018679	0.229169	0.248609	0.289845	0.383303	0.207267	0.243301	0.269621
NC_037653.1	4018686	NC_037653.1__4018686	0.206165	0.235945	0.243872	0.324546	0.221715	0.165482	0.24234
NC_037653.1	4018699	NC_037653.1__4018699	0.201503	0.212295	0.263536	0.343815	0.191205	0.189299	0.203237
NC_037653.1	4018701	NC_037653.1__4018701	0.222898	0.217376	0.255766	0.352042	0.180714	0.14891	0.209701
NC_037653.1	4419243	NC_037653.1__4419243	0.249065	0.212383	0.286131	0.285625	0.247533	0.148641	0.234204
NC_037653.1	4419260	NC_037653.1__4419260	0.397719	0.3184	0.391478	0.433172	0.369979	0.221565	0.346051
NC_037653.1	4523630	NC_037653.1__4523630	0.40289	0.336797	0.366095	0.278568	0.28673	0.309705	0.281546
NC_037653.1	5301378	NC_037653.1__5301378	0.357497	0.256388	0.481093	0.318676	0.201972	0.303891	0.350762
NC_037653.1	5301683	NC_037653.1__5301683	0.25742	0.219228	0.393492	0.237222	0.168114	0.206493	0.217079
NC_037653.1	5301902	NC_037653.1__5301902	0.280893	0.195798	0.49501	0.369471	0.180513	0.186629	0.254179
NC_037653.1	5512158	NC_037653.1__5512158	0.298647	0.280243	0.599747	0.532896	0.257021	0.295783	0.290645
NC_037653.1	5512259	NC_037653.1__5512259	0.337077	0.222231	0.592659	0.537214	0.168152	0.407567	0.268302
NC_037653.1	6070174	NC_037653.1__6070174	0.323782	0.327049	0.318459	0.264339	0.338213	0.256062	0.289523
NC_037653.1	6070231	NC_037653.1__6070231	0.33621	0.278077	0.370296	0.297877	0.32475	0.197668	0.25037
NC_037653.1	6326678	NC_037653.1__6326678	0.269208	0.270021	0.268657	0.269523	0.252193	0.207017	0.269012
NC_037653.1	6354982	NC_037653.1__6354982	0.231414	0.270457	0.311149	0.348148	0.199254	0.22645	0.29624

## Sheet: Italian1
chr	pos	MergPos	ital1vhilo	ital1vcarn	ital1vital2	ital1vvpol	ital1vruss	ital1vmnh	ital1vital3
NC_037640.1	10592780	NC_037640.1__10592780	0.270703	0.191547	0.256606	0.256159	0.118758	0.0696712	0.237073
NC_037641.1	1377879	NC_037641.1__1377879	0.415657	0.303207	0.286217	0.359535	0.378334	0.0772569	0.253682
NC_037641.1	3058540	NC_037641.1__3058540	0.258574	0.231285	0.241452	0.285381	0.197451	0.133874	0.18144
NC_037643.1	12362382	NC_037643.1__12362382	0.247706	0.169164	0.215327	0.226862	0.162122	0.150738	0.211463
NC_037653.1	3709579	NC_037653.1__3709579	0.282163	0.223264	0.257444	0.281223	0.171653	0.185151	0.171745

## Sheet: MNHygienic
chr	pos	MergPos	mnhvhilo	mnhvcarn	mnhvital1	mnhvital2	mnhvpol	mnhvruss	mnhvswoo
NC_037638.1	10509084	NC_037638.1__10509084	0.307494	0.268502	0.309064	0.230173	0.214694	0.222887	0.299366
NC_037638.1	10516669	NC_037638.1__10516669	0.344589	0.219801	0.393356	0.146033	0.235406	0.345181	0.317494
NC_037638.1	10531516	NC_037638.1__10531516	0.28	0.249612	0.280714	0.1541	0.25247	0.286501	0.280813
NC_037638.1	10598525	NC_037638.1__10598525	0.307322	0.206228	0.471978	0.145481	0.381368	0.367791	0.275289
NC_037638.1	10598530	NC_037638.1__10598530	0.416957	0.26498	0.601795	0.169067	0.414211	0.38896	0.308703
NC_037638.1	10598551	NC_037638.1__10598551	0.369753	0.239893	0.473709	0.220942	0.403736	0.40737	0.34676
NC_037638.1	10598592	NC_037638.1__10598592	0.396702	0.29042	0.484946	0.210177	0.418989	0.375847	0.348206
NC_037638.1	10598602	NC_037638.1__10598602	0.398884	0.272668	0.404308	0.141757	0.310369	0.374975	0.394131
NC_037638.1	10598628	NC_037638.1__10598628	0.382869	0.220454	0.480907	0.191229	0.427262	0.387456	0.356394
NC_037638.1	10926997	NC_037638.1__10926997	0.2895	0.289069	0.42499	0.153243	0.42499	0.459008	0.610426
NC_037638.1	1193296	NC_037638.1__1193296	0.438672	0.289758	0.485586	0.326891	0.290528	0.467586	0.44162
NC_037638.1	11962335	NC_037638.1__11962335	0.253973	0.32299	0.236963	0.169613	0.239955	0.362609	0.352176
NC_037638.1	12126672	NC_037638.1__12126672	0.31283	0.329427	0.30479	0.156857	0.339577	0.343011	0.479154
NC_037638.1	12207960	NC_037638.1__12207960	0.436375	0.42505	0.26941	0.136308	0.307246	0.36842	0.63524
NC_037638.1	1632447	NC_037638.1__1632447	0.353269	0.315105	0.254977	0.214355	0.189178	0.24695	0.234284
NC_037638.1	16973161	NC_037638.1__16973161	0.413885	0.317304	0.327597	0.314393	0.339404	0.330082	0.203084
NC_037638.1	17082793	NC_037638.1__17082793	0.50837	0.319074	0.374787	0.364348	0.199285	0.411534	0.184714
NC_037638.1	17084036	NC_037638.1__17084036	0.47005	0.286674	0.274192	0.205713	0.206235	0.236097	0.234008
NC_037638.1	17084101	NC_037638.1__17084101	0.464452	0.453319	0.365065	0.31522	0.290224	0.344892	0.353744
NC_037638.1	17084107	NC_037638.1__17084107	0.48284	0.462993	0.312003	0.275185	0.292477	0.280083	0.294629
NC_037638.1	17084110	NC_037638.1__17084110	0.439925	0.449477	0.277804	0.311018	0.279615	0.268619	0.289462
NC_037638.1	17084112	NC_037638.1__17084112	0.534582	0.461903	0.387373	0.413695	0.422277	0.447894	0.311544
NC_037638.1	17084128	NC_037638.1__17084128	0.551912	0.467308	0.403854	0.321978	0.267991	0.420547	0.375468
NC_037638.1	17657007	NC_037638.1__17657007	0.386809	0.4686	0.460647	0.262935	0.263709	0.383675	0.329897
NC_037638.1	17657026	NC_037638.1__17657026	0.43873	0.458964	0.427508	0.218614	0.227291	0.249141	0.286329
NC_037638.1	17657027	NC_037638.1__17657027	0.454258	0.449096	0.422028	0.225282	0.229899	0.237963	0.272358
NC_037638.1	17657029	NC_037638.1__17657029	0.419808	0.430002	0.430549	0.204887	0.213409	0.215206	0.267251
NC_037638.1	21316654	NC_037638.1__21316654	0.263254	0.305102	0.371501	0.139095	0.238244	0.257833	0.340298
NC_037638.1	23250451	NC_037638.1__23250451	0.265272	0.228751	0.385097	0.200086	0.293876	0.242693	0.260135
NC_037638.1	2956592	NC_037638.1__2956592	0.394823	0.318335	0.264139	0.280511	0.514323	0.46256	0.210027
NC_037638.1	2956610	NC_037638.1__2956610	0.379926	0.357357	0.340302	0.345074	0.445745	0.452079	0.235772
NC_037638.1	2956611	NC_037638.1__2956611	0.356788	0.333895	0.339999	0.367957	0.353356	0.349095	0.219433
NC_037638.1	2956615	NC_037638.1__2956615	0.428131	0.396574	0.406637	0.403636	0.418451	0.397232	0.244619
NC_037638.1	2956625	NC_037638.1__2956625	0.286994	0.235593	0.286797	0.274364	0.240273	0.229591	0.171532
NC_037638.1	2956699	NC_037638.1__2956699	0.377065	0.291588	0.348022	0.205243	0.371906	0.412563	0.197108
NC_037639.1	11809897	NC_037639.1__11809897	0.308957	0.252702	0.312079	0.251008	0.221631	0.26748	0.240847
NC_037639.1	11810342	NC_037639.1__11810342	0.380531	0.317703	0.342805	0.31118	0.278864	0.233583	0.371532
NC_037639.1	12472104	NC_037639.1__12472104	0.424658	0.357955	0.424658	0.425348	0.226899	0.321466	0.424658
NC_037639.1	15416629	NC_037639.1__15416629	0.343915	0.242996	0.274659	0.258889	0.266027	0.251328	0.326285
NC_037639.1	4299715	NC_037639.1__4299715	0.36	0.36	0.370514	0.248016	0.255729	0.207681	0.3608
NC_037640.1	10502935	NC_037640.1__10502935	0.293653	0.289467	0.296531	0.185873	0.313487	0.408252	0.412994
NC_037640.1	10502938	NC_037640.1__10502938	0.306149	0.267981	0.256575	0.190408	0.368482	0.393439	0.464315
NC_037640.1	10502945	NC_037640.1__10502945	0.336507	0.310708	0.2832	0.246405	0.423088	0.386781	0.486423
NC_037640.1	10502981	NC_037640.1__10502981	0.311204	0.286388	0.27348	0.308867	0.646357	0.499761	0.384164
NC_037640.1	10510161	NC_037640.1__10510161	0.279562	0.252621	0.252545	0.161719	0.27363	0.359749	0.181093
NC_037640.1	10558398	NC_037640.1__10558398	0.338733	0.331347	0.363044	0.317383	0.417349	0.466974	0.213333
NC_037640.1	11534042	NC_037640.1__11534042	0.346195	0.294661	0.252384	0.239038	0.444912	0.217229	0.215978
NC_037640.1	12403975	NC_037640.1__12403975	0.275881	0.233703	0.288889	0.29118	0.169069	0.223983	0.26315
NC_037640.1	6560977	NC_037640.1__6560977	0.310832	0.323782	0.279843	0.138198	0.231833	0.208222	0.282686
NC_037641.1	10243337	NC_037641.1__10243337	0.305831	0.329809	0.325212	0.373364	0.226349	0.530506	0.380165
NC_037641.1	10710295	NC_037641.1__10710295	0.258349	0.233809	0.35353	0.161445	0.160436	0.218048	0.226571
NC_037641.1	13045949	NC_037641.1__13045949	0.342145	0.314269	0.34667	0.236181	0.331716	0.258061	0.309397
NC_037641.1	13046194	NC_037641.1__13046194	0.329577	0.49085	0.405323	0.419454	0.31607	0.443071	0.336672
NC_037641.1	13046221	NC_037641.1__13046221	0.270548	0.400165	0.333881	0.319821	0.225252	0.264977	0.230597
NC_037641.1	13046388	NC_037641.1__13046388	0.305678	0.307805	0.416843	0.303417	0.191798	0.242723	0.211077
NC_037641.1	3637424	NC_037641.1__3637424	0.282732	0.210374	0.305779	0.453519	0.191191	0.275064	0.188555
NC_037641.1	640452	NC_037641.1__640452	0.316898	0.311178	0.378184	0.199716	0.245922	0.277425	0.237006
NC_037641.1	640793	NC_037641.1__640793	0.335698	0.240192	0.366786	0.292441	0.205066	0.246029	0.242742
NC_037641.1	641097	NC_037641.1__641097	0.277951	0.289244	0.295484	0.214225	0.164519	0.239144	0.201622
NC_037641.1	8318667	NC_037641.1__8318667	0.255853	0.506159	0.575366	0.142583	0.314616	0.34086	0.229229
NC_037641.1	8318670	NC_037641.1__8318670	0.283833	0.467006	0.482398	0.213406	0.337973	0.358241	0.18192
NC_037642.1	10153906	NC_037642.1__10153906	0.346023	0.241773	0.451255	0.339078	0.283851	0.336938	0.335751
NC_037642.1	11610382	NC_037642.1__11610382	0.310734	0.312825	0.312381	0.293135	0.231033	0.290478	0.312553
NC_037642.1	11612661	NC_037642.1__11612661	0.409162	0.408844	0.289417	0.386922	0.209879	0.226257	0.402732
NC_037642.1	9683341	NC_037642.1__9683341	0.6	0.488284	0.512296	0.425699	0.209315	0.269166	0.24078
NC_037643.1	10952827	NC_037643.1__10952827	0.355644	0.417124	0.428264	0.276017	0.37813	0.501421	0.61407
NC_037643.1	14023804	NC_037643.1__14023804	0.275905	0.242119	0.317213	0.175447	0.229407	0.275405	0.210834
NC_037643.1	14023817	NC_037643.1__14023817	0.270731	0.250117	0.312718	0.163402	0.224056	0.261838	0.216844
NC_037643.1	14212325	NC_037643.1__14212325	0.316511	0.236836	0.296163	0.246191	0.19535	0.216084	0.308033
NC_037643.1	14893359	NC_037643.1__14893359	0.410032	0.312976	0.402648	0.140437	0.2278	0.271983	0.370313
NC_037643.1	15252113	NC_037643.1__15252113	0.266273	0.262105	0.399273	0.167773	0.259499	0.334894	0.326157
NC_037643.1	15252154	NC_037643.1__15252154	0.32678	0.317199	0.494256	0.211045	0.296991	0.268324	0.412179
NC_037643.1	15252434	NC_037643.1__15252434	0.321322	0.278797	0.500515	0.195477	0.2659	0.345064	0.462128
NC_037643.1	15252498	NC_037643.1__15252498	0.342355	0.411383	0.642505	0.279969	0.38941	0.452999	0.590192
NC_037643.1	15252512	NC_037643.1__15252512	0.304722	0.300383	0.528699	0.162065	0.287849	0.314372	0.518535
NC_037643.1	17755393	NC_037643.1__17755393	0.412632	0.218389	0.240483	0.135521	0.297129	0.312521	0.213309
NC_037643.1	17759898	NC_037643.1__17759898	0.537425	0.335803	0.289304	0.185697	0.251108	0.318148	0.248066
NC_037643.1	2051156	NC_037643.1__2051156	0.309691	0.252286	0.344525	0.202843	0.170489	0.353371	0.208482
NC_037643.1	2112148	NC_037643.1__2112148	0.426909	0.300927	0.391326	0.156147	0.270195	0.224138	0.193552
NC_037643.1	2112175	NC_037643.1__2112175	0.448003	0.259053	0.402342	0.146967	0.28481	0.241792	0.180381
NC_037643.1	2689030	NC_037643.1__2689030	0.290211	0.308965	0.432655	0.317263	0.239938	0.327615	0.453381
NC_037643.1	3035474	NC_037643.1__3035474	0.350597	0.378279	0.581496	0.233749	0.284617	0.432174	0.406937
NC_037643.1	5864375	NC_037643.1__5864375	0.280069	0.20663	0.242026	0.142134	0.214183	0.308362	0.21341
NC_037644.1	12955132	NC_037644.1__12955132	0.800336	0.794452	0.242654	0.562952	0.313039	0.594491	0.195839
NC_037644.1	13031730	NC_037644.1__13031730	0.376009	0.208783	0.382153	0.219927	0.21305	0.266323	0.193528
NC_037644.1	13609099	NC_037644.1__13609099	0.271191	0.215648	0.379845	0.196425	0.226214	0.266556	0.184834
NC_037644.1	1972637	NC_037644.1__1972637	0.381275	0.373269	0.692193	0.238485	0.238936	0.421053	0.483444
NC_037644.1	507604	NC_037644.1__507604	0.374813	0.299568	0.318624	0.203737	0.31887	0.378772	0.39651
NC_037644.1	741433	NC_037644.1__741433	0.465186	0.214999	0.282616	0.168419	0.296207	0.311788	0.274385
NC_037644.1	789022	NC_037644.1__789022	0.296477	0.310037	0.241325	0.22286	0.321067	0.371324	0.358322
NC_037644.1	815346	NC_037644.1__815346	0.351738	0.254027	0.410142	0.240999	0.487715	0.573714	0.315524
NC_037644.1	815348	NC_037644.1__815348	0.353092	0.215166	0.385903	0.156705	0.234395	0.343876	0.234398
NC_037644.1	838109	NC_037644.1__838109	0.399375	0.446129	0.412198	0.303829	0.168417	0.391864	0.253758
NC_037644.1	838126	NC_037644.1__838126	0.425356	0.534452	0.474481	0.342667	0.304222	0.614789	0.303346
NC_037644.1	858040	NC_037644.1__858040	0.687	0.53125	0.495654	0.243651	0.465526	0.454311	0.193571
NC_037644.1	9233900	NC_037644.1__9233900	0.418459	0.258458	0.286261	0.174233	0.169999	0.236971	0.260774
NC_037649.1	11231313	NC_037649.1__11231313	0.39331	0.215921	0.286121	0.136902	0.217717	0.328166	0.260305
NC_037649.1	11249445	NC_037649.1__11249445	0.33915	0.202102	0.345588	0.192971	0.34723	0.527859	0.276794
NC_037649.1	11249448	NC_037649.1__11249448	0.263415	0.225644	0.274131	0.254594	0.346157	0.369573	0.233756
NC_037649.1	4604490	NC_037649.1__4604490	0.328743	0.311314	0.236949	0.189043	0.362925	0.374471	0.304042
NC_037649.1	9254932	NC_037649.1__9254932	0.270818	0.295691	0.310535	0.256045	0.26645	0.289214	0.236343
NC_037649.1	9495995	NC_037649.1__9495995	0.461187	0.513858	0.469083	0.486989	0.332886	0.362058	0.282087
NC_037649.1	9560553	NC_037649.1__9560553	0.334379	0.322337	0.365326	0.270987	0.318494	0.520442	0.414394
NC_037649.1	9573288	NC_037649.1__9573288	0.595746	0.346559	0.35905	0.148473	0.360737	0.450121	0.400618
NC_037649.1	9768645	NC_037649.1__9768645	0.882697	0.239685	0.419718	0.220082	0.279335	0.37674	0.230941
NC_037649.1	9768653	NC_037649.1__9768653	0.872843	0.245926	0.376233	0.228928	0.260011	0.381757	0.203988
NC_037649.1	9768656	NC_037649.1__9768656	0.918022	0.256972	0.419466	0.235715	0.301846	0.393028	0.229754
NC_037651.1	90862	NC_037651.1__90862	0.417037	0.291041	0.411881	0.331294	0.364274	0.305771	0.38835
NC_037652.1	2307485	NC_037652.1__2307485	0.335098	0.207237	0.390827	0.167393	0.300167	0.416768	0.245601
NC_037652.1	2388193	NC_037652.1__2388193	0.328439	0.39312	0.469783	0.288588	0.391126	0.55732	0.176839
NC_037652.1	5866093	NC_037652.1__5866093	0.447196	0.600664	0.52802	0.372741	0.160575	0.308927	0.180485
NC_037652.1	6725156	NC_037652.1__6725156	0.592578	0.364295	0.405578	0.29579	0.349055	0.346415	0.580356
NC_037652.1	7296818	NC_037652.1__7296818	0.262955	0.274829	0.299521	0.197195	0.157468	0.227137	0.319149
NC_037652.1	7296828	NC_037652.1__7296828	0.289107	0.274411	0.299511	0.202594	0.175849	0.211312	0.318681
NC_037652.1	7296832	NC_037652.1__7296832	0.280331	0.273487	0.297631	0.172019	0.193159	0.241465	0.223998
NC_037652.1	7296849	NC_037652.1__7296849	0.354994	0.316911	0.346684	0.154494	0.182263	0.219518	0.244843
NC_037652.1	8911137	NC_037652.1__8911137	0.288311	0.2085	0.417004	0.179975	0.230045	0.377514	0.247836
NC_037652.1	8912000	NC_037652.1__8912000	0.4	0.228977	0.341841	0.153065	0.163406	0.4	0.21057
NC_037652.1	9077613	NC_037652.1__9077613	0.443954	0.231401	0.597182	0.256082	0.201658	0.352704	0.288706
NC_037652.1	9078315	NC_037652.1__9078315	0.413547	0.218322	0.50884	0.204646	0.171894	0.379603	0.249868
NC_037653.1	5458712	NC_037653.1__5458712	0.415268	0.228969	0.444444	0.29758	0.211265	0.324336	0.211928
NC_037653.1	5458715	NC_037653.1__5458715	0.520254	0.286927	0.534492	0.304238	0.199458	0.336538	0.266524
NC_037653.1	5458737	NC_037653.1__5458737	0.319371	0.296002	0.32257	0.199567	0.249898	0.248827	0.280362
NC_037653.1	5458790	NC_037653.1__5458790	0.552107	0.289723	0.475037	0.279468	0.162753	0.239145	0.29852
NC_037653.1	6037895	NC_037653.1__6037895	0.383376	0.21501	0.388364	0.141773	0.325865	0.279729	0.199614
NC_037653.1	6072996	NC_037653.1__6072996	0.406065	0.284753	0.558435	0.205453	0.342489	0.27887	0.22156
NC_037653.1	6074226	NC_037653.1__6074226	0.463272	0.261924	0.587837	0.206888	0.193618	0.241319	0.270064

## Sheet: Pol
chr	pos	MergPos	Carnvpol	ital1vpol	ital2vpol	mnhvpol	polvhilo	russvpol	polvital3
NC_037638.1	10295360	NC_037638.1__10295360	0.262026	0.249705	0.253766	0.261928	0.190992	0.270675	0.270263
NC_037638.1	12751053	NC_037638.1__12751053	0.664772	0.281537	0.314619	0.352673	0.225174	0.372296	0.507972
NC_037638.1	12779760	NC_037638.1__12779760	0.458865	0.252556	0.392748	0.469702	0.204015	0.332922	0.317212
NC_037638.1	1279411	NC_037638.1__1279411	0.547863	0.338993	0.519632	0.342141	0.204903	0.631241	0.387588
NC_037638.1	15210718	NC_037638.1__15210718	0.256487	0.26354	0.251972	0.264001	0.246225	0.264656	0.263522
NC_037638.1	22831076	NC_037638.1__22831076	0.238046	0.46606	0.540231	0.309552	0.197868	0.47924	0.397249
NC_037638.1	24682422	NC_037638.1__24682422	0.282051	0.282051	0.282051	0.282051	0.282051	0.227711	0.282051
NC_037638.1	25472848	NC_037638.1__25472848	0.3092	0.411157	0.429891	0.650014	0.168581	0.388755	0.250987
NC_037638.1	3077980	NC_037638.1__3077980	0.393067	0.253351	0.451475	0.379949	0.38788	0.260314	0.263146
NC_037638.1	3077991	NC_037638.1__3077991	0.407031	0.309948	0.470443	0.363047	0.429857	0.224438	0.284324
NC_037638.1	3078003	NC_037638.1__3078003	0.512789	0.479187	0.547865	0.65417	0.43734	0.303772	0.344036
NC_037638.1	3078008	NC_037638.1__3078008	0.318253	0.297306	0.479198	0.318253	0.33782	0.219988	0.257233
NC_037638.1	3078012	NC_037638.1__3078012	0.354855	0.381131	0.499115	0.300038	0.375912	0.270135	0.261843
NC_037638.1	3761098	NC_037638.1__3761098	0.901539	0.751855	0.466667	0.760331	0.40973	0.93739	0.560045
NC_037638.1	3761153	NC_037638.1__3761153	0.762607	0.602067	0.25	0.472857	0.22449	0.827037	0.356935
NC_037638.1	3761156	NC_037638.1__3761156	0.760852	0.609694	0.25	0.473287	0.259259	0.801296	0.377512
NC_037638.1	3761157	NC_037638.1__3761157	0.761278	0.61039	0.25	0.463743	0.259939	0.8117	0.358379
NC_037638.1	3761544	NC_037638.1__3761544	0.419881	0.221296	0.372429	0.2462	0.151188	0.436231	0.286761
NC_037638.1	3894863	NC_037638.1__3894863	0.293168	0.325757	0.40678	0.378472	0.221532	0.414397	0.284645
NC_037638.1	5389482	NC_037638.1__5389482	0.469335	0.34352	0.263158	0.328118	0.143235	0.243613	0.230432
NC_037638.1	8491436	NC_037638.1__8491436	0.282012	0.413847	0.409242	0.33243	0.144502	0.405363	0.315535
NC_037638.1	8495762	NC_037638.1__8495762	0.263506	0.369677	0.428135	0.413469	0.152886	0.513613	0.570849
NC_037638.1	8496021	NC_037638.1__8496021	0.263054	0.29551	0.481565	0.240824	0.179906	0.608182	0.246241
NC_037638.1	8505361	NC_037638.1__8505361	0.578315	0.558272	0.540267	0.456073	0.172726	0.617322	0.612148
NC_037638.1	8511048	NC_037638.1__8511048	0.486096	0.46145	0.531217	0.417207	0.144251	0.610811	0.526924
NC_037638.1	8513289	NC_037638.1__8513289	0.253675	0.361944	0.488227	0.401611	0.168115	0.424298	0.461051
NC_037638.1	8513290	NC_037638.1__8513290	0.256809	0.347573	0.481268	0.413046	0.156628	0.442032	0.463154
NC_037638.1	8515229	NC_037638.1__8515229	0.439729	0.4797	0.542569	0.460077	0.176328	0.565866	0.523292
NC_037638.1	8515342	NC_037638.1__8515342	0.394021	0.438341	0.514798	0.446098	0.156068	0.450588	0.489158
NC_037638.1	8517443	NC_037638.1__8517443	0.312102	0.400119	0.468014	0.450083	0.164074	0.582461	0.517412
NC_037638.1	8517542	NC_037638.1__8517542	0.405923	0.386669	0.450786	0.472593	0.143373	0.397686	0.401309
NC_037638.1	8520453	NC_037638.1__8520453	0.514235	0.457356	0.54271	0.542464	0.154945	0.489665	0.564121
NC_037638.1	8520479	NC_037638.1__8520479	0.568284	0.486118	0.590239	0.534282	0.194762	0.558208	0.630379
NC_037638.1	8533144	NC_037638.1__8533144	0.304164	0.332733	0.333728	0.346086	0.144296	0.357123	0.375004
NC_037638.1	8536847	NC_037638.1__8536847	0.343515	0.304689	0.417254	0.374403	0.155456	0.39585	0.363211
NC_037638.1	8653530	NC_037638.1__8653530	0.384615	0.219188	0.384615	0.278318	0.32627	0.385577	0.370338
NC_037638.1	8696209	NC_037638.1__8696209	0.347224	0.548013	0.320036	0.499384	0.164412	0.637665	0.531388
NC_037638.1	8925709	NC_037638.1__8925709	0.380315	0.408568	0.579546	0.362317	0.157148	0.468363	0.627
NC_037638.1	8925790	NC_037638.1__8925790	0.32414	0.387062	0.373384	0.358146	0.17373	0.42027	0.650209
NC_037638.1	8925800	NC_037638.1__8925800	0.331659	0.389181	0.520766	0.348674	0.182942	0.440417	0.656051
NC_037638.1	8943066	NC_037638.1__8943066	0.276731	0.300603	0.329653	0.327092	0.173531	0.264885	0.520404
NC_037638.1	8948639	NC_037638.1__8948639	0.287709	0.243727	0.399282	0.239573	0.155063	0.316253	0.253894
NC_037638.1	8948760	NC_037638.1__8948760	0.361956	0.299898	0.579639	0.269617	0.185044	0.45905	0.5097
NC_037638.1	8949485	NC_037638.1__8949485	0.297498	0.24478	0.451677	0.313842	0.201731	0.318953	0.288285
NC_037638.1	8950142	NC_037638.1__8950142	0.356057	0.251628	0.448108	0.244083	0.167902	0.35544	0.494698
NC_037638.1	904353	NC_037638.1__904353	0.348263	0.433377	0.266802	0.509288	0.299178	0.439045	0.357384
NC_037638.1	904372	NC_037638.1__904372	0.45753	0.470191	0.300191	0.605582	0.409021	0.483249	0.462353
NC_037638.1	904376	NC_037638.1__904376	0.471352	0.383379	0.381488	0.496975	0.56655	0.542854	0.57419
NC_037638.1	904381	NC_037638.1__904381	0.459488	0.489619	0.366202	0.464243	0.580905	0.533795	0.512775
NC_037638.1	905782	NC_037638.1__905782	0.485513	0.316168	0.307086	0.436782	0.48759	0.248422	0.413589
NC_037638.1	909511	NC_037638.1__909511	0.346383	0.536259	0.336111	0.536059	0.327168	0.437185	0.23567
NC_037638.1	910807	NC_037638.1__910807	0.249484	0.436142	0.277654	0.536173	0.423022	0.359154	0.422582
NC_037638.1	911816	NC_037638.1__911816	0.391084	0.428562	0.332741	0.602345	0.393646	0.469171	0.413317
NC_037638.1	9246858	NC_037638.1__9246858	0.489663	0.356588	0.237397	0.261185	0.147948	0.322026	0.303912
NC_037638.1	9716286	NC_037638.1__9716286	0.394939	0.414232	0.403861	0.402938	0.161794	0.402415	0.413043
NC_037639.1	14353991	NC_037639.1__14353991	0.576628	0.490226	0.496658	0.351956	0.203786	0.502477	0.405196
NC_037639.1	4297402	NC_037639.1__4297402	0.36075	0.277305	0.26626	0.249103	0.15738	0.344166	0.36084
NC_037639.1	4804190	NC_037639.1__4804190	0.483272	0.296443	0.455699	0.385925	0.355323	0.578213	0.326451
NC_037639.1	5086360	NC_037639.1__5086360	0.311471	0.218913	0.517756	0.322055	0.15536	0.327978	0.326459
NC_037639.1	9386459	NC_037639.1__9386459	0.308643	0.380674	0.343507	0.297006	0.156275	0.339834	0.333793
NC_037639.1	9386478	NC_037639.1__9386478	0.397933	0.594999	0.359638	0.65258	0.149033	0.430083	0.384084
NC_037639.1	9386490	NC_037639.1__9386490	0.312583	0.427293	0.309483	0.41949	0.152971	0.305973	0.315518
NC_037639.1	9386494	NC_037639.1__9386494	0.327099	0.375095	0.290503	0.315965	0.154504	0.28228	0.317228
NC_037639.1	9386495	NC_037639.1__9386495	0.335457	0.343751	0.279633	0.376474	0.149568	0.294354	0.298895
NC_037640.1	10116555	NC_037640.1__10116555	0.388193	0.489567	0.853437	0.255114	0.272774	0.350967	0.817056
NC_037640.1	1918249	NC_037640.1__1918249	0.289899	0.475136	0.565081	0.406225	0.157065	0.273636	0.528921
NC_037640.1	2146600	NC_037640.1__2146600	0.34531	0.366669	0.346633	0.443632	0.146215	0.368516	0.308983
NC_037640.1	2536675	NC_037640.1__2536675	0.350341	0.403901	0.356382	0.351501	0.213388	0.418803	0.303697
NC_037640.1	2695572	NC_037640.1__2695572	0.303935	0.609244	0.692572	0.565025	0.181566	0.233093	0.54122
NC_037640.1	8809112	NC_037640.1__8809112	0.483871	0.483871	0.483871	0.483871	0.483871	0.483871	0.483871
NC_037640.1	8809177	NC_037640.1__8809177	0.263501	0.283019	0.283019	0.283019	0.283019	0.283019	0.283019
NC_037640.1	9550353	NC_037640.1__9550353	0.443192	0.475977	0.564548	0.39142	0.288376	0.299884	0.594239
NC_037640.1	9550366	NC_037640.1__9550366	0.419339	0.291538	0.471641	0.331076	0.260128	0.237287	0.535165
NC_037641.1	6680342	NC_037641.1__6680342	0.270976	0.505536	0.576407	0.478498	0.165741	0.256577	0.319499
NC_037641.1	8189558	NC_037641.1__8189558	0.301527	0.315781	0.32026	0.310674	0.194569	0.285687	0.320026
NC_037642.1	12452417	NC_037642.1__12452417	0.396852	0.560415	0.49851	0.562927	0.167388	0.394951	0.482788
NC_037642.1	12453433	NC_037642.1__12453433	0.34086	0.344426	0.423067	0.378407	0.16092	0.348153	0.340505
NC_037642.1	7216791	NC_037642.1__7216791	0.287393	0.33274	0.473717	0.531503	0.251363	0.554727	0.414791
NC_037643.1	10984437	NC_037643.1__10984437	0.376456	0.266318	0.285405	0.276681	0.172983	0.387864	0.228926
NC_037643.1	11318118	NC_037643.1__11318118	0.287926	0.342313	0.289583	0.28477	0.45153	0.302715	0.283543
NC_037643.1	11318135	NC_037643.1__11318135	0.282504	0.251704	0.307036	0.254376	0.314568	0.225421	0.265897
NC_037643.1	11318237	NC_037643.1__11318237	0.444643	0.512091	0.505	0.324737	0.557098	0.492049	0.540843
NC_037643.1	11478870	NC_037643.1__11478870	0.254399	0.282674	0.248214	0.301837	0.160604	0.201563	0.311242
NC_037643.1	11626315	NC_037643.1__11626315	0.4704	0.440353	0.632585	0.473261	0.171981	0.204472	0.585059
NC_037643.1	13774699	NC_037643.1__13774699	0.526285	0.545743	0.581733	0.622291	0.298398	0.504407	0.495837
NC_037643.1	13855774	NC_037643.1__13855774	0.335545	0.321742	0.260181	0.480834	0.44209	0.335545	0.23362
NC_037643.1	13856191	NC_037643.1__13856191	0.464743	0.757802	0.302794	0.822268	0.525258	0.548199	0.262531
NC_037643.1	3211092	NC_037643.1__3211092	0.320711	0.29307	0.265872	0.236702	0.213119	0.278963	0.245259
NC_037644.1	10363712	NC_037644.1__10363712	0.321559	0.313189	0.341467	0.298514	0.151904	0.40831	0.33232
NC_037644.1	11500714	NC_037644.1__11500714	0.45602	0.380362	0.248421	0.615793	0.152862	0.457901	0.482547
NC_037644.1	1976844	NC_037644.1__1976844	0.522481	0.402046	0.402331	0.375858	0.163192	0.408547	0.354898
NC_037644.1	2000816	NC_037644.1__2000816	0.395143	0.340294	0.382796	0.246236	0.213357	0.347496	0.22897
NC_037644.1	2001758	NC_037644.1__2001758	0.347695	0.32198	0.35834	0.274646	0.179592	0.35218	0.232311
NC_037645.1	4027574	NC_037645.1__4027574	0.280452	0.390733	0.411064	0.43228	0.191883	0.359488	0.457155
NC_037645.1	5023831	NC_037645.1__5023831	0.714727	0.40888	0.767796	0.549584	0.158793	0.496981	0.728541
NC_037645.1	5438518	NC_037645.1__5438518	0.401129	0.2988	0.285972	0.354702	0.238587	0.297789	0.23047
NC_037645.1	5514427	NC_037645.1__5514427	0.404468	0.595903	0.497503	0.699219	0.518705	0.634576	0.549839
NC_037645.1	5514442	NC_037645.1__5514442	0.582077	0.665892	0.644949	0.775448	0.551533	0.627408	0.743576
NC_037645.1	5514463	NC_037645.1__5514463	0.475366	0.523651	0.489236	0.580558	0.445487	0.538693	0.555265
NC_037645.1	5514464	NC_037645.1__5514464	0.489567	0.34614	0.412626	0.434439	0.369397	0.328902	0.397447
NC_037645.1	5514492	NC_037645.1__5514492	0.267859	0.36789	0.32136	0.374208	0.24142	0.334845	0.363857
NC_037645.1	5514496	NC_037645.1__5514496	0.300232	0.37931	0.303784	0.360337	0.247783	0.307457	0.336116
NC_037645.1	5514501	NC_037645.1__5514501	0.424929	0.436891	0.516659	0.601384	0.385856	0.474417	0.587566
NC_037645.1	5514522	NC_037645.1__5514522	0.266692	0.296533	0.365741	0.393939	0.280914	0.31677	0.360305
NC_037645.1	5515455	NC_037645.1__5515455	0.55776	0.595143	0.375	0.522512	0.277419	0.632982	0.428801
NC_037650.1	10213323	NC_037650.1__10213323	0.263662	0.252245	0.452752	0.248222	0.529746	0.333994	0.315322
NC_037650.1	3064996	NC_037650.1__3064996	0.412822	0.222607	0.320588	0.296179	0.246138	0.332209	0.337294
NC_037650.1	382950	NC_037650.1__382950	0.415474	0.462869	0.432353	0.518102	0.240345	0.234666	0.240179
NC_037650.1	414840	NC_037650.1__414840	0.484582	0.59632	0.819349	0.524947	0.217391	0.382397	0.520377
NC_037650.1	414871	NC_037650.1__414871	0.279648	0.492525	0.682765	0.498588	0.146026	0.253466	0.40297
NC_037650.1	4337831	NC_037650.1__4337831	0.519014	0.326772	0.346936	0.423669	0.171072	0.324681	0.464101
NC_037650.1	7115159	NC_037650.1__7115159	0.637386	0.226318	0.402115	0.264607	0.150819	0.282201	0.397499
NC_037650.1	8666910	NC_037650.1__8666910	0.389937	0.329362	0.369468	0.505042	0.148133	0.316176	0.656448
NC_037650.1	8961447	NC_037650.1__8961447	0.321449	0.213325	0.26657	0.353792	0.24335	0.341341	0.553149
NC_037651.1	4625830	NC_037651.1__4625830	0.359272	0.371458	0.358403	0.371293	0.18581	0.335034	0.37076
NC_037651.1	4673864	NC_037651.1__4673864	0.248775	0.241206	0.240764	0.233606	0.145403	0.248775	0.248677
NC_037651.1	5097523	NC_037651.1__5097523	0.327935	0.326688	0.253343	0.334389	0.252456	0.334389	0.330946
NC_037651.1	7239410	NC_037651.1__7239410	0.262011	0.437357	0.293441	0.51881	0.189214	0.286264	0.43931
NC_037651.1	7239425	NC_037651.1__7239425	0.256117	0.427473	0.308952	0.448686	0.195538	0.303388	0.473789
NC_037651.1	8006183	NC_037651.1__8006183	0.293742	0.403777	0.238334	0.265236	0.160355	0.499706	0.472882
NC_037651.1	8006267	NC_037651.1__8006267	0.291739	0.383729	0.291365	0.282883	0.188413	0.522536	0.555705
NC_037651.1	8025561	NC_037651.1__8025561	0.285634	0.310668	0.245216	0.239386	0.159239	0.334318	0.474878
NC_037651.1	8025566	NC_037651.1__8025566	0.316353	0.349651	0.275023	0.287157	0.23205	0.365516	0.537067
NC_037651.1	8766898	NC_037651.1__8766898	0.449633	0.298416	0.35126	0.250368	0.157498	0.385257	0.330338
NC_037651.1	9212753	NC_037651.1__9212753	0.252488	0.479888	0.270359	0.515069	0.409447	0.404383	0.309077
NC_037651.1	9212759	NC_037651.1__9212759	0.288406	0.416033	0.321262	0.449152	0.398351	0.446891	0.413595
NC_037651.1	9212768	NC_037651.1__9212768	0.327035	0.457541	0.403758	0.512619	0.485408	0.485062	0.361043
NC_037651.1	9212819	NC_037651.1__9212819	0.412908	0.535786	0.490285	0.458282	0.541692	0.503761	0.381308
NC_037651.1	9212830	NC_037651.1__9212830	0.451806	0.579273	0.561254	0.617401	0.51533	0.546794	0.418013
NC_037651.1	9214077	NC_037651.1__9214077	0.447001	0.450506	0.337351	0.371085	0.323619	0.374147	0.299336
NC_037651.1	9214086	NC_037651.1__9214086	0.377958	0.556388	0.319862	0.452103	0.343337	0.408643	0.288149
NC_037651.1	9214124	NC_037651.1__9214124	0.282354	0.476736	0.348786	0.338338	0.20481	0.361906	0.299461
NC_037652.1	3151609	NC_037652.1__3151609	0.273976	0.656394	0.634038	0.723987	0.535709	0.760839	0.314967
NC_037652.1	3151629	NC_037652.1__3151629	0.25987	0.370407	0.559873	0.484136	0.474535	0.477584	0.256259
NC_037652.1	3152096	NC_037652.1__3152096	0.316797	0.422609	0.335048	0.429587	0.411278	0.545701	0.319615
NC_037652.1	5345760	NC_037652.1__5345760	0.516088	0.515175	0.339016	0.515175	0.296557	0.518918	0.496007
NC_037652.1	5374670	NC_037652.1__5374670	0.329376	0.330007	0.274091	0.320528	0.14561	0.320645	0.329305
NC_037652.1	5381217	NC_037652.1__5381217	0.36439	0.231171	0.28751	0.353594	0.172512	0.301504	0.364553
NC_037652.1	5382354	NC_037652.1__5382354	0.392195	0.295216	0.313977	0.250812	0.156148	0.217332	0.355221
NC_037652.1	5395766	NC_037652.1__5395766	0.336919	0.346243	0.240721	0.346044	0.155912	0.34613	0.345238
NC_037652.1	5417273	NC_037652.1__5417273	0.31825	0.329493	0.279852	0.32997	0.230529	0.32948	0.324513
NC_037652.1	5417443	NC_037652.1__5417443	0.287504	0.343961	0.263543	0.350486	0.236026	0.390489	0.37191
NC_037652.1	5421906	NC_037652.1__5421906	0.317708	0.309228	0.245332	0.31765	0.254505	0.30231	0.317073
NC_037652.1	5447101	NC_037652.1__5447101	0.269967	0.292406	0.261795	0.309921	0.19555	0.252758	0.304241
NC_037652.1	5726420	NC_037652.1__5726420	0.518478	0.563223	0.301507	0.348264	0.220519	0.459376	0.498384
NC_037652.1	5726448	NC_037652.1__5726448	0.468563	0.334328	0.313878	0.246185	0.185229	0.379252	0.470963
NC_037652.1	5726460	NC_037652.1__5726460	0.493209	0.481338	0.335129	0.344219	0.154256	0.415168	0.485657
NC_037653.1	2735512	NC_037653.1__2735512	0.27918	0.279781	0.279435	0.279569	0.197362	0.281378	0.278326
NC_037653.1	2874526	NC_037653.1__2874526	0.335546	0.423554	0.383054	0.503441	0.19727	0.471135	0.39918
NC_037653.1	2874542	NC_037653.1__2874542	0.317394	0.444738	0.302529	0.476091	0.175797	0.442506	0.361132
NC_037653.1	4008942	NC_037653.1__4008942	0.455488	0.428682	0.510673	0.418383	0.389826	0.240047	0.392182
NC_037653.1	4094287	NC_037653.1__4094287	0.250622	0.27455	0.422718	0.291767	0.191612	0.385061	0.403957
NC_037653.1	4171129	NC_037653.1__4171129	0.345369	0.295348	0.429681	0.380572	0.150314	0.46565	0.267514
NC_037653.1	4331962	NC_037653.1__4331962	0.633916	0.582231	0.362022	0.612166	0.3	0.419763	0.581882
NC_037653.1	4331969	NC_037653.1__4331969	0.559996	0.606033	0.27566	0.618047	0.239079	0.364786	0.49789
NC_037653.1	4332095	NC_037653.1__4332095	0.447813	0.384802	0.317161	0.440514	0.1825	0.21819	0.268957
NC_037653.1	4332657	NC_037653.1__4332657	0.386287	0.245963	0.29626	0.359896	0.17227	0.309752	0.363663

## Sheet: Russian
chr	pos	MergPos	CarnvRus	KitalvRuss	MnhygvRuss	HilovRus	KonavRuss	PolvRuss	WoovRus
NC_037638.1	10564194	NC_037638.1__10564194	0.240474	0.128234	0.147568	0.255722	0.243412	0.267762	0.263914
NC_037638.1	10571562	NC_037638.1__10571562	0.183352	0.165064	0.15775	0.398539	0.274857	0.381934	0.268035
NC_037638.1	12759959	NC_037638.1__12759959	0.222085	0.161986	0.127039	0.241935	0.252173	0.204643	0.207153
NC_037638.1	13101337	NC_037638.1__13101337	0.176022	0.164783	0.236352	0.276074	0.240762	0.211419	0.2624
NC_037638.1	15587874	NC_037638.1__15587874	0.25	0.25	0.15915	0.25	0.220538	0.25	0.25
NC_037638.1	20282344	NC_037638.1__20282344	0.156713	0.231393	0.175671	0.324698	0.145982	0.523342	0.20529
NC_037638.1	3828520	NC_037638.1__3828520	0.382445	0.332874	0.329972	0.381099	0.307023	0.371517	0.362949
NC_037638.1	5229769	NC_037638.1__5229769	0.138805	0.118941	0.15317	0.227273	0.179711	0.227273	0.16219
NC_037639.1	12975037	NC_037639.1__12975037	0.172354	0.129907	0.33257	0.289925	0.263974	0.353626	0.319628
NC_037639.1	15274924	NC_037639.1__15274924	0.338696	0.3622	0.341291	0.337892	0.439024	0.440119	0.318284
NC_037639.1	5491757	NC_037639.1__5491757	0.222649	0.230324	0.229975	0.229572	0.222569	0.20119	0.229572
NC_037640.1	10836138	NC_037640.1__10836138	0.244444	0.197486	0.147909	0.234473	0.252076	0.244444	0.196064
NC_037640.1	475315	NC_037640.1__475315	0.173644	0.159761	0.230439	0.254261	0.250484	0.210822	0.25
NC_037641.1	13007859	NC_037641.1__13007859	0.195117	0.259476	0.244265	0.416667	0.156432	0.386743	0.290468
NC_037641.1	8409881	NC_037641.1__8409881	0.146789	0.209045	0.207319	0.229114	0.207268	0.216852	0.134191
NC_037642.1	3785636	NC_037642.1__3785636	0.332712	0.112277	0.147499	0.387106	0.219262	0.4	0.221953
NC_037642.1	8225307	NC_037642.1__8225307	0.293561	0.165466	0.250834	0.306088	0.15512	0.273834	0.155269
NC_037643.1	10600987	NC_037643.1__10600987	0.236265	0.243644	0.240894	0.234568	0.238917	0.216664	0.217491
NC_037643.1	15782724	NC_037643.1__15782724	0.20233	0.191741	0.27978	0.313457	0.213895	0.295518	0.227194
NC_037644.1	11045601	NC_037644.1__11045601	0.22449	0.22449	0.22449	0.22449	0.225412	0.22449	0.22449
NC_037644.1	403904	NC_037644.1__403904	0.169724	0.223022	0.223022	0.226876	0.2305	0.204656	0.205977
NC_037644.1	5173756	NC_037644.1__5173756	0.261538	0.261538	0.261538	0.261538	0.267678	0.222222	0.200563
NC_037644.1	5193140	NC_037644.1__5193140	0.32211	0.293733	0.319149	0.320802	0.33031	0.331055	0.174389
NC_037644.1	7325516	NC_037644.1__7325516	0.180955	0.154892	0.196869	0.345856	0.282136	0.292509	0.336431
NC_037644.1	7613462	NC_037644.1__7613462	0.220802	0.283007	0.235141	0.240683	0.299642	0.221295	0.298013
NC_037653.1	4701133	NC_037653.1__4701133	0.191222	0.140562	0.255514	0.242718	0.242718	0.242718	0.242718

## Sheet: Italian3
chr	pos	MergPos	ital3vhilo	ital3vcarn	ital3vital1	ital3vital2	ital3vmnh	ital3vpol	ital3vruss
NC_037638.1	10665637	NC_037638.1__10665637	0.356174	0.457756	0.149631	0.402843	0.174005	0.315899	0.188605
NC_037638.1	1113740	NC_037638.1__1113740	0.412393	0.228692	0.270152	0.417002	0.231333	0.372024	0.420048
NC_037638.1	11412608	NC_037638.1__11412608	0.62777	0.570971	0.227774	0.192515	0.250627	0.569087	0.251768
NC_037638.1	11424997	NC_037638.1__11424997	0.720477	0.662914	0.187838	0.194159	0.170599	0.580691	0.162577
NC_037638.1	11425919	NC_037638.1__11425919	0.60795	0.567205	0.246288	0.220824	0.232218	0.512981	0.228284
NC_037638.1	11429778	NC_037638.1__11429778	0.556569	0.530699	0.177369	0.21793	0.209289	0.514635	0.184328
NC_037638.1	11429853	NC_037638.1__11429853	0.53795	0.513017	0.216164	0.218541	0.248894	0.504995	0.168234
NC_037638.1	11900125	NC_037638.1__11900125	0.287988	0.336702	0.186044	0.483219	0.248652	0.481641	0.401081
NC_037638.1	12186555	NC_037638.1__12186555	0.522022	0.500397	0.364079	0.558931	0.602626	0.429423	0.647935
NC_037638.1	12186560	NC_037638.1__12186560	0.428604	0.365156	0.231293	0.40612	0.282775	0.325004	0.514155
NC_037638.1	12186584	NC_037638.1__12186584	0.432853	0.251843	0.190554	0.324714	0.351845	0.242366	0.464324
NC_037638.1	12186620	NC_037638.1__12186620	0.377909	0.232432	0.173489	0.28498	0.320805	0.270388	0.4613
NC_037638.1	13132278	NC_037638.1__13132278	0.278689	0.278689	0.204456	0.279715	0.245637	0.253979	0.253073
NC_037638.1	15706584	NC_037638.1__15706584	0.336754	0.385675	0.212271	0.318504	0.267183	0.236249	0.214579
NC_037638.1	3798319	NC_037638.1__3798319	0.278082	0.270751	0.210993	0.245606	0.400265	0.3859	0.231827
NC_037638.1	4225653	NC_037638.1__4225653	0.307575	0.263973	0.139124	0.35821	0.171074	0.295481	0.223566
NC_037638.1	8456745	NC_037638.1__8456745	0.409996	0.454795	0.195613	0.208499	0.470567	0.406426	0.307896
NC_037638.1	8456767	NC_037638.1__8456767	0.489384	0.55178	0.215755	0.216126	0.220337	0.475341	0.331503
NC_037638.1	8456783	NC_037638.1__8456783	0.581559	0.627114	0.271838	0.366194	0.332727	0.534124	0.411699
NC_037638.1	8456796	NC_037638.1__8456796	0.563783	0.615028	0.224553	0.315254	0.303036	0.577309	0.361872
NC_037638.1	8456802	NC_037638.1__8456802	0.609391	0.667471	0.310321	0.324401	0.325542	0.606747	0.42806
NC_037638.1	8456805	NC_037638.1__8456805	0.548663	0.59224	0.186438	0.270522	0.248406	0.481136	0.276606
NC_037638.1	8456807	NC_037638.1__8456807	0.583864	0.683251	0.318907	0.345065	0.346857	0.619076	0.41166
NC_037638.1	8457033	NC_037638.1__8457033	0.546393	0.457744	0.291826	0.282767	0.318775	0.382526	0.252198
NC_037638.1	8457038	NC_037638.1__8457038	0.721843	0.597878	0.344751	0.370147	0.427	0.627404	0.365154
NC_037638.1	8457056	NC_037638.1__8457056	0.559059	0.540746	0.229555	0.329568	0.386316	0.47182	0.400778
NC_037638.1	8902984	NC_037638.1__8902984	0.26407	0.252634	0.2402	0.222425	0.323514	0.438212	0.407317
NC_037639.1	5273267	NC_037639.1__5273267	0.490308	0.190856	0.188971	0.323641	0.405428	0.617599	0.181459
NC_037639.1	5273513	NC_037639.1__5273513	0.39295	0.18673	0.275142	0.377584	0.267998	0.543797	0.135316
NC_037639.1	7497146	NC_037639.1__7497146	0.408566	0.180012	0.195674	0.236815	0.201977	0.242894	0.225278
NC_037639.1	7497155	NC_037639.1__7497155	0.401917	0.196178	0.230185	0.301867	0.280135	0.252726	0.321984
NC_037639.1	7497179	NC_037639.1__7497179	0.376664	0.192733	0.225171	0.265651	0.250509	0.236085	0.258933
NC_037639.1	9553967	NC_037639.1__9553967	0.585145	0.203283	0.160216	0.360493	0.213049	0.251852	0.139687
NC_037639.1	9554006	NC_037639.1__9554006	0.539509	0.174492	0.159361	0.329353	0.209891	0.246012	0.141697
NC_037639.1	9563001	NC_037639.1__9563001	0.405766	0.295431	0.255153	0.290268	0.293305	0.475815	0.260506
NC_037639.1	9563013	NC_037639.1__9563013	0.376339	0.233443	0.230155	0.194446	0.279838	0.340892	0.219023
NC_037639.1	9563025	NC_037639.1__9563025	0.436959	0.278235	0.193428	0.241025	0.228413	0.334955	0.210267
NC_037639.1	9563041	NC_037639.1__9563041	0.443221	0.245331	0.326141	0.258074	0.408388	0.400981	0.298519
NC_037639.1	9563050	NC_037639.1__9563050	0.417577	0.252047	0.285418	0.245023	0.348806	0.354427	0.270362
NC_037639.1	9563118	NC_037639.1__9563118	0.421582	0.310968	0.421479	0.261343	0.400402	0.441059	0.388773
NC_037639.1	9563152	NC_037639.1__9563152	0.430177	0.337388	0.383455	0.207888	0.366443	0.44818	0.378273
NC_037639.1	9563172	NC_037639.1__9563172	0.486011	0.356302	0.385996	0.242701	0.39665	0.510617	0.376454
NC_037639.1	9563204	NC_037639.1__9563204	0.510276	0.310815	0.412228	0.190007	0.558888	0.5781	0.305245
NC_037639.1	9563268	NC_037639.1__9563268	0.397967	0.204466	0.302408	0.235722	0.391906	0.379156	0.188434
NC_037640.1	10563861	NC_037640.1__10563861	0.330928	0.443935	0.247918	0.32623	0.321471	0.404809	0.340657
NC_037640.1	10564038	NC_037640.1__10564038	0.433674	0.488295	0.365967	0.345879	0.365184	0.55236	0.286088
NC_037640.1	10564058	NC_037640.1__10564058	0.344945	0.3755	0.319827	0.364607	0.267334	0.473345	0.256998
NC_037640.1	10564061	NC_037640.1__10564061	0.321065	0.386671	0.3941	0.354693	0.409447	0.486293	0.275284
NC_037640.1	10564062	NC_037640.1__10564062	0.328753	0.362255	0.312989	0.34788	0.326013	0.479738	0.262623
NC_037640.1	10564070	NC_037640.1__10564070	0.365494	0.396709	0.300618	0.372294	0.2275	0.511538	0.27093
NC_037640.1	10599734	NC_037640.1__10599734	0.29973	0.299145	0.266411	0.30116	0.19931	0.244626	0.278419
NC_037640.1	11209125	NC_037640.1__11209125	0.356644	0.332397	0.155043	0.195036	0.176686	0.385842	0.165753
NC_037640.1	2775247	NC_037640.1__2775247	0.373165	0.213171	0.22616	0.276362	0.24839	0.365919	0.136844
NC_037640.1	809818	NC_037640.1__809818	0.434788	0.188022	0.174069	0.309029	0.179721	0.407006	0.409184
NC_037640.1	8974846	NC_037640.1__8974846	0.378048	0.199716	0.146603	0.22169	0.3133	0.253522	0.24057
NC_037642.1	10501615	NC_037642.1__10501615	0.331332	0.33936	0.217782	0.505263	0.385658	0.411581	0.232056
NC_037642.1	11640327	NC_037642.1__11640327	0.285714	0.295571	0.216578	0.21505	0.285714	0.269704	0.285714
NC_037642.1	2193751	NC_037642.1__2193751	0.403128	0.329556	0.137114	0.362648	0.210404	0.232114	0.1878
NC_037642.1	5571768	NC_037642.1__5571768	0.457328	0.199721	0.12316	0.194318	0.242855	0.314339	0.134751
NC_037642.1	5572038	NC_037642.1__5572038	0.416524	0.323665	0.448276	0.35557	0.424969	0.372672	0.212908
NC_037642.1	6117557	NC_037642.1__6117557	0.921008	0.52	0.177087	0.347726	0.541549	0.882599	0.412698
NC_037643.1	10607912	NC_037643.1__10607912	0.290597	0.214857	0.162476	0.292015	0.252525	0.310394	0.161802
NC_037644.1	11276767	NC_037644.1__11276767	0.431763	0.354328	0.128029	0.343523	0.366969	0.329128	0.219694
NC_037644.1	12167762	NC_037644.1__12167762	0.385703	0.173842	0.164108	0.342377	0.175024	0.267325	0.193524
NC_037645.1	1220027	NC_037645.1__1220027	0.367681	0.311552	0.168379	0.342944	0.249818	0.359826	0.14792
NC_037649.1	1738768	NC_037649.1__1738768	0.525257	0.369127	0.298562	0.517549	0.21585	0.507654	0.340367
NC_037649.1	1738776	NC_037649.1__1738776	0.571908	0.345013	0.299065	0.387115	0.300044	0.519079	0.250402
NC_037649.1	1738786	NC_037649.1__1738786	0.60045	0.418803	0.235472	0.401588	0.175213	0.552784	0.308625
NC_037649.1	1772881	NC_037649.1__1772881	0.439753	0.18652	0.164568	0.307037	0.191672	0.362704	0.272554
NC_037650.1	3160615	NC_037650.1__3160615	0.325862	0.258672	0.247017	0.308181	0.219822	0.340145	0.180884
NC_037650.1	3160616	NC_037650.1__3160616	0.485835	0.365333	0.246065	0.29786	0.248545	0.445936	0.182106
NC_037650.1	7265377	NC_037650.1__7265377	0.349092	0.25158	0.298621	0.287494	0.17352	0.359982	0.236015
NC_037650.1	9189516	NC_037650.1__9189516	0.288783	0.268331	0.168565	0.281294	0.236352	0.289041	0.133483
NC_037651.1	2526734	NC_037651.1__2526734	0.332639	0.209969	0.131871	0.211216	0.247688	0.239465	0.240352
NC_037651.1	2842980	NC_037651.1__2842980	0.309857	0.389057	0.342775	0.235	0.214041	0.437084	0.188186
NC_037651.1	2843005	NC_037651.1__2843005	0.292154	0.365437	0.509103	0.319167	0.432204	0.416148	0.249743
NC_037651.1	2843030	NC_037651.1__2843030	0.309224	0.373324	0.465685	0.202581	0.284438	0.498817	0.346726
NC_037651.1	2843052	NC_037651.1__2843052	0.343081	0.408226	0.483403	0.188074	0.31687	0.45075	0.315365
NC_037651.1	2843062	NC_037651.1__2843062	0.364197	0.462827	0.401012	0.447218	0.318692	0.595738	0.275015
NC_037651.1	2843066	NC_037651.1__2843066	0.383391	0.417202	0.465432	0.286955	0.374355	0.640623	0.317552
NC_037651.1	2868086	NC_037651.1__2868086	0.269497	0.272703	0.416807	0.462628	0.513908	0.270059	0.404109
NC_037651.1	646392	NC_037651.1__646392	0.264715	0.246006	0.25455	0.246918	0.238983	0.374877	0.240652
NC_037651.1	728230	NC_037651.1__728230	0.2703	0.204522	0.271851	0.264135	0.326487	0.256666	0.191537
NC_037651.1	7880783	NC_037651.1__7880783	0.386823	0.175806	0.20338	0.219675	0.270077	0.481882	0.156949
NC_037651.1	827606	NC_037651.1__827606	0.400057	0.300307	0.23395	0.277304	0.22032	0.352382	0.207632
NC_037651.1	827628	NC_037651.1__827628	0.508324	0.413125	0.303989	0.338799	0.172762	0.523397	0.223232
NC_037651.1	828073	NC_037651.1__828073	0.435563	0.289043	0.171245	0.331249	0.225935	0.415807	0.271886
NC_037651.1	8281086	NC_037651.1__8281086	0.285714	0.202627	0.24552	0.273864	0.204897	0.25811	0.151066
NC_037652.1	8935361	NC_037652.1__8935361	0.269591	0.269231	0.272743	0.270346	0.260162	0.255982	0.258201
NC_037653.1	2635659	NC_037653.1__2635659	0.342977	0.195213	0.138759	0.2526	0.182911	0.436273	0.153156
NC_037653.1	4610994	NC_037653.1__4610994	0.373134	0.209254	0.325737	0.373134	0.251281	0.321918	0.349075
