# Supplementary material for: Genome-wide patterns of differentiation within and among U.S. commercial honey bee stocks
Source: BMC Genomics. 2020 Oct 8;21:704. doi: 10.1186/s12864-020-07111-x (PMC7545854; doi:10.1186/s12864-020-07111-x)
Supplement: Supplementary file 4 — Additional file 4 : Supplemental Table 4. A full list of the top 0.1% significant CSS regions. [file 12864_2020_7111_MOESM4_ESM.xlsx]

## Sheet: Legend
Column Header	Definition
chr	Chromosome
position	Base pair position
fst-ital-hilo	fst value for italian vs. hilo
rank.ital.hilo	rank order based on fst value for italian vs. hilo
z.ital.hilo	z score calculated for italian vs. hilo
merged_Pos	merged position dictionary
fst-ital-pol	Fst value for italian vs. pol
rank.ital.pol	rank order based on fst value for italian vs. pol line
z.ital.pol	z score calculated for italian vs. pol line
fst-ital-russ	Fst value for italian vs. Russian line
rank.ital.russ	rank order based on fst value for italian vs. Russian line
z.ital.russ	z score calculated for italian vs. Russian line
fst-ital-mnh	Fst value for italian vs. Minnisota Hygienic line
rank.ital.mnh	rank order based on fst value for italian vs. Minnisota Hygienic line
z.ital.mnh	z score calculated for italian vs.Minnisota Hygienic line
zbar	Average Z score across the populations
pvalue	p-value of the z score
CSS	composit selection signal score in -log10(p-value)

## Sheet: SupplementalTable4
chr	position	fst-ital-hilo	rank.ital.hilo	z.ital.hilo	merged_Pos	fst-ital-pol	rank.ital.pol	z.ital.pol	fst-ital-russ	rank.ital.russ	z.ital.russ	fst-ital-mnh	rank.ital.mnh	z.ital.mnh	zbar	pvalue	CSS
11	11300428	0.588804	0.999997	4.5362	11_11300428	0.302699	0.999995	4.4272	0.11444	0.997528	2.8107	0.56099	0.999984	4.16232	3.98411	6.77341e-05	4.16919
11	11300424	0.588418	0.999997	4.51392	11_11300424	0.299037	0.999995	4.42012	0.0734374	0.988442	2.27153	0.609624	0.999991	4.29866	3.87606	0.000106163	3.97403
5	72905	0.334702	0.999753	3.48441	5_72905	0.196579	0.999884	3.68173	0.309656	0.999998	4.62103	0.31982	0.99916	3.14157	3.73218	0.000189826	3.72164
13	850634	0.210974	0.996891	2.73609	13_850634	0.467127	1	5.11233	0.128705	0.998495	2.96672	0.498495	0.999956	3.92198	3.68428	0.00022935	3.6395
3	10116559	0.695655	1	5.11233	3_10116559	0.13643	0.999243	3.17186	0.228611	0.999964	3.96672	0.191956	0.991664	2.39385	3.66119	0.000251048	3.60024
5	72880	0.295483	0.999459	3.26823	5_72880	0.190605	0.999864	3.63994	0.283146	0.999995	4.4272	0.291107	0.998592	2.98706	3.58061	0.000342796	3.46496
11	11300425	0.515851	0.999989	4.2376	11_11300425	0.2578	0.999983	4.14242	0.0399229	0.949333	1.63842	0.584123	0.999988	4.22829	3.56168	0.000368489	3.43358
1	1250535	0.538212	0.999993	4.33891	1_1250535	0.0209016	0.846577	1.02186	0.319715	0.999998	4.6587	0.568297	0.999986	4.18657	3.55151	0.000383026	3.41677
2	9716682	0.188807	0.99509	2.58213	2_9716682	0.165389	0.999708	3.43928	0.280008	0.999995	4.41326	0.404762	0.99981	3.55342	3.49702	0.000470484	3.32746
5	6117579	0.441413	0.999963	3.96568	5_6117579	0.109411	0.997937	2.86833	0.11157	0.997258	2.7771	0.544364	0.999978	4.08419	3.42382	0.000617466	3.20939
5	11184115	0.428426	0.999957	3.92906	5_11184115	0.182533	0.999829	3.58067	0.102611	0.996192	2.66862	0.395113	0.999774	3.50779	3.42154	0.000622687	3.20573
5	72855	0.264478	0.998977	3.0836	5_72855	0.170503	0.999752	3.48286	0.252603	0.999985	4.17414	0.258191	0.997473	2.80361	3.38605	0.000709058	3.14932
13	850045	0.334809	0.999754	3.48528	13_850045	0.239724	0.999969	4.00487	0.0813895	0.991569	2.38969	0.430528	0.999873	3.6573	3.38429	0.000713638	3.14652
4	7708131	0.37677	0.999891	3.69834	4_7708131	0.206131	0.999913	3.75305	0.061252	0.980862	2.07189	0.494261	0.999954	3.91171	3.35875	0.000782968	3.10626
5	11184140	0.319643	0.999665	3.40125	5_11184140	0.136848	0.999257	3.17734	0.169898	0.999672	3.40754	0.362232	0.999601	3.35347	3.3349	0.000853303	3.0689
5	6117557	0.415878	0.999946	3.87289	5_6117557	0.0755548	0.991367	2.38098	0.149402	0.9993	3.19469	0.451124	0.999906	3.73496	3.29588	0.000981133	3.00827
8	11809629	0.311993	0.999606	3.35713	8_11809629	0.28175	0.999991	4.29059	0.0740586	0.988745	2.28166	0.322112	0.999191	3.15251	3.27047	0.00107368	2.96913
5	6117578	0.446214	0.999965	3.97735	5_6117578	0.08065	0.99311	2.46295	0.104788	0.996484	2.69529	0.502671	0.999959	3.93819	3.26845	0.0010814	2.96602
4	13011487	0.500879	0.999986	4.19435	4_13011487	0.188274	0.999854	3.62163	0.215975	0.999941	3.85212	0.0749798	0.919531	1.40192	3.26751	0.001085	2.96457
14	8892129	0.198057	0.995953	2.64814	14_8892129	0.350814	0.999999	4.7628	0.0281502	0.905755	1.31506	0.569299	0.999986	4.19435	3.23009	0.00123752	2.90745
14	8892220	0.258174	0.998841	3.0462	14_8892220	0.201953	0.999901	3.72084	0.120496	0.998001	2.87827	0.34379	0.999446	3.26181	3.22678	0.00125191	2.90243
5	11652586	0.112334	0.974286	1.94789	5_11652586	0.406138	1	4.90077	0.252948	0.999985	4.17657	0.122162	0.969232	1.86963	3.22372	0.00126539	2.89778
14	8891578	0.275506	0.999185	3.15034	14_8891578	0.212372	0.999927	3.79768	0.0282244	0.906156	1.31745	0.737281	0.999998	4.62103	3.22162	0.00127467	2.8946
11	11300414	0.404081	0.999931	3.81268	11_11300414	0.180811	0.999817	3.56373	0.0494313	0.967781	1.84913	0.429018	0.99987	3.65129	3.21921	0.00128545	2.89095
11	151183	0.45286	0.999969	4.00731	11_151183	0.112517	0.998171	2.90626	0.0549601	0.974849	1.95738	0.520404	0.999968	3.99889	3.21746	0.00129331	2.8883
5	11184171	0.331505	0.999735	3.46537	5_11184171	0.0939122	0.996131	2.66326	0.148386	0.999271	3.18297	0.401889	0.999797	3.53551	3.21178	0.00131916	2.8797
1	12961578	0.238676	0.998254	2.92074	1_12961578	0.0478896	0.967266	1.84205	0.3328	0.999999	4.7628	0.351638	0.99952	3.30171	3.20683	0.00134208	2.87222
11	11300469	0.501262	0.999986	4.197	11_11300469	0.170099	0.999749	3.47979	0.0358096	0.937648	1.53532	0.413955	0.999837	3.59358	3.20142	0.0013675	2.86407
5	12320457	0.203488	0.99637	2.68471	5_12320457	0.188759	0.999856	3.6256	0.101155	0.99598	2.65042	0.470189	0.999931	3.81154	3.19307	0.0014077	2.85149
5	11184136	0.334992	0.999755	3.48649	5_11184136	0.122444	0.998756	3.02483	0.105342	0.996554	2.70205	0.397843	0.999782	3.5177	3.18277	0.00145875	2.83602
11	151181	0.484524	0.999982	4.13407	11_151181	0.081371	0.99333	2.47454	0.062134	0.981563	2.08716	0.510727	0.999964	3.96881	3.16614	0.00154474	2.81114
13	850247	0.294681	0.999452	3.26459	13_850247	0.210408	0.999923	3.78502	0.0486072	0.96653	1.83208	0.453665	0.999912	3.75078	3.15812	0.00158791	2.79917
16	3597387	0.399422	0.999925	3.79075	16_3597387	0.0457563	0.963401	1.79159	0.229996	0.999966	3.98284	0.302516	0.998851	3.04865	3.15346	0.00161348	2.79224
2	3054728	0.478251	0.999981	4.11439	2_3054728	0.194477	0.999876	3.66477	0.0319933	0.923771	1.43091	0.369893	0.999651	3.39031	3.15009	0.0016322	2.78723
1	18184822	0.343292	0.999788	3.52417	1_18184822	0.222063	0.999946	3.87361	0.081995	0.991773	2.3987	0.256174	0.997378	2.79163	3.14703	0.00164939	2.78268
1	8902051	0.46815	0.999977	4.07277	1_8902051	0.0363337	0.939099	1.54725	0.186638	0.999826	3.57634	0.341904	0.999426	3.25131	3.11192	0.00185876	2.73078
5	11184159	0.345447	0.999797	3.53613	5_11184159	0.0848011	0.994268	2.52821	0.123194	0.99818	2.9077	0.385567	0.999732	3.46216	3.10855	0.00188007	2.72583
12	9348630	0.151299	0.989106	2.29405	12_9348630	0.218028	0.999938	3.83851	0.277592	0.999995	4.4066	0.121278	0.968686	1.86182	3.10024	0.00193361	2.71363
11	93943	0.634243	0.999998	4.6587	11_93943	0.0880619	0.995023	2.57742	0.0431145	0.956664	1.71322	0.378334	0.999698	3.42969	3.09476	0.00196974	2.70559
8	11066908	0.643087	0.999999	4.70444	8_11066908	0.0900078	0.995428	2.60665	0.0111467	0.710125	0.553751	0.697855	0.999997	4.50356	3.0921	0.00198746	2.7017
16	3597393	0.388771	0.999911	3.74718	16_3597393	0.0426797	0.956941	1.71624	0.206984	0.999919	3.77099	0.305709	0.998915	3.06603	3.07511	0.00210426	2.6769
7	11500874	0.207315	0.996651	2.71145	7_11500874	0.183619	0.999834	3.58955	0.182068	0.999792	3.52938	0.202973	0.993175	2.46632	3.07418	0.00211084	2.67554
6	12542837	0.197044	0.995871	2.6413	6_12542837	0.150678	0.999541	3.3148	0.145811	0.999194	3.15366	0.324836	0.999228	3.16624	3.069	0.00214775	2.66802
12	578892	0.19075	0.995298	2.597	12_578892	0.200897	0.999898	3.71365	0.197726	0.999887	3.68811	0.174313	0.988426	2.27097	3.06743	0.00215906	2.66574
13	9764783	0.24121	0.99835	2.93828	13_9764783	0.161595	0.999674	3.40927	0.0523795	0.971797	1.90788	0.521984	0.999969	4.00487	3.06508	0.00217615	2.66231
8	681971	0.297902	0.999486	3.28254	8_681971	0.238323	0.999967	3.99074	0.0216441	0.86145	1.08686	0.488497	0.999949	3.88696	3.06177	0.00220031	2.65752
12	9348632	0.145719	0.987684	2.24711	12_9348632	0.199799	0.999895	3.70704	0.221771	0.999953	3.90591	0.190656	0.99147	2.38542	3.06137	0.00220326	2.65693
1	19248239	0.362918	0.999858	3.62904	1_19248239	0.0899367	0.995413	2.60547	0.138983	0.998966	3.08029	0.275787	0.998153	2.9032	3.0545	0.00225438	2.64697
5	11184152	0.308934	0.999582	3.34072	5_11184152	0.0719466	0.989815	2.31947	0.149832	0.99931	3.19872	0.362784	0.999605	3.35601	3.05373	0.00226013	2.64587
10	6584289	0.263589	0.998957	3.07768	10_6584289	0.0779585	0.992237	2.41985	0.144208	0.999145	3.1364	0.404845	0.99981	3.55408	3.047	0.00231135	2.63613
13	8435067	0.467574	0.999976	4.0696	13_8435067	0.076368	0.991677	2.39446	0.129321	0.998533	2.97448	0.236661	0.996294	2.6777	3.02906	0.00245317	2.61027
16	4080520	0.247412	0.998543	2.97662	16_4080520	0.112634	0.998179	2.90765	0.118632	0.997865	2.85745	0.363035	0.999607	3.35735	3.02477	0.00248825	2.60411
1	25391201	0.578175	0.999996	4.49367	1_25391201	0.0692924	0.988492	2.27316	0.0459543	0.962124	1.77589	0.396363	0.999778	3.51251	3.01381	0.00257992	2.58839
6	14356480	0.568118	0.999996	4.46639	6_14356480	0.0193744	0.830265	0.955213	0.0794688	0.990922	2.36242	0.57583	0.999987	4.20239	2.9966	0.00273006	2.56383
4	3058521	0.223028	0.997571	2.8163	4_3058521	0.239929	0.999969	4.00854	0.095049	0.994976	2.57415	0.220472	0.995019	2.57713	2.99403	0.00275319	2.56016
16	4663700	0.288982	0.999381	3.22994	16_4663700	0.182975	0.999831	3.58458	0.0681816	0.985677	2.18833	0.287137	0.998486	2.96488	2.99193	0.00277216	2.55718
16	5469210	0.694912	1	4.97983	16_5469210	0.0228238	0.864474	1.10065	0.0219093	0.863719	1.09718	0.76838	0.999999	4.7628	2.98511	0.00283473	2.54749
6	8318116	0.145107	0.98752	2.24203	6_8318116	0.109589	0.997953	2.87087	0.269911	0.999991	4.28666	0.210819	0.994081	2.51694	2.97913	0.00289071	2.539
16	2346325	0.275613	0.999186	3.15097	16_2346325	0.162949	0.999686	3.41958	0.0496692	0.968139	1.85411	0.391607	0.99976	3.4914	2.97902	0.00289176	2.53884
14	8892098	0.190492	0.99527	2.59495	14_8892098	0.245708	0.999975	4.05434	0.059704	0.979556	2.04467	0.335445	0.999358	3.21975	2.97843	0.00289733	2.538
14	2560159	0.411743	0.99994	3.84816	14_2560159	0.0454268	0.962747	1.78349	0.100477	0.995878	2.64193	0.425162	0.999862	3.63665	2.97756	0.00290554	2.53677
12	2486610	0.256442	0.9988	3.03556	12_2486610	0.209399	0.999922	3.77992	0.0665435	0.984672	2.16152	0.276943	0.998188	2.90916	2.97154	0.00296309	2.52826
5	11184123	0.31346	0.999618	3.36551	5_11184123	0.146348	0.999474	3.27598	0.0751454	0.98922	2.29803	0.283714	0.99839	2.94586	2.97135	0.00296497	2.52798
11	10088903	0.164961	0.991854	2.4023	11_10088903	0.0726739	0.990151	2.33206	0.271184	0.999992	4.31569	0.262447	0.997659	2.82817	2.96956	0.0029823	2.52545
2	9716656	0.264681	0.998981	3.08458	2_9716656	0.0641697	0.985378	2.18019	0.180286	0.999776	3.51061	0.312217	0.999038	3.10169	2.96927	0.00298512	2.52504
6	7786316	0.440081	0.999963	3.96361	6_7786316	0.132016	0.99912	3.128	0.0223002	0.866981	1.11223	0.433745	0.999878	3.66908	2.96823	0.00299519	2.52357
1	8712215	0.358087	0.999843	3.60367	1_8712215	0.0817395	0.993439	2.48043	0.117276	0.99776	2.84224	0.281877	0.998336	2.93563	2.96549	0.00302198	2.51971
14	8868433	0.269302	0.999073	3.11275	14_8868433	0.26249	0.999985	4.16934	0.0362548	0.939063	1.54695	0.294077	0.998661	3.0025	2.95789	0.00309757	2.50898
1	26154577	0.30522	0.999555	3.32297	1_26154577	0.143911	0.999425	3.25076	0.0481879	0.965872	1.82331	0.375172	0.99968	3.41424	2.95282	0.00314885	2.50185
7	8284666	0.365153	0.999864	3.64054	7_8284666	0.201377	0.999899	3.71643	0.0807202	0.99135	2.38028	0.147064	0.980852	2.07168	2.95223	0.00315485	2.50102
13	7115882	0.255172	0.998768	3.02774	13_7115882	0.179092	0.99981	3.55298	0.193793	0.999867	3.64601	0.0904775	0.942003	1.57181	2.94964	0.00318148	2.49737
1	19248273	0.325147	0.999702	3.43343	1_19248273	0.0786111	0.99246	2.43047	0.0896741	0.993849	2.50335	0.377145	0.999691	3.42333	2.94764	0.00320206	2.49457
2	9716635	0.18103	0.99422	2.52529	2_9716635	0.0837161	0.993996	2.51193	0.135121	0.998811	3.03845	0.440635	0.99989	3.69574	2.94285	0.00325202	2.48785
7	1956313	0.478707	0.999981	4.1182	7_1956313	0.0298918	0.911928	1.35272	0.0504682	0.969282	1.87035	0.661846	0.999995	4.41326	2.93863	0.00329664	2.48193
1	26154618	0.36296	0.999858	3.62933	1_26154618	0.0467194	0.965191	1.81439	0.0807838	0.991372	2.38119	0.500027	0.999957	3.92727	2.93805	0.00330289	2.48111
3	10530290	0.191764	0.995397	2.60431	3_10530290	0.130996	0.99909	3.11806	0.191694	0.999854	3.6222	0.189254	0.991232	2.37529	2.92996	0.00339002	2.4698
11	151184	0.419906	0.99995	3.89079	11_151184	0.105059	0.997549	2.81334	0.0210253	0.856003	1.06253	0.503211	0.99996	3.94194	2.92715	0.00342081	2.46587
11	3344912	0.271125	0.999108	3.12409	11_3344912	0.123709	0.99881	3.03829	0.127028	0.998406	2.94905	0.221649	0.995121	2.58432	2.92394	0.00345632	2.46139
2	9716727	0.151797	0.989222	2.29812	2_9716727	0.0978528	0.996705	2.71685	0.102167	0.996128	2.66301	0.522113	0.999969	4.00609	2.92102	0.00348891	2.45731
3	2695570	0.594967	0.999998	4.57452	3_2695570	0.14589	0.999464	3.27065	0.0218935	0.86358	1.09655	0.240573	0.996541	2.70081	2.91063	0.00360699	2.44286
8	11809601	0.280912	0.999266	3.18083	8_11809601	0.113008	0.998208	2.91258	0.053137	0.972729	1.92251	0.422384	0.999855	3.62332	2.90981	0.00361647	2.44172
11	3415710	0.289218	0.999383	3.23112	11_3415710	0.0369715	0.941211	1.56502	0.144099	0.999141	3.13504	0.444092	0.999895	3.70627	2.90936	0.00362167	2.44109
13	8436177	0.379301	0.999896	3.70858	13_8436177	0.0436524	0.959127	1.74065	0.119703	0.997947	2.86996	0.35341	0.999532	3.30885	2.90701	0.00364902	2.43782
2	10824025	0.480565	0.999981	4.12207	2_10824025	0.0516372	0.972906	1.92533	0.0398199	0.949077	1.63597	0.503796	0.99996	3.94384	2.9068	0.00365144	2.43754
16	5739078	0.34884	0.99981	3.55364	16_5739078	0.101723	0.997192	2.7694	0.0466993	0.963418	1.7918	0.394645	0.999773	3.50648	2.90533	0.00366867	2.43549
13	850113	0.300565	0.999511	3.29673	13_850113	0.153648	0.999584	3.34189	0.0502478	0.968969	1.86586	0.314856	0.999081	3.11539	2.90497	0.00367292	2.43499
13	2358425	0.252508	0.998696	3.01063	13_2358425	0.185122	0.99984	3.59897	0.0329702	0.927678	1.45871	0.403126	0.999802	3.54326	2.90289	0.00369733	2.43211
6	5041139	0.16706	0.992203	2.4183	6_5041139	0.0537116	0.97561	1.97052	0.293632	0.999996	4.49367	0.243443	0.996715	2.71792	2.9001	0.00373042	2.42824
1	12905324	0.212947	0.997019	2.74985	1_12905324	0.0533785	0.975194	1.96329	0.239332	0.999975	4.05434	0.262521	0.997662	2.82861	2.89902	0.0037433	2.42675
2	9716593	0.231802	0.997978	2.87468	2_9716593	0.0541451	0.976121	1.97952	0.197258	0.999884	3.68138	0.303878	0.998879	3.05618	2.89794	0.00375622	2.42525
13	850315	0.22453	0.997642	2.82581	13_850315	0.15844	0.999642	3.38303	0.068721	0.985998	2.19723	0.328357	0.999275	3.18469	2.89769	0.00375925	2.4249
8	10648183	0.276704	0.999204	3.15725	8_10648183	0.24955	0.999978	4.08756	0.0542776	0.974091	1.94464	0.187986	0.991032	2.36693	2.88909	0.00386353	2.41302
4	9399746	0.370326	0.999876	3.66444	4_9399746	0.0924705	0.995889	2.64282	0.0970073	0.995313	2.59813	0.231267	0.995904	2.64408	2.88737	0.00388481	2.41063
14	8892103	0.127186	0.981584	2.08761	14_8892103	0.310693	0.999996	4.45798	0.0331093	0.928198	1.4625	0.402684	0.999801	3.54114	2.88731	0.0038855	2.41055
2	7482694	0.2408	0.998337	2.9358	2_7482694	0.0586143	0.98087	2.07205	0.136594	0.998874	3.05482	0.386681	0.999736	3.4657	2.88209	0.00395043	2.40336
16	2634728	0.433657	0.99996	3.94479	16_2634728	0.123686	0.99881	3.03813	0.063431	0.982557	2.10967	0.19683	0.992364	2.42586	2.87961	0.00398164	2.39994
7	13092649	0.203339	0.99636	2.68377	7_13092649	0.158131	0.999639	3.38072	0.0942641	0.99483	2.56423	0.27118	0.998005	2.87888	2.8769	0.00401602	2.3962
13	2360953	0.126145	0.981148	2.07807	13_2360953	0.179829	0.999813	3.55741	0.0747841	0.989065	2.2926	0.409109	0.999825	3.57467	2.87569	0.00403148	2.39454
7	12645466	0.344347	0.999792	3.52918	7_12645466	0.130434	0.999072	3.11234	0.0688438	0.986071	2.19929	0.229324	0.99576	2.63231	2.86828	0.00412709	2.38436
16	2634489	0.450187	0.999968	3.99536	16_2634489	0.0830934	0.993829	2.50222	0.0476804	0.965062	1.81271	0.322845	0.999201	3.15644	2.86668	0.00414799	2.38216
2	10824089	0.45269	0.999969	4.00609	2_10824089	0.0270465	0.895675	1.25729	0.05825	0.978224	2.01837	0.568016	0.999986	4.18403	2.86645	0.0041511	2.38184
6	7786322	0.393494	0.999918	3.76953	6_7786322	0.137004	0.999261	3.17896	0.0164243	0.804685	0.858476	0.428211	0.999869	3.64973	2.86417	0.00418103	2.37872
8	10970758	0.135949	0.984792	2.16463	8_10970758	0.10851	0.997862	2.85712	0.126828	0.998396	2.94706	0.388277	0.999744	3.4744	2.8608	0.00422572	2.3741
1	3816919	0.417277	0.999948	3.8802	1_3816919	0.0661116	0.986659	2.21613	0.082435	0.991906	2.40463	0.278239	0.998229	2.91634	2.85432	0.00431286	2.36524
11	3446050	0.280696	0.999263	3.17958	11_3446050	0.138229	0.999294	3.19208	0.0643783	0.983259	2.12626	0.276923	0.998187	2.90902	2.85174	0.00434813	2.3617
1	12905272	0.194357	0.995635	2.62245	1_12905272	0.174958	0.999783	3.51848	0.0974071	0.995381	2.60314	0.234078	0.99611	2.66149	2.85139	0.00435288	2.36122
1	19248094	0.3898	0.999913	3.75305	1_19248094	0.105738	0.997614	2.822	0.0363699	0.939417	1.5499	0.342649	0.999434	3.25568	2.84516	0.00443895	2.35272
9	11605698	0.356752	0.99984	3.59871	9_11605698	0.148078	0.999501	3.2913	0.111641	0.997264	2.7778	0.103114	0.955143	1.69691	2.84118	0.0044947	2.3473
15	8935438	0.22843	0.997825	2.85165	15_8935438	0.163525	0.999693	3.42515	0.0972813	0.995358	2.60143	0.20538	0.99347	2.48211	2.84008	0.00451015	2.34581
1	12245667	0.0757037	0.939301	1.54893	1_12245667	0.213399	0.99993	3.80703	0.210526	0.999927	3.79714	0.159959	0.984963	2.16911	2.83055	0.00464675	2.33285
11	12965505	0.12307	0.979806	2.04975	11_12965505	0.189661	0.99986	3.6337	0.283676	0.999996	4.44989	0.0576503	0.880924	1.17962	2.82824	0.00468049	2.32971
7	11440122	0.300697	0.999512	3.29719	7_11440122	0.165943	0.999714	3.44449	0.0283829	0.906988	1.32243	0.341023	0.999416	3.24647	2.82765	0.00468916	2.32891
9	10159640	0.33823	0.999767	3.50002	9_10159640	0.130547	0.999075	3.1133	0.0363641	0.939401	1.54976	0.31952	0.999155	3.13974	2.82571	0.00471762	2.32628
1	8884504	0.416496	0.999947	3.87506	1_8884504	0.103992	0.99744	2.79933	0.087285	0.993266	2.47114	0.155919	0.983767	2.13863	2.82104	0.00478686	2.31995
1	8902035	0.516706	0.999989	4.24401	1_8902035	0.0421865	0.955779	1.70367	0.0616695	0.981194	2.07905	0.342735	0.999435	3.256	2.82068	0.00479216	2.31947
13	7115917	0.228659	0.997835	2.85301	13_7115917	0.196999	0.999886	3.68561	0.146931	0.999228	3.1663	0.0909029	0.942504	1.57615	2.82027	0.00479839	2.3189
12	3524695	0.244472	0.998453	2.95825	12_3524695	0.21132	0.999924	3.78865	0.0477802	0.96522	1.81477	0.243592	0.996724	2.71882	2.82012	0.00480055	2.31871
3	7193618	0.254267	0.998746	3.0224	3_7193618	0.186476	0.999846	3.60819	0.0746818	0.98902	2.29105	0.184335	0.990397	2.3415	2.81578	0.00486583	2.31284
16	2391480	0.0869681	0.953775	1.68261	16_2391480	0.203793	0.999907	3.73668	0.275133	0.999993	4.35405	0.0819758	0.930764	1.4815	2.81371	0.00489734	2.31004
3	12691803	0.397947	0.999924	3.78657	3_12691803	0.180384	0.999816	3.56146	0.0354777	0.936577	1.52666	0.189704	0.991306	2.3784	2.81327	0.00490403	2.30945
3	7534830	0.231382	0.997959	2.87173	3_7534830	0.0954445	0.996364	2.68414	0.111531	0.997254	2.77667	0.278666	0.998242	2.91862	2.81279	0.00491137	2.3088
3	10530278	0.138363	0.985585	2.1858	3_10530278	0.0840846	0.994086	2.51724	0.227301	0.999961	3.95353	0.222254	0.995177	2.58825	2.81121	0.0049356	2.30666
16	4663706	0.240088	0.998307	2.93036	16_4663706	0.177268	0.999797	3.53655	0.0661256	0.984408	2.15472	0.227615	0.99562	2.62125	2.81072	0.0049431	2.306
3	12691810	0.358828	0.999846	3.60765	3_12691810	0.182034	0.999827	3.57778	0.036381	0.939457	1.55023	0.208806	0.99387	2.50459	2.81006	0.00495318	2.30512
1	9492001	0.415002	0.999945	3.86789	1_9492001	0.130288	0.999066	3.11057	0.0676643	0.985376	2.18014	0.146583	0.980671	2.06781	2.8066	0.00500669	2.30045
14	3694920	0.198203	0.995964	2.64903	14_3694920	0.207569	0.999917	3.76471	0.0733504	0.988402	2.27018	0.213832	0.994394	2.53603	2.80499	0.00503185	2.29827
11	14537672	0.274037	0.99916	3.14179	11_14537672	0.156099	0.999616	3.36379	0.0803422	0.991225	2.375	0.181599	0.989913	2.32308	2.80092	0.00509579	2.29279
3	12224280	0.223541	0.997594	2.81936	3_12224280	0.183523	0.999834	3.58855	0.0481423	0.965801	1.82238	0.288695	0.998527	2.97332	2.8009	0.00509599	2.29277
1	3761491	0.372749	0.999883	3.67964	1_3761491	0.104981	0.99754	2.81224	0.0985612	0.995564	2.61695	0.150025	0.981891	2.09446	2.80082	0.00509724	2.29266
9	6688831	0.173812	0.99326	2.47085	9_6688831	0.195878	0.999881	3.67448	0.0379087	0.944019	1.58943	0.386245	0.999734	3.46441	2.79979	0.00511355	2.29128
8	10957742	0.39424	0.999919	3.77196	8_10957742	0.042417	0.956325	1.70954	0.135273	0.998818	3.04035	0.235492	0.996214	2.67059	2.79811	0.00514021	2.28902
2	4971877	0.397168	0.999923	3.784	2_4971877	0.242996	0.999973	4.03444	0.0317543	0.922776	1.424	0.131578	0.974336	1.94872	2.79779	0.00514536	2.28858
14	2087315	0.220084	0.997419	2.79673	14_2087315	0.162149	0.999679	3.41289	0.0451886	0.960736	1.75929	0.335667	0.99936	3.22039	2.79733	0.00515275	2.28796
3	4234732	0.268461	0.999056	3.10737	3_4234732	0.0549018	0.976979	1.99502	0.177723	0.999753	3.48389	0.222157	0.995168	2.58759	2.79347	0.00521461	2.28278
11	151174	0.420391	0.999951	3.89547	11_151174	0.0423682	0.956213	1.70834	0.0435239	0.957517	1.72257	0.477595	0.999939	3.84233	2.79218	0.00523547	2.28104
1	26154607	0.3427	0.999786	3.5218	1_26154607	0.0463351	0.964478	1.80519	0.0593103	0.979201	2.03752	0.464818	0.999925	3.79075	2.78882	0.00529011	2.27653
15	2350313	0.343806	0.99979	3.52697	15_2350313	0.0769356	0.991886	2.40376	0.122992	0.998167	2.9055	0.17895	0.9894	2.30441	2.78516	0.00535017	2.27163
3	2695563	0.588595	0.999997	4.52478	3_2695563	0.0933801	0.996041	2.65552	0.0221223	0.865512	1.10542	0.266788	0.997831	2.85245	2.78454	0.00536034	2.27081
11	2463251	0.246166	0.998504	2.96852	11_2463251	0.042089	0.95555	1.70123	0.123623	0.99821	2.91297	0.404023	0.999807	3.54992	2.78316	0.00538326	2.26895
8	8637052	0.328526	0.99972	3.44995	8_8637052	0.0823989	0.993635	2.49121	0.0122727	0.734974	0.627925	0.713307	0.999997	4.56099	2.78252	0.00539385	2.2681
16	3567086	0.373395	0.999884	3.68243	16_3567086	0.0725153	0.990076	2.32921	0.0708409	0.987157	2.23092	0.272743	0.998057	2.88733	2.78247	0.00539464	2.26804
1	11426457	0.266292	0.999016	3.09491	1_11426457	0.05809	0.980366	2.06136	0.10009	0.995816	2.63682	0.356529	0.99956	3.32617	2.77981	0.00543901	2.26448
13	7115853	0.225847	0.997706	2.83467	13_7115853	0.139795	0.999334	3.20879	0.18094	0.999782	3.5177	0.0875926	0.93847	1.54205	2.7758	0.00550657	2.25912
6	6011058	0.333549	0.999746	3.47641	6_6011058	0.0347309	0.933408	1.50167	0.102377	0.996156	2.66544	0.384789	0.999728	3.45851	2.7755	0.00551161	2.25872
13	604626	0.121707	0.979173	2.03695	13_604626	0.225377	0.999953	3.90346	0.0521575	0.971523	1.90366	0.341636	0.999422	3.24967	2.77344	0.00554679	2.25596
15	2350287	0.369645	0.999875	3.66182	15_2350287	0.0613123	0.98324	2.12581	0.126045	0.998353	2.93881	0.185919	0.990669	2.35222	2.76967	0.00561137	2.25093
7	8536856	0.251787	0.998675	3.00555	7_8536856	0.0671038	0.987278	2.23459	0.219808	0.99995	3.89079	0.130339	0.973716	1.93846	2.76735	0.00565141	2.24784
1	24868206	0.199232	0.996054	2.65665	1_24868206	0.214317	0.999932	3.81556	0.0922538	0.994416	2.53738	0.145126	0.980135	2.05655	2.76654	0.00566553	2.24676
16	4418936	0.399368	0.999925	3.79022	16_4418936	0.154438	0.999594	3.34865	0.0226806	0.870093	1.12683	0.257491	0.997439	2.79921	2.76623	0.00567089	2.24635
5	11640345	0.326346	0.999709	3.44031	5_11640345	0.0680077	0.987793	2.25055	0.0479072	0.965433	1.81754	0.405353	0.999812	3.5563	2.76617	0.00567183	2.24628
1	2553774	0.230497	0.997919	2.86568	1_2553774	0.201983	0.999901	3.72165	0.0613278	0.980923	2.0732	0.193511	0.991894	2.40409	2.76615	0.00567216	2.24625
5	6479831	0.2297	0.997883	2.86022	5_6479831	0.205721	0.999912	3.75078	0.0922824	0.994424	2.53788	0.127498	0.972258	1.91507	2.76599	0.00567506	2.24603
14	2539058	0.203032	0.99634	2.68197	14_2539058	0.126735	0.998935	3.07138	0.102853	0.996227	2.67175	0.227187	0.995586	2.61866	2.76094	0.00576354	2.23931
13	850264	0.228784	0.99784	2.85387	13_850264	0.2208	0.999944	3.86229	0.0207584	0.853546	1.05176	0.346248	0.999471	3.27445	2.7606	0.00576962	2.23885
3	10530316	0.132904	0.983725	2.1376	3_10530316	0.0730472	0.990318	2.33846	0.217888	0.999946	3.87217	0.237811	0.996361	2.68389	2.75803	0.00581508	2.23544
10	10805120	0.384378	0.999904	3.72822	10_10805120	0.0863153	0.994632	2.55115	0.0365438	0.939932	1.55421	0.328277	0.999274	3.18411	2.75442	0.00587957	2.23065
7	8031084	0.333216	0.999745	3.47557	7_8031084	0.0970357	0.996593	2.70578	0.0707476	0.987105	2.22935	0.2235	0.99528	2.59571	2.7516	0.00593044	2.22691
11	14619681	0.411522	0.99994	3.84685	11_14619681	0.146628	0.999478	3.27813	0.0179017	0.823467	0.928659	0.284358	0.998408	2.94943	2.75077	0.00594563	2.2258
2	9716645	0.132414	0.983558	2.1335	2_9716645	0.0662996	0.986783	2.21977	0.138485	0.998947	3.07479	0.408941	0.999824	3.57373	2.75044	0.00595145	2.22538
7	813117	0.224449	0.997637	2.82514	7_813117	0.0665991	0.986954	2.22483	0.157054	0.999472	3.2753	0.236127	0.996259	2.67455	2.74995	0.00596036	2.22473
13	7115208	0.199232	0.996054	2.65666	13_7115208	0.12679	0.998939	3.07259	0.0721892	0.987849	2.25232	0.294413	0.998668	3.00406	2.74641	0.00602517	2.22003
2	9716619	0.196564	0.995829	2.63791	2_9716619	0.0595708	0.981723	2.09071	0.0865137	0.993065	2.46061	0.465365	0.999926	3.79393	2.74579	0.00603654	2.21921
4	8704919	0.333852	0.999748	3.47911	4_8704919	0.134856	0.999199	3.15557	0.0205781	0.851863	1.04446	0.351024	0.999515	3.29884	2.74449	0.00606042	2.2175
1	19248100	0.367907	0.99987	3.6516	1_19248100	0.104905	0.997532	2.81122	0.0319305	0.923511	1.42909	0.309151	0.998983	3.08513	2.74426	0.00606474	2.21719
14	7314899	0.301152	0.999517	3.30032	14_7314899	0.155797	0.999611	3.36039	0.0228866	0.871723	1.13458	0.326861	0.999257	3.17759	2.74322	0.00608406	2.21581
9	6931550	0.296777	0.999475	3.27675	9_6931550	0.108741	0.997885	2.86049	0.0723904	0.987946	2.25539	0.22065	0.995036	2.57831	2.74274	0.00609297	2.21517
8	9269102	0.341953	0.999783	3.51789	8_9269102	0.156052	0.999614	3.363	0.017983	0.824419	0.932339	0.32108	0.999177	3.14762	2.74021	0.00613998	2.21183
2	2900081	0.209387	0.996783	2.72483	2_2900081	0.137731	0.999282	3.18737	0.0755227	0.989391	2.30407	0.244306	0.996767	2.72315	2.73485	0.00624083	2.20476
3	4081602	0.423607	0.999954	3.91255	3_4081602	0.0087984	0.626177	0.321746	0.139132	0.998972	3.08208	0.420196	0.99985	3.61552	2.73297	0.00627655	2.20228
5	12346567	0.154629	0.989844	2.32053	5_12346567	0.174811	0.999783	3.51809	0.165273	0.999608	3.3587	0.105295	0.957073	1.71768	2.72875	0.00635749	2.19671
12	355862	0.425276	0.999955	3.91851	12_355862	0.279908	0.999991	4.2828	0.0152805	0.788341	0.800677	0.126047	0.971461	1.90272	2.72618	0.0064073	2.19332
14	3732453	0.179729	0.994055	2.51542	14_3732453	0.122465	0.998757	3.02506	0.114634	0.997545	2.81293	0.215597	0.994572	2.54728	2.72517	0.00642681	2.192
6	13914572	0.208436	0.996724	2.71875	6_13914572	0.237929	0.999966	3.98507	0.238341	0.999974	4.04419	0.0126369	0.558223	0.146465	2.72362	0.00645707	2.18996
11	3437442	0.326455	0.99971	3.4412	11_3437442	0.0135274	0.744004	0.655739	0.116261	0.997677	2.83066	0.508845	0.999963	3.96156	2.72229	0.00648309	2.18822
5	12452408	0.571659	0.999996	4.47512	5_12452408	0.0732105	0.990391	2.34129	0.24726	0.999982	4.13	0.00913627	0.474333	-0.064382	2.72051	0.0065182	2.18587
12	2886171	0.237345	0.998204	2.91194	12_2886171	0.156069	0.999615	3.36334	0.0559897	0.975974	1.9769	0.228761	0.995716	2.62881	2.72025	0.00652328	2.18553
2	11315892	0.191324	0.995353	2.60102	2_11315892	0.201656	0.9999	3.71842	0.0350567	0.935196	1.51565	0.296718	0.998725	3.01737	2.71311	0.00666541	2.17617
3	7901399	0.179671	0.994048	2.51498	3_7901399	0.156568	0.999621	3.36794	0.104197	0.996411	2.68845	0.175596	0.988696	2.27999	2.71284	0.00667092	2.17581
1	890113	0.396643	0.999922	3.78195	1_890113	0.100754	0.997075	2.7561	0.0435253	0.957521	1.72262	0.219093	0.9949	2.569	2.70742	0.0067809	2.16871
1	14298095	0.207656	0.99667	2.71338	1_14298095	0.103157	0.997353	2.78856	0.0752408	0.989263	2.29953	0.297544	0.998746	3.02229	2.70594	0.00681116	2.16678
14	1178240	0.199304	0.996059	2.65707	14_1178240	0.128511	0.999003	3.09105	0.0727443	0.988111	2.2607	0.259895	0.997548	2.81332	2.70554	0.00681943	2.16625
9	10268117	0.395428	0.999921	3.77691	9_10268117	0.0629552	0.984514	2.15743	0.0618498	0.981336	2.08216	0.258494	0.997486	2.80526	2.70544	0.0068214	2.16613
5	6479827	0.242009	0.998374	2.94279	5_6479827	0.272197	0.999989	4.23445	0.049998	0.968607	1.86071	0.111923	0.962362	1.77878	2.70418	0.00684729	2.16448
12	1277758	0.270263	0.999092	3.11863	12_1277758	0.228954	0.999957	3.92638	0.021644	0.861448	1.08685	0.23726	0.996327	2.68076	2.70315	0.00686849	2.16314
1	14411958	0.36595	0.999866	3.64509	1_14411958	0.0505797	0.971429	1.90223	0.0786055	0.99061	2.34988	0.277921	0.998219	2.9145	2.70293	0.00687322	2.16284
13	8436162	0.485682	0.999983	4.1403	13_8436162	0.0624418	0.984119	2.14738	0.0146727	0.77881	0.768181	0.454453	0.999913	3.75397	2.70246	0.00688288	2.16223
9	10467354	0.225054	0.997669	2.82946	9_10467354	0.151325	0.999551	3.32078	0.0564966	0.976517	1.98661	0.235378	0.996208	2.67003	2.70172	0.00689821	2.16126
3	11285682	0.314379	0.999622	3.36852	3_11285682	0.0476304	0.966831	1.83613	0.0714054	0.987444	2.23967	0.363701	0.999612	3.36129	2.7014	0.00690478	2.16085
11	7583015	0.495767	0.999986	4.18152	11_7583015	0.0314714	0.919719	1.40318	0.0565611	0.976577	1.98768	0.337798	0.999383	3.2309	2.70082	0.00691684	2.16009
4	7505036	0.325101	0.999701	3.4327	4_7505036	0.0115045	0.701371	0.528347	0.149299	0.999297	3.19358	0.426887	0.999866	3.64509	2.69993	0.00693537	2.15893
14	8834748	0.263953	0.998965	3.07992	14_8834748	0.16082	0.999666	3.40255	0.0710888	0.987283	2.23475	0.148352	0.981313	2.08167	2.69972	0.00693977	2.15865
3	6625225	0.100159	0.966019	1.82525	3_6625225	0.057266	0.979554	2.04462	0.118216	0.997835	2.85303	0.542974	0.999977	4.07437	2.69932	0.00694821	2.15813
7	5962785	0.514848	0.999989	4.23445	7_5962785	0.121706	0.998719	3.0159	0.00823007	0.626416	0.322375	0.335451	0.999359	3.21982	2.69814	0.00697287	2.15659
5	11640350	0.37579	0.99989	3.69427	5_11640350	0.0490409	0.969147	1.86841	0.0746535	0.989009	2.29067	0.282367	0.998352	2.93866	2.698	0.00697568	2.15641
15	8003434	0.126302	0.981217	2.07955	15_8003434	0.0743266	0.990859	2.35985	0.150433	0.999324	3.20469	0.321036	0.999176	3.14733	2.69786	0.00697876	2.15622
7	2824640	0.292187	0.99942	3.24857	7_2824640	0.157124	0.999625	3.37096	0.04525	0.960845	1.76058	0.192212	0.991702	2.39554	2.69391	0.00706186	2.15108
4	106151	0.224041	0.997618	2.82256	4_106151	0.0552203	0.977347	2.0018	0.161142	0.999543	3.31597	0.229791	0.995794	2.63504	2.69384	0.00706335	2.15099
16	4327076	0.491139	0.999984	4.16003	16_4327076	0.0251582	0.882891	1.18957	0.0745406	0.988963	2.28908	0.318054	0.999132	3.1319	2.69264	0.00708881	2.14943
16	3614404	0.245471	0.998485	2.96458	16_3614404	0.0430136	0.957698	1.72457	0.165275	0.999609	3.35881	0.243571	0.996722	2.71864	2.69165	0.0071099	2.14814
11	1659355	0.280823	0.999264	3.18033	11_1659355	0.21377	0.999931	3.81097	0.0396596	0.948684	1.63222	0.156293	0.983883	2.14149	2.69125	0.00711838	2.14762
5	11183622	0.221539	0.997494	2.80624	5_11183622	0.103292	0.997369	2.79059	0.0508894	0.969859	1.87873	0.347109	0.999479	3.27916	2.68868	0.00717356	2.14426
7	11977666	0.292658	0.999426	3.25155	7_11977666	0.0564665	0.978702	2.02764	0.0554469	0.975399	1.96683	0.395359	0.999775	3.50835	2.68859	0.00717537	2.14416
5	11183558	0.345114	0.999795	3.53304	5_11183558	0.0638802	0.985174	2.17471	0.0105986	0.69672	0.51499	0.703618	0.999997	4.52478	2.68688	0.00721228	2.14193
16	262033	0.256174	0.998794	3.03425	16_262033	0.198514	0.999891	3.69611	0.0187915	0.833588	0.96844	0.302399	0.998848	3.04803	2.68671	0.00721603	2.1417
11	13772507	0.222866	0.997563	2.81521	11_13772507	0.0971056	0.996603	2.70679	0.201054	0.9999	3.71842	0.084074	0.933743	1.50427	2.68617	0.00722761	2.14101
6	4119345	0.192459	0.99546	2.60904	6_4119345	0.108096	0.997832	2.85266	0.0686401	0.985952	2.19594	0.309404	0.998987	3.08653	2.68604	0.00723043	2.14084
13	652001	0.0700963	0.930197	1.47726	13_652001	0.165476	0.99971	3.44061	0.105642	0.99659	2.70553	0.315815	0.999097	3.12028	2.68592	0.00723301	2.14068
14	8892112	0.106026	0.970309	1.88536	14_8892112	0.246477	0.999976	4.06338	0.0194609	0.840774	0.997645	0.465873	0.999927	3.7966	2.68575	0.00723682	2.14045
9	10467335	0.278518	0.999231	3.16738	9_10467335	0.182591	0.999829	3.58165	0.0244308	0.883142	1.19084	0.257659	0.997447	2.80025	2.68503	0.00725236	2.13952
16	5739072	0.312155	0.999608	3.35814	16_5739072	0.079136	0.992638	2.43911	0.0394835	0.948253	1.62814	0.353654	0.999535	3.31076	2.68404	0.00727389	2.13823
4	12463013	0.161988	0.991319	2.37896	4_12463013	0.093811	0.996114	2.66178	0.184109	0.999808	3.55101	0.156397	0.983911	2.14218	2.68348	0.00728599	2.13751
7	9273030	0.313319	0.999616	3.36414	7_9273030	0.107705	0.997799	2.84784	0.0581406	0.978126	2.01649	0.208646	0.993855	2.50371	2.68304	0.00729555	2.13694
1	8928120	0.422601	0.999954	3.90838	1_8928120	0.0957841	0.99641	2.68841	0.0475645	0.964873	1.81027	0.181412	0.989879	2.32183	2.68222	0.00731351	2.13587
7	539337	0.225009	0.997666	2.82904	7_539337	0.046278	0.964371	1.80383	0.060361	0.980118	2.05618	0.529612	0.999972	4.03308	2.68054	0.00735046	2.13369
14	2527379	0.1829	0.994447	2.53933	14_2527379	0.0923669	0.995871	2.6413	0.0905777	0.994054	2.51535	0.297984	0.998757	3.02514	2.68028	0.00735601	2.13336
16	146298	0.352829	0.999827	3.5785	16_146298	0.0442254	0.960366	1.75495	0.0419143	0.954072	1.68569	0.44231	0.999893	3.70096	2.68002	0.00736171	2.13302
7	2824599	0.27683	0.999206	3.15801	7_2824599	0.16239	0.999681	3.41492	0.0383118	0.945132	1.59938	0.213541	0.994361	2.53398	2.67657	0.00743792	2.12855
3	12224254	0.225133	0.997673	2.83007	3_12224254	0.136606	0.999248	3.17394	0.0459413	0.962099	1.77559	0.279345	0.998268	2.92325	2.67571	0.00745709	2.12743
12	10207359	0.395563	0.999921	3.77741	12_10207359	0.125584	0.99889	3.05904	0.0185139	0.830539	0.956298	0.277072	0.998192	2.90984	2.67565	0.00745847	2.12735
10	12120142	0.0698371	0.929751	1.47394	10_12120142	0.133861	0.99917	3.14519	0.174639	0.999722	3.4518	0.228518	0.995696	2.62721	2.67454	0.00748329	2.12591
9	9064936	0.239012	0.998268	2.92316	9_9064936	0.124751	0.998854	3.04957	0.0235041	0.876502	1.15768	0.40788	0.99982	3.56764	2.67451	0.00748382	2.12588
9	10268118	0.421941	0.999953	3.90509	9_10268118	0.0709271	0.98932	2.30157	0.0386568	0.946079	1.60797	0.271475	0.998017	2.88079	2.67386	0.00749847	2.12503
6	5041137	0.140029	0.986086	2.1997	6_5041137	0.0527215	0.974361	1.94915	0.257483	0.999987	4.21071	0.183352	0.990222	2.33474	2.67358	0.00750474	2.12466
16	3586267	0.406982	0.999934	3.82378	16_3586267	0.0591921	0.981377	2.08306	0.0373527	0.94241	1.57533	0.333664	0.999338	3.21078	2.67324	0.00751226	2.12423
8	6909842	0.170602	0.992764	2.44533	8_6909842	0.0577514	0.980042	2.05462	0.205714	0.999913	3.75534	0.198567	0.992601	2.43728	2.67314	0.00751439	2.12411
1	18184859	0.238008	0.99823	2.91651	1_18184859	0.120815	0.998676	3.00581	0.0506152	0.969474	1.87312	0.274136	0.998103	2.89488	2.67258	0.00752702	2.12338
1	11429400	0.306622	0.999566	3.32992	1_11429400	0.0580343	0.980313	2.06026	0.0429816	0.956388	1.71022	0.41263	0.999834	3.58955	2.67249	0.00752909	2.12326
3	10530284	0.166802	0.99216	2.41629	3_10530284	0.0676815	0.987613	2.24489	0.184564	0.999813	3.55719	0.20277	0.993149	2.46501	2.67084	0.00756607	2.12113
5	11640271	0.368233	0.999871	3.65412	5_11640271	0.146589	0.999477	3.27787	0.00769814	0.607116	0.27181	0.387558	0.999741	3.47092	2.66868	0.00761501	2.11833
16	3886045	0.342642	0.999786	3.52161	16_3886045	0.0463248	0.964457	1.80493	0.0524486	0.971881	1.90918	0.37949	0.999705	3.4359	2.6679	0.0076326	2.11733
13	621312	0.271724	0.99912	3.12789	13_621312	0.23376	0.999962	3.95852	0.00482229	0.463184	-0.0924157	0.434403	0.99988	3.6721	2.66653	0.00766398	2.11555
1	22265700	0.239211	0.998274	2.92431	1_22265700	0.0336781	0.929267	1.47035	0.110255	0.997116	2.76073	0.394888	0.999774	3.50741	2.6657	0.0076828	2.11448
4	82180	0.147212	0.98808	2.2597	4_82180	0.125431	0.998884	3.05746	0.0931188	0.994591	2.54855	0.256889	0.997408	2.79542	2.66528	0.00769239	2.11394
11	14537518	0.26203	0.998928	3.0696	11_14537518	0.16228	0.99968	3.4137	0.0461664	0.962502	1.78049	0.191803	0.99164	2.39279	2.66415	0.00771842	2.11247
1	15796170	0.272865	0.999142	3.13558	1_15796170	0.0298515	0.911722	1.35144	0.135649	0.998834	3.04439	0.315668	0.999094	3.11956	2.66274	0.00775067	2.11066
1	14377368	0.238733	0.998257	2.92134	1_14377368	0.104604	0.997504	2.80749	0.0662977	0.984518	2.15753	0.251204	0.997148	2.76428	2.66266	0.0077526	2.11055
1	22250199	0.326896	0.999713	3.44314	1_22250199	0.023017	0.866147	1.10836	0.0878346	0.993403	2.4785	0.419893	0.999849	3.61387	2.66097	0.00779162	2.10837
8	9302520	0.23933	0.998278	2.92506	8_9302520	0.0994075	0.996908	2.73784	0.100084	0.995814	2.63665	0.183899	0.990321	2.33855	2.65952	0.00782511	2.10651
4	8705031	0.274528	0.999168	3.14447	4_8705031	0.105349	0.997575	2.81682	0.041165	0.952363	1.66821	0.295027	0.998683	3.00746	2.65924	0.00783175	2.10614
14	8891784	0.10214	0.967538	1.84579	14_8891784	0.170566	0.999753	3.48389	0.106209	0.996661	2.71249	0.223083	0.995248	2.5934	2.65889	0.00783978	2.1057
8	5913887	0.255862	0.998787	3.03242	8_5913887	0.241078	0.999971	4.01986	0.0277327	0.903491	1.3017	0.174776	0.98852	2.27411	2.65702	0.00788338	2.10329
7	11500909	0.194486	0.995645	2.62326	7_11500909	0.0726097	0.990121	2.3309	0.16269	0.999568	3.33135	0.183825	0.990306	2.33798	2.65587	0.00791036	2.1018
11	3460591	0.166354	0.992091	2.41309	11_3460591	0.243312	0.999973	4.03719	0.0251609	0.888072	1.21634	0.284837	0.998423	2.9524	2.65475	0.00793661	2.10037
8	11066978	0.649771	0.999999	4.79945	8_11066978	0.0741601	0.990786	2.35689	0.0166885	0.808194	0.871261	0.222164	0.995168	2.58765	2.65381	0.0079588	2.09915
16	3601190	0.431446	0.999959	3.93819	16_3601190	0.0614121	0.98332	2.12773	0.027821	0.903979	1.30456	0.340446	0.99941	3.24369	2.65354	0.00796516	2.09881
3	9988403	0.26573	0.999004	3.09133	3_9988403	0.129789	0.999047	3.10449	0.0410649	0.952122	1.66578	0.248956	0.997033	2.75138	2.65325	0.00797218	2.09842
13	7115919	0.202684	0.996313	2.67946	13_7115919	0.171406	0.999758	3.48946	0.140739	0.999035	3.10066	0.0699391	0.910095	1.34134	2.65273	0.00798434	2.09776
3	4835282	0.225249	0.997678	2.83079	3_4835282	0.104951	0.997536	2.81176	0.0381295	0.944628	1.59486	0.365217	0.999621	3.3677	2.65128	0.00801876	2.09589
8	10970102	0.364109	0.999862	3.63695	8_10970102	0.0566293	0.978876	2.03107	0.10131	0.996003	2.65228	0.175203	0.98861	2.27709	2.64935	0.00806469	2.09341
11	11250906	0.272113	0.999126	3.13013	11_11250906	0.142256	0.999392	3.23521	0.0114386	0.71688	0.573599	0.430305	0.999872	3.65634	2.64882	0.00807732	2.09273
4	7431111	0.178196	0.993857	2.5038	4_7431111	0.0853134	0.994401	2.53645	0.129908	0.998565	2.98127	0.219744	0.994962	2.57318	2.64868	0.00808079	2.09255
9	10159634	0.303919	0.999543	3.31548	9_10159634	0.130494	0.999074	3.11285	0.0262624	0.895028	1.25372	0.275801	0.998153	2.90325	2.64633	0.00813714	2.08953
6	5041135	0.16151	0.991231	2.37522	6_5041135	0.0400454	0.950374	1.64849	0.241326	0.999976	4.0696	0.206686	0.993625	2.49067	2.646	0.00814509	2.0891
8	11270296	0.124793	0.980566	2.06557	8_11270296	0.152256	0.999566	3.33002	0.0320177	0.923874	1.43162	0.455076	0.999914	3.7558	2.64576	0.00815085	2.0888
1	24908392	0.100048	0.965932	1.8241	1_24908392	0.412424	1	4.97983	0.0304556	0.917125	1.38599	0.191544	0.991601	2.39112	2.64526	0.00816285	2.08816
10	2612906	0.234509	0.998098	2.89393	10_2612906	0.106406	0.997678	2.83068	0.0563476	0.976356	1.98372	0.26944	0.997937	2.86835	2.64417	0.00818912	2.08676
12	9348643	0.104318	0.96912	1.86802	12_9348643	0.220924	0.999944	3.86438	0.114359	0.997523	2.80996	0.141171	0.978573	2.02512	2.64187	0.008245	2.08381
7	2674809	0.0167528	0.661312	0.416046	7_2674809	0.171513	0.999759	3.4907	0.195936	0.999878	3.66841	0.291807	0.998608	2.99053	2.64142	0.00825593	2.08323
11	11300478	0.367932	0.99987	3.65191	11_11300478	0.123379	0.998797	3.03492	0.0133818	0.756616	0.695458	0.327834	0.999269	3.18222	2.64113	0.00826304	2.08286
9	7937900	0.257567	0.998826	3.04218	9_7937900	0.122721	0.998769	3.0279	0.0552512	0.975176	1.96299	0.212167	0.994221	2.52538	2.63961	0.00830008	2.08092
10	12120139	0.0620005	0.914207	1.36712	10_12120139	0.135478	0.999216	3.16165	0.181865	0.99979	3.52677	0.208227	0.993804	2.50076	2.63907	0.00831326	2.08023
8	7949295	0.168861	0.992497	2.43224	8_7949295	0.0428311	0.957288	1.72005	0.185099	0.999816	3.56259	0.264092	0.997728	2.83774	2.63816	0.00833579	2.07905
12	6587538	0.0858644	0.9525	1.66959	12_6587538	0.193478	0.999873	3.65762	0.242106	0.999978	4.08087	0.0551179	0.873615	1.14365	2.63793	0.00834129	2.07877
13	114146	0.152967	0.989487	2.30752	13_114146	0.103261	0.997366	2.79012	0.0432291	0.956903	1.71582	0.450079	0.999905	3.73115	2.63615	0.00838518	2.07649
2	10809137	0.36328	0.99986	3.63311	2_10809137	0.0295706	0.910251	1.3423	0.028395	0.907055	1.32284	0.590334	0.999989	4.24401	2.63557	0.00839972	2.07574
15	2350338	0.321429	0.999678	3.41249	15_2350338	0.0612563	0.983196	2.12474	0.110266	0.997118	2.76091	0.170305	0.98756	2.24327	2.63535	0.00840499	2.07546
1	22216502	0.244232	0.998446	2.95676	1_22216502	0.0334774	0.928467	1.46447	0.0826866	0.991977	2.40788	0.444548	0.999896	3.70819	2.63433	0.00843047	2.07415
7	817797	0.230804	0.997933	2.86777	7_817797	0.0527815	0.974438	1.95044	0.143497	0.999122	3.1288	0.222268	0.995178	2.58832	2.63383	0.00844277	2.07352
5	12452489	0.510555	0.999988	4.22229	5_12452489	0.0759533	0.991515	2.38735	0.00796969	0.617208	0.298157	0.423069	0.999856	3.62617	2.63349	0.00845122	2.07308
2	10824026	0.472921	0.999979	4.09971	2_10824026	0.039657	0.949284	1.63795	0.0132087	0.753394	0.68521	0.546908	0.99998	4.1033	2.63154	0.00849986	2.07059
5	3372884	0.278537	0.999231	3.16756	5_3372884	0.151809	0.999558	3.32517	0.0191277	0.837235	0.983158	0.302326	0.998847	3.04757	2.63086	0.00851685	2.06972
14	7966842	0.240473	0.998323	2.93335	14_7966842	0.0401081	0.950529	1.65	0.147697	0.999252	3.17542	0.25112	0.997142	2.76366	2.63061	0.00852322	2.0694
3	10965401	0.454741	0.99997	4.01226	3_10965401	0.0133183	0.739998	0.64334	0.0541656	0.973967	1.94258	0.496837	0.999956	3.92024	2.6296	0.00854844	2.06811
14	549203	0.187959	0.995011	2.57658	14_549203	0.109776	0.997966	2.87284	0.0486429	0.966589	1.83287	0.338483	0.99939	3.23431	2.62915	0.00855985	2.06753
5	12263448	0.20471	0.996463	2.69335	5_12263448	0.116868	0.998454	2.95841	0.13576	0.998838	3.04534	0.116419	0.96553	1.81882	2.62898	0.00856416	2.06732
13	9764720	0.228461	0.997827	2.85184	13_9764720	0.0844022	0.994172	2.52237	0.0440374	0.958555	1.73416	0.371074	0.999657	3.39497	2.62584	0.00864365	2.0633
3	10530317	0.125927	0.981058	2.07611	3_10530317	0.0606251	0.98266	2.11208	0.23877	0.999974	4.04994	0.173338	0.988229	2.26452	2.62566	0.00864803	2.06308
10	6335347	0.155398	0.990008	2.32667	10_6335347	0.173716	0.999775	3.50854	0.107722	0.996834	2.73009	0.129852	0.973475	1.93451	2.62495	0.00866615	2.06217
16	3567124	0.357094	0.999841	3.60027	16_3567124	0.0449546	0.961831	1.77235	0.0782732	0.990489	2.3451	0.253763	0.997274	2.77905	2.62419	0.00868552	2.0612
12	9348649	0.0909806	0.957997	1.7279	12_9348649	0.221009	0.999945	3.86578	0.148082	0.999263	3.17958	0.105227	0.957016	1.71706	2.62258	0.00872668	2.05915
1	27500557	0.0795513	0.944744	1.5959	1_27500557	0.0964161	0.996506	2.69738	0.146421	0.999214	3.16106	0.299728	0.998798	3.03516	2.62238	0.0087319	2.05889
2	7375365	0.148116	0.988307	2.26709	2_7375365	0.138396	0.999299	3.19424	0.128135	0.998464	2.96048	0.145758	0.980373	2.06152	2.62083	0.0087716	2.05692
13	8435124	0.305709	0.999558	3.32517	13_8435124	0.0987537	0.996826	2.72928	0.0798467	0.991064	2.36826	0.145609	0.980317	2.06035	2.62077	0.00877326	2.05684
9	10268113	0.389319	0.999912	3.75033	9_10268113	0.0678969	0.987734	2.2487	0.0433751	0.957199	1.71907	0.251194	0.997147	2.76419	2.62057	0.00877824	2.05659
7	11391630	0.327899	0.999718	3.44797	7_11391630	0.221556	0.999945	3.86931	0.00775846	0.609393	0.277736	0.272276	0.99804	2.88456	2.61989	0.00879575	2.05573
9	6963688	0.248757	0.998585	2.98554	9_6963688	0.145203	0.999449	3.26287	0.0686735	0.985972	2.19649	0.142059	0.978938	2.03229	2.6193	0.00881107	2.05497
12	459234	0.673464	0.999999	4.84395	12_459234	0.0271095	0.89606	1.25941	0.0290234	0.910277	1.34246	0.299034	0.998783	3.03135	2.6193	0.00881116	2.05497
3	6625163	0.156953	0.990337	2.3392	3_6625163	0.155356	0.999605	3.35635	0.0975442	0.995403	2.60475	0.160603	0.985133	2.1736	2.61848	0.00883238	2.05392
10	10800976	0.267673	0.999042	3.10301	10_10800976	0.128548	0.999004	3.09128	0.0456578	0.961593	1.76948	0.209429	0.993938	2.5085	2.61807	0.00884292	2.0534
8	3142267	0.254229	0.998745	3.02213	8_3142267	0.0631501	0.984651	2.16096	0.0900197	0.993933	2.5082	0.25314	0.997244	2.77548	2.61669	0.00887862	2.05165
11	11958575	0.174501	0.993361	2.47625	11_11958575	0.21378	0.999931	3.81154	0.0340414	0.931656	1.48824	0.238839	0.996431	2.69032	2.61659	0.00888138	2.05152
7	675048	0.449225	0.999967	3.98959	7_675048	0.0312203	0.918536	1.39529	0.0604017	0.980152	2.0569	0.297788	0.998752	3.02382	2.6164	0.00888621	2.05128
11	3444598	0.104633	0.969351	1.87134	11_3444598	0.136523	0.999245	3.17278	0.142911	0.999106	3.12346	0.177675	0.989139	2.2952	2.6157	0.0089046	2.05039
7	1947472	0.348333	0.999808	3.55123	7_1947472	0.0305882	0.91548	1.37529	0.0300329	0.915181	1.37337	0.560388	0.999984	4.1555	2.61385	0.00895289	2.04804
1	8928135	0.457627	0.999972	4.03173	1_8928135	0.077132	0.991951	2.40668	0.058673	0.978614	2.02593	0.136641	0.976673	1.98942	2.61344	0.00896352	2.04752
3	4081523	0.370692	0.999877	3.66708	3_4081523	0.0185789	0.820927	0.918904	0.0876689	0.993363	2.47632	0.369759	0.99965	3.38981	2.61303	0.00897438	2.047
9	10467379	0.305517	0.999557	3.32416	9_10467379	0.137353	0.999271	3.18272	0.0105779	0.696204	0.513514	0.377416	0.999693	3.42501	2.61135	0.00901849	2.04487
2	9716617	0.228195	0.997815	2.85012	2_9716617	0.0404974	0.95155	1.66007	0.135251	0.998817	3.03991	0.274074	0.998102	2.89464	2.61119	0.00902289	2.04465
11	7423570	0.390379	0.999914	3.7558	11_7423570	0.0460434	0.963937	1.79833	0.045424	0.961153	1.76423	0.317109	0.999115	3.1263	2.61117	0.00902341	2.04463
9	11982552	0.265638	0.999001	3.09048	9_11982552	0.132508	0.999135	3.13293	0.0369133	0.941095	1.56403	0.23334	0.996057	2.65693	2.61109	0.00902533	2.04454
8	10949202	0.306184	0.999562	3.32789	8_10949202	0.0319409	0.921887	1.41788	0.133997	0.99876	3.02568	0.235603	0.996221	2.67117	2.61065	0.00903691	2.04398
6	6700723	0.272572	0.999136	3.13325	6_6700723	0.0239814	0.874047	1.14573	0.183688	0.999805	3.54646	0.224887	0.995402	2.60466	2.60753	0.00911987	2.04001
12	3578297	0.210213	0.996841	2.73075	12_3578297	0.147168	0.999487	3.28306	0.0398989	0.949275	1.63787	0.252473	0.997211	2.77156	2.60581	0.00916568	2.03784
11	7474762	0.357506	0.999842	3.6021	11_7474762	0.0438647	0.959592	1.74597	0.0454836	0.961273	1.76565	0.353513	0.999533	3.30952	2.60581	0.00916576	2.03783
8	9405091	0.257351	0.99882	3.04076	8_9405091	0.0501857	0.97086	1.89358	0.0749709	0.989145	2.2954	0.330239	0.999296	3.19306	2.6057	0.00916867	2.03769
9	11160538	0.591844	0.999997	4.56099	9_11160538	0.00773013	0.587953	0.222284	0.0417262	0.953657	1.68139	0.506741	0.999961	3.95058	2.60381	0.00921932	2.0353
6	13973279	0.0400471	0.843682	1.00971	6_13973279	0.0542144	0.976206	1.98102	0.141457	0.999057	3.10757	0.616575	0.999992	4.31569	2.6035	0.00922778	2.0349
1	1334970	0.321771	0.999681	3.41519	1_1334970	0.0710896	0.989407	2.30465	0.0935601	0.994687	2.55475	0.156009	0.983796	2.13934	2.60348	0.00922822	2.03488
8	6235230	0.263643	0.998958	3.07805	8_6235230	0.194965	0.999878	3.66908	0.0146752	0.778847	0.768304	0.273916	0.998095	2.89349	2.60223	0.009262	2.0333
4	8686126	0.223529	0.997593	2.81928	4_8686126	0.107067	0.997739	2.83918	0.0901531	0.993963	2.50998	0.168493	0.987154	2.23085	2.59982	0.00932725	2.03025
1	18184796	0.209613	0.996799	2.72645	1_18184796	0.159469	0.999652	3.39093	0.0527887	0.972303	1.91578	0.187606	0.990968	2.36432	2.59937	0.00933949	2.02968
2	9716684	0.14185	0.986625	2.21516	2_9716684	0.0526346	0.974246	1.94722	0.0839727	0.992361	2.42573	0.469194	0.99993	3.80815	2.59907	0.0093478	2.02929
9	10467812	0.294591	0.999451	3.26402	9_10467812	0.129531	0.999038	3.10164	0.0185278	0.830703	0.956949	0.306727	0.998936	3.07174	2.59859	0.00936087	2.02868
11	2100415	0.230586	0.997924	2.86636	11_2100415	0.0299164	0.912057	1.35353	0.169553	0.999668	3.40412	0.251871	0.997181	2.76816	2.59804	0.00937572	2.028
7	8521086	0.192735	0.995487	2.61106	7_8521086	0.0493247	0.969569	1.8745	0.0710478	0.987264	2.23418	0.432345	0.999876	3.66378	2.59588	0.00943492	2.02526
1	12958814	0.161178	0.991175	2.3729	1_12958814	0.119695	0.998611	2.99137	0.123549	0.998205	2.91211	0.150771	0.982151	2.10035	2.59418	0.00948165	2.02312
5	7782686	0.149214	0.988584	2.27625	5_7782686	0.13676	0.999254	3.17634	0.0467644	0.96353	1.7932	0.317795	0.999127	3.1304	2.59405	0.00948527	2.02295
3	2695572	0.598362	0.999998	4.60439	3_2695572	0.132135	0.999124	3.12922	0.00898726	0.651465	0.389278	0.1716	0.987853	2.25244	2.59383	0.00949122	2.02268
15	5296467	0.139419	0.985907	2.1947	15_5296467	0.133015	0.999148	3.13733	0.0996872	0.995748	2.6314	0.194647	0.992062	2.41174	2.59379	0.00949244	2.02262
5	12453349	0.370432	0.999877	3.66542	5_12453349	0.142609	0.999398	3.23806	0.0614492	0.981021	2.0753	0.074228	0.9182	1.39306	2.59296	0.00951534	2.02158
2	11836160	0.359057	0.999846	3.60926	2_11836160	0.124044	0.998825	3.04194	0.0140062	0.767755	0.731474	0.291056	0.998591	2.98682	2.59237	0.00953164	2.02083
15	3946608	0.372284	0.999882	3.67722	15_3946608	0.0704353	0.989086	2.29334	0.0261544	0.894376	1.25014	0.320738	0.999172	3.14581	2.59163	0.00955229	2.01989
9	9064962	0.225635	0.997696	2.83323	9_9064962	0.119116	0.998576	2.98372	0.0408072	0.951512	1.6597	0.271348	0.998012	2.87998	2.58916	0.00962104	2.01678
8	10489168	0.293719	0.99944	3.25873	8_10489168	0.0296713	0.910775	1.34555	0.104714	0.996473	2.69433	0.304075	0.998883	3.05712	2.58893	0.00962747	2.01649
1	9572863	0.407781	0.999935	3.82739	1_9572863	0.0319252	0.921818	1.41741	0.131693	0.99865	2.99991	0.151603	0.982417	2.10644	2.58779	0.00965948	2.01505
10	2311695	0.100587	0.966349	1.82965	10_2311695	0.104812	0.997525	2.81025	0.112116	0.99731	2.78334	0.280079	0.998291	2.92733	2.58764	0.00966349	2.01487
12	636120	0.258556	0.998851	3.04877	12_636120	0.177026	0.999796	3.53448	0.0294787	0.91253	1.3565	0.194408	0.992026	2.41008	2.58746	0.00966866	2.01463
3	6303901	0.134627	0.984337	2.15291	3_6303901	0.166458	0.999719	3.44919	0.089795	0.99388	2.50515	0.168968	0.987265	2.23421	2.58536	0.00972762	2.01199
11	15855699	0.290975	0.999405	3.24109	11_15855699	0.1471	0.999486	3.28263	0.0207508	0.853476	1.05146	0.25143	0.997159	2.76558	2.58519	0.00973257	2.01177
16	2345952	0.249348	0.998605	2.9899	16_2345952	0.0756329	0.991399	2.38238	0.0846756	0.992567	2.43564	0.212818	0.99429	2.52955	2.58437	0.00975579	2.01074
16	4067558	0.360523	0.999852	3.61828	16_4067558	0.195144	0.999879	3.66975	0.0191931	0.837946	0.98605	0.145796	0.980388	2.06183	2.58398	0.00976686	2.01024
6	5041131	0.195183	0.995711	2.62841	6_5041131	0.0231317	0.867115	1.11286	0.186233	0.999824	3.57349	0.297076	0.998735	3.01972	2.58362	0.00977696	2.0098
3	12738207	0.135174	0.984525	2.15771	3_12738207	0.204537	0.999909	3.74275	0.019229	0.83832	0.987577	0.381518	0.999715	3.44555	2.5834	0.00978331	2.00951
13	2356394	0.281888	0.999278	3.18577	13_2356394	0.180327	0.999815	3.56101	0.00337112	0.348629	-0.389026	0.512165	0.999965	3.97304	2.5827	0.00980312	2.00864
1	8102004	0.281867	0.999278	3.18564	1_8102004	0.0792247	0.992668	2.44057	0.0582644	0.97824	2.01868	0.237179	0.996323	2.68036	2.58131	0.00984251	2.00689
7	12645420	0.237525	0.998211	2.91319	7_12645420	0.0963383	0.996492	2.69612	0.0848164	0.992606	2.43751	0.175342	0.988643	2.27821	2.58126	0.00984416	2.00682
6	11779440	0.0360933	0.824222	0.931575	6_11779440	0.20156	0.999899	3.71722	0.116554	0.997702	2.83403	0.264847	0.997759	2.84202	2.58121	0.00984542	2.00677
10	3344725	0.278278	0.999228	3.16618	10_3344725	0.104827	0.997527	2.8105	0.0197625	0.843887	1.01056	0.358086	0.999573	3.33486	2.58052	0.00986507	2.0059
13	4231133	0.11924	0.977985	2.0138	13_4231133	0.169174	0.999741	3.47142	0.13993	0.999003	3.091	0.108312	0.959569	1.74571	2.58048	0.0098663	2.00585
6	11748125	0.0411703	0.848692	1.03084	6_11748125	0.130777	0.999082	3.11565	0.11826	0.997838	2.85345	0.354674	0.999542	3.31519	2.57878	0.00991492	2.00371
1	8763666	0.291371	0.999409	3.24339	1_8763666	0.0705378	0.989132	2.29494	0.153867	0.999402	3.24003	0.0867853	0.937404	1.53334	2.57792	0.00993956	2.00263
10	4527745	0.186833	0.994886	2.56802	10_4527745	0.122159	0.998741	3.02114	0.145185	0.999175	3.14677	0.0907239	0.942288	1.57427	2.57755	0.00995037	2.00216
14	1058054	0.0612178	0.912458	1.35605	14_1058054	0.139392	0.999325	3.2051	0.0989988	0.995634	2.62235	0.317125	0.999115	3.12646	2.57749	0.00995204	2.00209
11	2200188	0.0402907	0.844792	1.01435	11_2200188	0.176834	0.999794	3.53284	0.103753	0.996354	2.68323	0.307359	0.998949	3.07555	2.57649	0.0099808	2.00083
6	11779445	0.0485771	0.877259	1.1614	6_11779445	0.213725	0.99993	3.80928	0.0678631	0.985492	2.18327	0.320889	0.999174	3.14666	2.57515	0.0100197	1.99915
10	12140046	0.308721	0.999581	3.33967	10_12140046	0.0985257	0.996793	2.72581	0.0198779	0.845039	1.01539	0.33497	0.999353	3.21742	2.57457	0.0100365	1.99842
2	11329561	0.184928	0.994679	2.55427	2_11329561	0.183511	0.999834	3.5883	0.0297284	0.913724	1.36405	0.256175	0.997378	2.79165	2.57457	0.0100366	1.99841
4	3415962	0.200493	0.99615	2.66495	4_3415962	0.159688	0.999655	3.39319	0.0508696	0.96983	1.87831	0.186504	0.990775	2.35645	2.57323	0.0100756	1.99673
1	8884510	0.404675	0.999932	3.81556	1_8884510	0.0916481	0.995738	2.63057	0.0389639	0.946882	1.61534	0.168413	0.987134	2.23024	2.57293	0.0100842	1.99636
13	10816942	0.217324	0.997264	2.77786	13_10816942	0.115457	0.998367	2.94158	0.0852454	0.992725	2.44339	0.154173	0.983228	2.12551	2.57208	0.0101089	1.9953
2	773485	0.0388753	0.838213	0.987142	2_773485	0.29656	0.999995	4.4066	0.0634529	0.982573	2.11005	0.253956	0.997285	2.78032	2.57103	0.0101398	1.99397
9	6688860	0.098883	0.965004	1.81196	9_6688860	0.336148	0.999998	4.60439	0.0234992	0.876467	1.15751	0.241993	0.996627	2.70913	2.57075	0.0101479	1.99362
11	16240215	0.266608	0.999021	3.09644	11_16240215	0.0425208	0.956578	1.71228	0.0579243	0.977916	2.0125	0.385433	0.999731	3.4612	2.57061	0.010152	1.99345
3	10530319	0.117119	0.97692	1.99393	3_10530319	0.0575086	0.979802	2.04968	0.237218	0.999973	4.03857	0.164086	0.986058	2.19891	2.57027	0.0101618	1.99303
6	15728285	0.22896	0.997848	2.85497	6_15728285	0.0580431	0.980321	2.06043	0.0254506	0.889956	1.2263	0.556204	0.999982	4.13821	2.56998	0.0101705	1.99266
7	12645470	0.291116	0.999406	3.24163	7_12645470	0.0864438	0.994664	2.55324	0.0625069	0.98186	2.09377	0.191518	0.991598	2.39096	2.5699	0.0101728	1.99256
3	8241057	0.13587	0.984767	2.16397	3_8241057	0.175898	0.999788	3.52417	0.0770112	0.989995	2.32616	0.173382	0.98824	2.26487	2.56979	0.0101759	1.99243
12	3715851	0.231012	0.997942	2.86913	12_3715851	0.124757	0.998854	3.04965	0.0631456	0.982351	2.10492	0.171791	0.987895	2.25378	2.56937	0.0101884	1.99189
1	24484573	0.152592	0.989412	2.30483	1_24484573	0.116514	0.998433	2.95431	0.192076	0.999857	3.62731	0.0739443	0.917686	1.38968	2.56903	0.0101983	1.99147
6	4068880	0.197343	0.995895	2.64333	6_4068880	0.239777	0.999969	4.00609	0.024703	0.885012	1.20042	0.19686	0.992367	2.42603	2.56897	0.0102002	1.99139
1	2356654	0.496098	0.999986	4.18403	1_2356654	0.0156983	0.781213	0.776295	0.0204526	0.85067	1.03931	0.599285	0.99999	4.27525	2.56872	0.0102074	1.99108
7	11432999	0.241863	0.99837	2.94203	7_11432999	0.135247	0.99921	3.15959	0.0239368	0.879691	1.17345	0.293455	0.998647	2.99919	2.56857	0.0102121	1.99089
15	2223804	0.278769	0.999236	3.16931	15_2223804	0.0895701	0.995339	2.60004	0.0700347	0.98673	2.21823	0.176472	0.988888	2.2865	2.56852	0.0102134	1.99083
10	3344713	0.240436	0.998321	2.93291	10_3344713	0.1141	0.998282	2.92569	0.0263565	0.895611	1.25693	0.322339	0.999194	3.15355	2.56727	0.0102503	1.98926
11	7808052	0.377928	0.999893	3.70246	11_7808052	0.0678381	0.987699	2.2476	0.0611168	0.980751	2.06952	0.170787	0.987671	2.24672	2.56657	0.0102709	1.98839
16	3614862	0.543429	0.999994	4.37593	16_3614862	0.0293465	0.909073	1.33507	0.0246932	0.884949	1.20009	0.362623	0.999603	3.35513	2.56655	0.0102715	1.98837
10	7209410	0.0519092	0.887954	1.21572	10_7209410	0.112832	0.998193	2.90998	0.147068	0.999233	3.16828	0.288369	0.998518	2.97154	2.56638	0.0102767	1.98815
1	11412608	0.275813	0.99919	3.15211	1_11412608	0.0547498	0.976815	1.99201	0.0543882	0.974216	1.94672	0.32628	0.999249	3.17425	2.56627	0.0102798	1.98801
4	8705146	0.252981	0.998712	3.01421	4_8705146	0.145747	0.99946	3.26881	0.0232753	0.874777	1.14927	0.263249	0.997692	2.83264	2.56623	0.010281	1.98796
3	6401337	0.262644	0.998938	3.07241	3_6401337	0.1036	0.997405	2.79498	0.0486199	0.966552	1.83237	0.218514	0.994843	2.56515	2.56623	0.0102811	1.98796
9	4680363	0.378853	0.999895	3.70627	9_4680363	0.0284556	0.904131	1.30545	0.115756	0.997641	2.82564	0.196752	0.992355	2.42542	2.56569	0.0102969	1.98729
12	5410020	0.289302	0.999385	3.23193	12_5410020	0.100855	0.997088	2.7575	0.0686703	0.985968	2.1964	0.147641	0.98106	2.07615	2.5655	0.0103028	1.98705
14	8434558	0.252611	0.998699	3.01133	14_8434558	0.0378021	0.943872	1.58814	0.0939192	0.99476	2.55959	0.311943	0.999032	3.09993	2.56475	0.010325	1.98611
6	8719110	0.160027	0.990952	2.36367	6_8719110	0.121332	0.998702	3.01182	0.0729073	0.988194	2.2634	0.226868	0.995562	2.61679	2.56392	0.0103498	1.98507
3	10549035	0.239825	0.998296	2.92823	3_10549035	0.125356	0.99888	3.05652	0.0442835	0.959031	1.73955	0.212387	0.994245	2.52681	2.56278	0.0103838	1.98364
9	6963691	0.243762	0.998431	2.9539	9_6963691	0.125795	0.998899	3.06167	0.0734161	0.98843	2.27113	0.133438	0.975212	1.96361	2.56258	0.0103898	1.98339
13	2379559	0.260959	0.998906	3.06337	13_2379559	0.0695388	0.988621	2.27747	0.0348606	0.934523	1.51035	0.371591	0.99966	3.39739	2.56214	0.0104028	1.98285
16	4328424	0.430456	0.999959	3.93727	16_4328424	0.033985	0.9305	1.47952	0.0341062	0.93188	1.48994	0.358816	0.999579	3.3384	2.56128	0.0104286	1.98177
13	414840	0.643186	0.999999	4.73161	13_414840	0.0670819	0.987265	2.23419	0.0157558	0.795355	0.825145	0.200995	0.992927	2.45353	2.56112	0.0104336	1.98157
12	868057	0.167322	0.992245	2.42024	12_868057	0.161804	0.999676	3.41087	0.077396	0.990146	2.33185	0.148232	0.981274	2.08079	2.56094	0.010439	1.98134
12	2374358	0.270696	0.999098	3.12085	12_2374358	0.0944395	0.996211	2.67031	0.0210557	0.856274	1.06373	0.3696	0.999649	3.38881	2.56093	0.0104394	1.98133
10	7405080	0.307068	0.999568	3.33156	10_7405080	0.0355666	0.936438	1.52554	0.0442122	0.958899	1.73805	0.427797	0.999868	3.64817	2.56083	0.0104422	1.98121
14	8135370	0.179103	0.993972	2.51048	14_8135370	0.167307	0.999726	3.45646	0.0235796	0.877074	1.16048	0.314507	0.999076	3.11356	2.56024	0.0104599	1.98047
11	1842943	0.410699	0.999939	3.84169	11_1842943	0.0397867	0.949662	1.64158	0.0481198	0.965771	1.82197	0.281888	0.998336	2.93571	2.56024	0.01046	1.98047
8	11066961	0.352282	0.999826	3.57634	8_11066961	0.0762619	0.991637	2.39266	0.0292536	0.91141	1.34949	0.279201	0.998262	2.92225	2.56018	0.0104617	1.9804
1	14378939	0.407636	0.999935	3.82678	1_14378939	0.0253371	0.884189	1.19619	0.090314	0.994	2.51213	0.240952	0.996564	2.70295	2.55952	0.0104818	1.97956
11	2049877	0.090539	0.957539	1.72281	11_2049877	0.172824	0.999768	3.50112	0.0587171	0.978657	2.02677	0.29101	0.998589	2.98654	2.55931	0.010488	1.97931
16	5487457	0.159903	0.990928	2.36267	16_5487457	0.187497	0.999851	3.61634	0.0211252	0.856889	1.06645	0.329259	0.999286	3.18884	2.55858	0.0105102	1.97839
14	7082706	0.149988	0.988775	2.28265	14_7082706	0.162295	0.99968	3.41411	0.140995	0.999042	3.10297	0.0774203	0.923678	1.43026	2.5575	0.0105429	1.97704
7	823069	0.161212	0.991182	2.37318	7_823069	0.0859663	0.994557	2.54632	0.0846752	0.992567	2.43562	0.269954	0.997957	2.87151	2.55666	0.0105683	1.976
10	11097313	0.348089	0.999807	3.5497	10_11097313	0.0352579	0.935337	1.51677	0.17479	0.999725	3.45506	0.103344	0.955357	1.69917	2.55517	0.0106135	1.97414
16	2346340	0.182362	0.994381	2.53521	16_2346340	0.059574	0.981725	2.09076	0.171997	0.999694	3.42628	0.15972	0.984895	2.16732	2.55489	0.010622	1.97379
14	8891889	0.0621562	0.914563	1.3694	14_8891889	0.294369	0.999994	4.37593	0.015869	0.796972	0.830855	0.425624	0.999864	3.64024	2.5541	0.0106461	1.97281
2	11290571	0.226066	0.997717	2.83609	2_11290571	0.136667	0.99925	3.17474	0.0283443	0.906784	1.32121	0.272152	0.998036	2.88387	2.55398	0.01065	1.97265
11	2100412	0.257256	0.998818	3.04015	11_2100412	0.0421608	0.955713	1.70296	0.100503	0.995883	2.6423	0.262251	0.997651	2.82706	2.55312	0.0106763	1.97158
7	9273035	0.287862	0.999366	3.22297	7_9273035	0.0400281	0.950327	1.64803	0.128324	0.998473	2.96227	0.189705	0.991306	2.3784	2.55292	0.0106825	1.97133
12	4013270	0.153571	0.989618	2.31226	12_4013270	0.153567	0.999583	3.34146	0.0219661	0.864205	1.09941	0.384359	0.999727	3.45678	2.55248	0.0106961	1.97078
9	5157598	0.161033	0.991152	2.37193	9_5157598	0.0775663	0.992102	2.41358	0.0876207	0.993351	2.4757	0.284152	0.998401	2.9481	2.55233	0.0107006	1.97059
12	635617	0.239676	0.998289	2.92704	12_635617	0.160285	0.999662	3.3988	0.0240576	0.880546	1.17772	0.241348	0.996588	2.70532	2.55222	0.0107039	1.97046
14	8892097	0.115969	0.976313	1.98293	14_8892097	0.151268	0.99955	3.32009	0.0206088	0.852139	1.04565	0.480758	0.999943	3.8575	2.55154	0.0107247	1.96961
2	3133388	0.290467	0.999399	3.23844	2_3133388	0.126813	0.99894	3.07286	0.025923	0.892944	1.24234	0.232282	0.995979	2.65031	2.55099	0.0107419	1.96892
13	9764691	0.217149	0.997256	2.77695	13_9764691	0.08052	0.99307	2.46085	0.0410796	0.952154	1.66611	0.351182	0.999516	3.29949	2.55085	0.0107461	1.96875
6	9672433	0.264659	0.99898	3.08448	6_9672433	0.0563495	0.978584	2.02534	0.05499	0.974885	1.958	0.318573	0.99914	3.13482	2.55066	0.0107519	1.96851
11	11887045	0.159725	0.990893	2.36125	11_11887045	0.128145	0.998989	3.08686	0.0784665	0.990558	2.34781	0.193901	0.991951	2.40671	2.55066	0.010752	1.96851
1	11969067	0.132532	0.983599	2.13451	1_11969067	0.135625	0.99922	3.16325	0.131375	0.998636	2.99673	0.126567	0.971749	1.90715	2.55041	0.0107596	1.9682
10	8991514	0.322333	0.999684	3.41779	10_8991514	0.0574415	0.979736	2.04834	0.0501381	0.968804	1.8635	0.269707	0.997947	2.86987	2.54987	0.0107762	1.96753
1	11413431	0.263334	0.998951	3.07592	1_11413431	0.0381032	0.944774	1.59616	0.0697865	0.986595	2.21427	0.353775	0.999536	3.31143	2.54945	0.0107894	1.967
11	7575063	0.354415	0.999832	3.58606	11_7575063	0.0185484	0.82056	0.917502	0.0863434	0.993019	2.45826	0.338109	0.999386	3.23253	2.54859	0.010816	1.96593
12	1638240	0.142994	0.986946	2.2246	12_1638240	0.113763	0.99826	2.92174	0.0971071	0.995329	2.59926	0.199713	0.992759	2.44506	2.54766	0.0108447	1.96478
7	2759277	0.147647	0.988189	2.26324	7_2759277	0.127978	0.998983	3.08537	0.1046	0.996459	2.69298	0.157253	0.984166	2.14857	2.54754	0.0108487	1.96462
1	1113740	0.147143	0.988064	2.25917	1_1113740	0.192599	0.999869	3.65097	0.0548134	0.974684	1.95459	0.181942	0.989972	2.3253	2.54751	0.0108495	1.96459
2	3141841	0.449762	0.999967	3.99074	2_3141841	0.0149851	0.769799	0.738185	0.0671555	0.985067	2.17187	0.348537	0.999493	3.28667	2.54686	0.0108696	1.96379
7	881611	0.106228	0.970457	1.88755	7_881611	0.160453	0.999663	3.39996	0.128641	0.998492	2.96607	0.129611	0.973348	1.93244	2.54651	0.0108807	1.96334
9	10467333	0.217915	0.997296	2.78167	9_10467333	0.18172	0.999824	3.57373	0.0261888	0.894592	1.25133	0.220724	0.995042	2.57874	2.54637	0.0108851	1.96317
4	13011615	0.406557	0.999934	3.82319	4_13011615	0.0909737	0.995619	2.62122	0.0461321	0.962439	1.77972	0.132863	0.974951	1.95913	2.54582	0.0109023	1.96248
14	8834792	0.242203	0.998381	2.94428	14_8834792	0.139057	0.999319	3.20253	0.074372	0.988888	2.28653	0.108639	0.959841	1.74885	2.54555	0.0109107	1.96215
15	2227320	0.259317	0.998869	3.05343	15_2227320	0.0716024	0.989653	2.31352	0.112215	0.997321	2.78463	0.141385	0.978662	2.02687	2.54461	0.01094	1.96098
3	11300412	0.370788	0.999878	3.66874	3_11300412	0.00999661	0.66268	0.419788	0.0657683	0.984178	2.14887	0.502534	0.999959	3.93727	2.54367	0.0109696	1.95981
16	5651035	0.356733	0.99984	3.59845	16_5651035	0.0290219	0.907287	1.32423	0.0312726	0.920737	1.41005	0.477006	0.999939	3.84105	2.54345	0.0109765	1.95954
16	3565338	0.292823	0.999428	3.25242	16_3565338	0.0327073	0.925206	1.44099	0.101185	0.995985	2.65077	0.262541	0.997663	2.82872	2.54322	0.0109835	1.95926
3	10530318	0.117879	0.977308	2.00107	3_10530318	0.0535893	0.975459	1.96787	0.229982	0.999966	3.98173	0.166324	0.986637	2.21549	2.54154	0.0110365	1.95717
1	12905316	0.183709	0.994543	2.54543	1_12905316	0.0358644	0.937496	1.53408	0.0933401	0.994644	2.55195	0.401456	0.999794	3.53243	2.54098	0.0110544	1.95647
14	8839565	0.359935	0.999849	3.6136	14_8839565	0.137214	0.999269	3.18203	0.00969631	0.672571	0.447023	0.279004	0.998254	2.92083	2.54087	0.0110577	1.95633
12	1638140	0.179816	0.994067	2.5161	12_1638140	0.101467	0.997164	2.76614	0.0769859	0.989985	2.32579	0.216882	0.994692	2.55511	2.54079	0.0110604	1.95623
1	12965486	0.426161	0.999956	3.92024	1_12965486	0.0189977	0.825877	0.937997	0.101182	0.995984	2.6507	0.23265	0.996011	2.65297	2.54048	0.0110702	1.95585
15	8128041	0.461206	0.999974	4.04277	15_8128041	0.0767456	0.991815	2.40056	0.0149094	0.782575	0.78092	0.281997	0.99834	2.93643	2.54017	0.0110798	1.95547
2	220113	0.347326	0.999805	3.54646	2_220113	0.0296798	0.910821	1.34583	0.0323819	0.925364	1.44211	0.47222	0.999934	3.82141	2.53895	0.0111185	1.95395
1	3885271	0.196675	0.995839	2.63869	1_3885271	0.0884768	0.995116	2.58396	0.0770022	0.989992	2.32606	0.224923	0.995404	2.60486	2.53839	0.0111363	1.95326
1	22265704	0.276344	0.999198	3.15522	1_22265704	0.0392848	0.948242	1.62804	0.0498859	0.968447	1.85844	0.395898	0.999776	3.51042	2.53803	0.0111478	1.95281
16	4328465	0.314	0.99962	3.36724	16_4328465	0.0924997	0.995895	2.64328	0.0165687	0.806585	0.865379	0.346572	0.999474	3.27607	2.53799	0.011149	1.95276
12	9789069	0.223452	0.997588	2.81856	12_9789069	0.146266	0.999472	3.27505	0.0605376	0.980267	2.05929	0.137769	0.977163	1.99839	2.53782	0.0111545	1.95255
12	8338184	0.419389	0.99995	3.88849	12_8338184	0.0443243	0.960577	1.75742	0.0481216	0.965772	1.82199	0.237707	0.996354	2.68316	2.53777	0.0111563	1.95248
3	10473032	0.112751	0.974523	1.95186	3_10473032	0.156658	0.999622	3.3684	0.093832	0.994741	2.5583	0.17437	0.988438	2.27137	2.53748	0.0111653	1.95213
2	7509256	0.224263	0.997629	2.82402	2_7509256	0.057275	0.979566	2.04487	0.0936407	0.994702	2.55573	0.243545	0.996722	2.71855	2.53579	0.0112194	1.95003
1	9573065	0.449066	0.999967	3.98845	1_9573065	0.0266874	0.893368	1.24464	0.0846214	0.99255	2.43478	0.204234	0.993331	2.47463	2.53563	0.0112246	1.94983
10	5710366	0.306902	0.999567	3.33084	10_5710366	0.0712771	0.989491	2.30767	0.0404764	0.95073	1.65197	0.266495	0.997821	2.85098	2.53536	0.011233	1.9495
7	11750020	0.177238	0.993734	2.49678	7_11750020	0.0891654	0.995255	2.59387	0.164062	0.99959	3.34627	0.103866	0.955826	1.70418	2.53528	0.0112359	1.94939
2	10644484	0.235061	0.998118	2.89731	2_10644484	0.0983936	0.996775	2.72395	0.0184079	0.829341	0.951562	0.407564	0.999819	3.56602	2.53471	0.011254	1.94869
16	2634508	0.382723	0.999902	3.7241	16_2634508	0.0572326	0.97952	2.04393	0.0331724	0.92844	1.46427	0.276389	0.99817	2.90607	2.53459	0.0112578	1.94854
7	13944700	0.365959	0.999867	3.6454	7_13944700	0.104996	0.997541	2.81241	0.0254695	0.89008	1.22696	0.200889	0.992913	2.45283	2.5344	0.0112641	1.9483
7	11483833	0.161369	0.991205	2.37415	7_11483833	0.103583	0.997403	2.79474	0.0385709	0.94585	1.60588	0.363879	0.999613	3.36209	2.53421	0.01127	1.94808
11	4215804	0.227464	0.997781	2.84515	11_4215804	0.0404178	0.951347	1.65806	0.0967948	0.995279	2.59563	0.300246	0.998806	3.03721	2.53401	0.0112765	1.94783
10	7766644	0.131022	0.983058	2.12145	10_7766644	0.0752351	0.991245	2.37583	0.222463	0.999954	3.91171	0.106241	0.95787	1.72649	2.53387	0.011281	1.94765
1	8057153	0.19517	0.995709	2.62831	1_8057153	0.0735263	0.990514	2.34607	0.140683	0.999032	3.09993	0.145246	0.98018	2.05748	2.53295	0.0113108	1.94651
8	7949297	0.176581	0.993651	2.49214	8_7949297	0.0397859	0.949659	1.64156	0.143699	0.99913	3.13126	0.269074	0.997925	2.86648	2.53286	0.0113137	1.9464
14	9818393	0.0912318	0.95823	1.73051	14_9818393	0.0430763	0.957831	1.72605	0.299037	0.999997	4.5362	0.155862	0.98375	2.13822	2.53274	0.0113174	1.94625
4	8942736	0.190962	0.995321	2.59872	4_8942736	0.167297	0.999726	3.45631	0.0358258	0.937702	1.53577	0.214423	0.994455	2.53984	2.53266	0.0113202	1.94615
8	9255433	0.240581	0.998327	2.93409	8_9255433	0.119211	0.998581	2.98468	0.0152759	0.788271	0.800437	0.374424	0.999676	3.41047	2.53242	0.0113278	1.94585
4	13011473	0.390378	0.999913	3.75534	4_13011473	0.119137	0.998578	2.98407	0.0569193	0.976944	1.99437	0.0744156	0.91854	1.39532	2.53227	0.0113325	1.94567
3	1892540	0.222222	0.997528	2.81069	3_1892540	0.0804598	0.993053	2.45997	0.0789474	0.990732	2.35472	0.208633	0.993853	2.50359	2.53224	0.0113335	1.94563
3	5011117	0.251548	0.998666	3.0037	3_5011117	0.058221	0.98049	2.06398	0.103658	0.996342	2.6821	0.189447	0.991264	2.37663	2.5316	0.0113543	1.94484
11	4508695	0.449781	0.999967	3.99188	11_4508695	0.0230066	0.866053	1.10793	0.0443703	0.959198	1.74146	0.348081	0.999489	3.28438	2.53141	0.0113605	1.9446
5	11183539	0.22453	0.997642	2.82579	5_11183539	0.0464922	0.964765	1.80888	0.0597801	0.979622	2.046	0.381262	0.999714	3.44494	2.5314	0.0113607	1.94459
12	170971	0.199956	0.996109	2.66138	12_170971	0.0322567	0.923241	1.42721	0.0908929	0.994119	2.51918	0.397091	0.99978	3.51538	2.53079	0.0113806	1.94383
8	10970688	0.126071	0.981118	2.07741	8_10970688	0.149446	0.999523	3.30394	0.0972887	0.995359	2.6015	0.15565	0.983685	2.1366	2.52986	0.0114107	1.94269
13	3710018	0.179445	0.99402	2.51331	13_3710018	0.0966116	0.996533	2.70004	0.0492804	0.967557	1.84605	0.304085	0.998883	3.0572	2.52915	0.0114339	1.94181
12	9311937	0.133367	0.983892	2.14172	12_9311937	0.135988	0.99923	3.16708	0.140243	0.999016	3.09496	0.104702	0.956562	1.71211	2.52897	0.0114399	1.94158
9	11572058	0.21187	0.996953	2.74265	9_11572058	0.074228	0.990815	2.35809	0.139077	0.998969	3.08129	0.129674	0.973384	1.93303	2.52877	0.0114464	1.94133
12	355855	0.420742	0.999951	3.89626	12_355855	0.154114	0.999591	3.34638	0.0508069	0.969739	1.87697	0.0451357	0.838981	0.990279	2.52747	0.0114887	1.93973
10	10805198	0.246607	0.99852	2.97177	10_10805198	0.137595	0.999278	3.1859	0.0371637	0.941856	1.57055	0.189944	0.99135	2.38027	2.52712	0.0115002	1.93929
14	7133784	0.251294	0.99866	3.00228	14_7133784	0.0358147	0.937316	1.53262	0.172572	0.999699	3.43083	0.156326	0.983891	2.14169	2.52686	0.0115088	1.93897
3	10791864	0.29669	0.999474	3.27607	3_10791864	0.0637583	0.985091	2.17249	0.062592	0.981926	2.09525	0.218125	0.994808	2.56278	2.52665	0.0115157	1.93871
1	14379280	0.328511	0.99972	3.4498	1_14379280	0.0248603	0.880741	1.1787	0.0906615	0.994073	2.51645	0.286339	0.998466	2.96076	2.52643	0.0115229	1.93844
12	6938511	0.262317	0.998932	3.07071	12_6938511	0.0850102	0.994324	2.5317	0.0469961	0.963917	1.79806	0.241205	0.99658	2.70457	2.52626	0.0115283	1.93823
6	4068870	0.437602	0.999962	3.95651	6_4068870	0.0185051	0.820048	0.915546	0.062851	0.982127	2.09981	0.317965	0.99913	3.13126	2.52578	0.0115441	1.93764
5	7814041	0.151308	0.989108	2.29411	5_7814041	0.0706232	0.989176	2.29647	0.197375	0.999886	3.6849	0.116899	0.965865	1.82322	2.52467	0.0115805	1.93627
7	11466576	0.257535	0.998825	3.0421	7_11466576	0.0799578	0.992898	2.45208	0.0638646	0.982886	2.11738	0.206092	0.993558	2.48698	2.52463	0.0115819	1.93622
6	13802414	0.0884322	0.955355	1.69916	6_13802414	0.0635352	0.984929	2.16823	0.213602	0.999935	3.82498	0.193825	0.991939	2.40612	2.52462	0.0115823	1.93621
2	9716984	0.212672	0.997002	2.74795	2_9716984	0.098253	0.996757	2.72209	0.0453332	0.960996	1.76236	0.268832	0.997916	2.86514	2.52439	0.01159	1.93592
15	2350364	0.349603	0.999814	3.55898	15_2350364	0.0413198	0.95367	1.68153	0.0870627	0.993206	2.46796	0.191219	0.991551	2.38893	2.52435	0.0115912	1.93587
9	12353318	0.155143	0.989952	2.32456	9_12353318	0.122244	0.998745	3.02213	0.0883242	0.993529	2.48535	0.173391	0.988241	2.26492	2.52424	0.0115949	1.93573
6	2426292	0.267233	0.999033	3.10022	6_2426292	0.0679315	0.987753	2.24929	0.0308999	0.919109	1.3991	0.36116	0.999593	3.34811	2.52418	0.0115969	1.93566
11	14537587	0.23189	0.997982	2.87532	11_14537587	0.116683	0.998444	2.95645	0.0615583	0.981108	2.07719	0.161127	0.985271	2.17732	2.52157	0.0116833	1.93243
7	12645453	0.215402	0.99716	2.76569	7_12645453	0.097921	0.996712	2.7176	0.0858451	0.99289	2.45166	0.157303	0.984182	2.14898	2.52098	0.0117028	1.93171
11	3458090	0.12381	0.980143	2.05671	11_3458090	0.0362187	0.938712	1.54405	0.0916118	0.994282	2.52911	0.507406	0.999961	3.95255	2.5206	0.0117153	1.93124
4	13011627	0.299134	0.999497	3.28862	4_13011627	0.0829285	0.993786	2.49973	0.0712007	0.987339	2.23644	0.145197	0.980164	2.05714	2.52048	0.0117194	1.93109
9	3863044	0.159482	0.990845	2.35928	9_3863044	0.114996	0.99834	2.93643	0.0380538	0.944415	1.59296	0.329015	0.999283	3.18756	2.51906	0.011767	1.92934
11	7423572	0.403225	0.99993	3.80984	11_7423572	0.0173219	0.804803	0.858905	0.070845	0.987158	2.23096	0.32621	0.999247	3.17357	2.51832	0.0117917	1.92842
4	8680820	0.184114	0.994591	2.54851	4_8680820	0.10752	0.997781	2.84527	0.0416375	0.953455	1.67932	0.293476	0.998647	2.9993	2.5181	0.011799	1.92815
5	12452257	0.227411	0.997778	2.84486	5_12452257	0.0544435	0.976465	1.98567	0.234366	0.999971	4.01858	0.0607654	0.889321	1.22292	2.51801	0.0118021	1.92804
1	8712173	0.331463	0.999735	3.46489	1_8712173	0.0614817	0.983372	2.12898	0.0301315	0.915638	1.37632	0.312168	0.999037	3.10135	2.51788	0.0118063	1.92789
11	2402595	0.152771	0.989447	2.30607	11_2402595	0.0284331	0.904001	1.30469	0.144385	0.999152	3.13886	0.355599	0.999551	3.32098	2.51765	0.011814	1.9276
9	11343288	0.128937	0.982263	2.10291	9_11343288	0.115086	0.998347	2.93768	0.108257	0.996894	2.73641	0.177326	0.989066	2.29266	2.51742	0.0118219	1.92731
7	8521211	0.381115	0.9999	3.71802	7_8521211	0.0396024	0.949132	1.6365	0.0386211	0.945986	1.60712	0.313201	0.999055	3.10692	2.51714	0.0118312	1.92697
11	15457550	0.276533	0.999202	3.1565	11_15457550	0.0940619	0.996153	2.6652	0.0345519	0.933482	1.50224	0.247586	0.996955	2.74292	2.51671	0.0118455	1.92645
15	4123261	0.3637	0.999861	3.63488	15_4123261	0.104125	0.997451	2.80076	0.0162534	0.802356	0.850068	0.253963	0.997285	2.78036	2.51652	0.0118522	1.9262
3	12877091	0.194756	0.995672	2.62536	3_12877091	0.117246	0.998476	2.96294	0.0663787	0.984572	2.15892	0.180319	0.989666	2.314	2.5153	0.011893	1.92471
11	105859	0.258133	0.99884	3.04592	11_105859	0.0683472	0.987998	2.25706	0.135484	0.998828	3.04276	0.104918	0.956748	1.71413	2.51497	0.0119044	1.92429
16	874452	0.0950033	0.961732	1.77115	16_874452	0.141261	0.999366	3.22297	0.122743	0.99815	2.90271	0.158796	0.984622	2.16022	2.51426	0.0119281	1.92343
11	2436355	0.140269	0.986156	2.20168	11_2436355	0.0820625	0.993535	2.48567	0.113377	0.997435	2.79871	0.21876	0.994868	2.56681	2.51322	0.0119635	1.92214
13	584602	0.455955	0.999971	4.02115	13_584602	0.0971213	0.996606	2.70702	0.00893324	0.649794	0.384764	0.282375	0.998352	2.93875	2.51292	0.0119735	1.92178
3	5157515	0.272248	0.999129	3.13099	3_5157515	0.0493047	0.96954	1.87408	0.182984	0.999799	3.53863	0.0843081	0.934062	1.50675	2.51261	0.0119841	1.92139
8	7975271	0.26207	0.998929	3.06978	8_7975271	0.0932205	0.996015	2.65337	0.0650401	0.983705	2.1371	0.162813	0.98572	2.18949	2.51244	0.0119901	1.92118
6	4120786	0.135374	0.984598	2.15958	6_4120786	0.1367	0.999251	3.17517	0.10964	0.997051	2.75338	0.133115	0.975067	1.96111	2.51231	0.0119943	1.92102
2	2899746	0.353685	0.99983	3.58311	2_2899746	0.172557	0.999766	3.49802	0.0114786	0.717762	0.576206	0.191596	0.991608	2.39142	2.51219	0.0119985	1.92087
14	9669218	0.149093	0.988556	2.27529	14_9669218	0.154475	0.999595	3.34919	0.0781971	0.990463	2.34406	0.1477	0.981081	2.07661	2.51129	0.0120292	1.91976
10	12120115	0.0883723	0.955286	1.69843	10_12120115	0.101648	0.997183	2.76838	0.165923	0.999618	3.36551	0.165804	0.986502	2.21158	2.51098	0.0120398	1.91938
12	4509086	0.138368	0.985587	2.18587	12_4509086	0.0547399	0.976804	1.99181	0.133482	0.998736	3.02003	0.265023	0.997767	2.84324	2.51024	0.012065	1.91847
2	13748854	0.205774	0.99654	2.70071	2_13748854	0.134396	0.999184	3.15	0.0333674	0.929174	1.46966	0.243354	0.99671	2.71739	2.50944	0.0120922	1.91749
9	10467307	0.332731	0.999741	3.47142	9_10467307	0.132657	0.999139	3.1345	0.0210463	0.856184	1.06333	0.18819	0.991066	2.36834	2.5094	0.0120938	1.91744
3	7255616	0.19345	0.995556	2.61633	3_7255616	0.111396	0.998094	2.89328	0.0568329	0.976853	1.9927	0.213625	0.99437	2.53453	2.50921	0.0121001	1.91721
16	3182341	0.372739	0.999883	3.67895	16_3182341	0.0762197	0.991619	2.39189	0.0290914	0.910616	1.34456	0.227351	0.995598	2.6196	2.50875	0.0121159	1.91664
1	18399885	0.216904	0.997242	2.7753	1_18399885	0.0657476	0.986428	2.20944	0.0822519	0.991854	2.40229	0.231766	0.995942	2.64721	2.50856	0.0121225	1.91641
3	9685432	0.423384	0.999954	3.91088	3_9685432	0.0153602	0.775903	0.758431	0.0381947	0.94481	1.59649	0.457528	0.999917	3.76615	2.50799	0.0121421	1.91571
7	883791	0.0755602	0.939086	1.54714	7_883791	0.205713	0.999912	3.75033	0.130593	0.998598	2.98844	0.108011	0.959323	1.74289	2.5072	0.0121692	1.91474
14	9642010	0.3047	0.99955	3.31999	14_9642010	0.264633	0.999986	4.18913	0.0302181	0.916043	1.37893	0.0547713	0.872577	1.13866	2.50668	0.0121871	1.9141
3	10449643	0.179283	0.993998	2.51203	3_10449643	0.184922	0.999839	3.59768	0.0174748	0.818247	0.908705	0.295059	0.998683	3.00757	2.50649	0.0121935	1.91387
1	21158943	0.176124	0.993592	2.48883	1_21158943	0.0703293	0.989031	2.29144	0.0829495	0.992059	2.4116	0.262977	0.99768	2.83106	2.50573	0.0122198	1.91293
7	8976077	0.226182	0.997722	2.83687	7_8976077	0.0752905	0.991268	2.37677	0.0378567	0.943876	1.58817	0.335787	0.999362	3.22111	2.50573	0.0122199	1.91293
3	4835334	0.116438	0.976568	1.98753	3_4835334	0.190342	0.999862	3.63755	0.0448709	0.960142	1.75233	0.231237	0.995902	2.64391	2.50533	0.0122338	1.91244
3	5848305	0.262203	0.998931	3.07036	3_5848305	0.125791	0.998899	3.06159	0.040206	0.950054	1.64538	0.170221	0.987545	2.24278	2.50503	0.0122442	1.91207
7	12645455	0.210733	0.996873	2.73416	7_12645455	0.116033	0.998404	2.94865	0.0741118	0.988771	2.28254	0.144522	0.979901	2.0517	2.50426	0.0122707	1.91113
15	2275943	0.421776	0.999953	3.90346	15_2275943	0.0337719	0.929648	1.47317	0.0168264	0.809978	0.877815	0.456507	0.999916	3.7614	2.50396	0.0122811	1.91076
3	10530225	0.139606	0.985958	2.19612	3_10530225	0.0551865	0.977309	2.0011	0.182181	0.999792	3.52979	0.176288	0.988847	2.28512	2.50303	0.0123134	1.90962
5	72830	0.144169	0.987264	2.23417	5_72830	0.0980973	0.996739	2.7203	0.1351	0.998809	3.03805	0.140348	0.97824	2.01869	2.5028	0.0123214	1.90934
4	3899677	0.194346	0.995635	2.62241	4_3899677	0.154247	0.999592	3.34724	0.0671088	0.985038	2.1711	0.122238	0.969279	1.8703	2.50277	0.0123227	1.90929
1	2909966	0.272229	0.999128	3.13083	1_2909966	0.117616	0.998494	2.96656	0.022837	0.871341	1.13275	0.253983	0.997286	2.78053	2.50267	0.0123261	1.90917
1	22338712	0.183561	0.994526	2.54434	1_22338712	0.121723	0.998719	3.01597	0.0771975	0.990067	2.32889	0.153431	0.982998	2.12003	2.50231	0.0123387	1.90873
4	8705011	0.315072	0.999628	3.3732	4_8705011	0.0747011	0.991024	2.36661	0.0222485	0.866576	1.11035	0.323254	0.999208	3.15877	2.50223	0.0123413	1.90864
16	5487343	0.141767	0.986602	2.21448	16_5487343	0.126233	0.998915	3.06594	0.0442739	0.959014	1.73935	0.291416	0.998599	2.98868	2.50212	0.0123453	1.9085
12	3583965	0.240347	0.998318	2.93232	12_3583965	0.122782	0.998773	3.02896	0.0288047	0.909168	1.33565	0.242342	0.996648	2.71117	2.50202	0.0123486	1.90838
6	3945755	0.0643772	0.919318	1.4005	6_3945755	0.247906	0.999977	4.0776	0.140835	0.999038	3.10184	0.0771394	0.923207	1.42698	2.50173	0.0123589	1.90802
3	10472958	0.15183	0.98923	2.29838	3_10472958	0.151854	0.999558	3.32537	0.0693738	0.986378	2.208	0.160825	0.98519	2.17513	2.50172	0.0123592	1.90801
4	3504851	0.215698	0.997178	2.76779	4_3504851	0.10235	0.997262	2.77755	0.0449438	0.96028	1.75394	0.241532	0.9966	2.70646	2.50144	0.012369	1.90767
14	3689446	0.320628	0.999672	3.40701	14_3689446	0.0572405	0.979529	2.04411	0.0266756	0.897523	1.26757	0.348566	0.999493	3.28684	2.50138	0.0123709	1.9076
13	846430	0.182455	0.994395	2.53606	13_846430	0.22062	0.999943	3.86023	0.0378416	0.943837	1.58783	0.140275	0.978213	2.01816	2.50057	0.0123994	1.9066
8	4622440	0.215954	0.997191	2.76932	8_4622440	0.141843	0.999382	3.23053	0.0307901	0.918629	1.39591	0.22492	0.995404	2.60484	2.50015	0.0124141	1.90609
1	14412009	0.454898	0.99997	4.01351	1_14412009	0.0556376	0.977816	2.0106	0.0205517	0.851605	1.04334	0.281304	0.99832	2.93276	2.50005	0.0124175	1.90597
11	151151	0.364005	0.999862	3.63636	11_151151	0.0236683	0.871555	1.13377	0.0252664	0.888772	1.22002	0.522911	0.99997	4.00977	2.49998	0.01242	1.90588
3	10116427	0.320576	0.999671	3.40675	3_10116427	0.0768001	0.991834	2.40139	0.181277	0.999785	3.52082	0.0285939	0.748728	0.670493	2.49986	0.0124241	1.90573
1	8929546	0.133126	0.983808	2.13964	1_8929546	0.112091	0.998136	2.90035	0.276493	0.999994	4.3877	0.0244746	0.715081	0.56829	2.499	0.0124546	1.90467
5	12981640	0.208231	0.99671	2.71741	5_12981640	0.0553519	0.977492	2.0045	0.107186	0.99678	2.72445	0.215953	0.994602	2.54925	2.4989	0.0124578	1.90456
1	18915843	0.192484	0.995463	2.60924	1_18915843	0.0584949	0.980755	2.06959	0.107289	0.996791	2.72561	0.222679	0.995211	2.5907	2.49879	0.0124619	1.90442
12	1688808	0.179758	0.994059	2.51562	12_1688808	0.0797075	0.992822	2.44823	0.0732011	0.988328	2.26775	0.251097	0.997141	2.76352	2.49878	0.0124621	1.90441
2	7482561	0.15204	0.989282	2.3002	2_7482561	0.0155042	0.778194	0.766108	0.181203	0.999784	3.51984	0.373422	0.99967	3.40556	2.49793	0.0124922	1.90336
1	2346588	0.461368	0.999974	4.04419	1_2346588	0.0141092	0.754727	0.689439	0.0455451	0.961382	1.76695	0.391539	0.999759	3.49105	2.49791	0.0124929	1.90334
3	9799512	0.189295	0.995143	2.58585	3_9799512	0.0533647	0.975177	1.963	0.136244	0.998858	3.05069	0.190876	0.991503	2.38686	2.4966	0.0125391	1.90173
14	7081940	0.158806	0.990703	2.35359	14_7081940	0.141567	0.999374	3.22666	0.0877732	0.993388	2.4777	0.128697	0.972869	1.92473	2.49567	0.012572	1.9006
1	9492050	0.301401	0.99952	3.30199	1_9492050	0.103355	0.997378	2.79165	0.0705653	0.987013	2.22659	0.0994335	0.951724	1.6618	2.49551	0.0125778	1.9004
12	3038042	0.181126	0.994231	2.52597	12_3038042	0.0767186	0.991803	2.40005	0.0914316	0.994242	2.52662	0.212705	0.994276	2.5287	2.49534	0.0125838	1.90019
3	4234786	0.337218	0.999763	3.49496	3_4234786	0.0155345	0.778675	0.767726	0.0684856	0.985856	2.19328	0.398487	0.999784	3.52023	2.49405	0.0126295	1.89861
3	4991342	0.272687	0.99914	3.13466	3_4991342	0.0209887	0.847463	1.02562	0.108453	0.996918	2.73895	0.307218	0.998946	3.07465	2.49347	0.0126502	1.8979
9	10467731	0.340235	0.999776	3.51042	9_10467731	0.16709	0.999724	3.45443	0.0116319	0.721215	0.586454	0.195793	0.992223	2.41922	2.49263	0.01268	1.89688
2	4971956	0.216866	0.99724	2.77503	2_4971956	0.171308	0.999757	3.48876	0.0379185	0.944041	1.58963	0.152766	0.982795	2.11524	2.49217	0.0126966	1.89631
14	7103706	0.286742	0.99935	3.21601	14_7103706	0.0649734	0.985932	2.19538	0.0992502	0.995675	2.62556	0.129291	0.973182	1.92976	2.49168	0.0127142	1.89571
1	19112434	0.347928	0.999807	3.54927	1_19112434	0.0680877	0.987837	2.25193	0.0518299	0.971096	1.89715	0.173711	0.98831	2.26715	2.49138	0.012725	1.89534
1	22265764	0.256666	0.998804	3.0366	1_22265764	0.0408359	0.952445	1.66904	0.034278	0.932508	1.49474	0.457402	0.999917	3.76471	2.49127	0.0127286	1.89522
12	3378603	0.204596	0.996455	2.69259	12_3378603	0.114041	0.998277	2.92483	0.0450993	0.96057	1.75734	0.222425	0.995192	2.58937	2.49103	0.0127373	1.89492
7	810403	0.343183	0.999787	3.52358	7_810403	0.0369536	0.941157	1.56456	0.037693	0.943403	1.584	0.349216	0.999499	3.28978	2.49048	0.0127571	1.89425
6	2655330	0.265322	0.998993	3.08826	6_2655330	0.0744565	0.990914	2.36208	0.0990972	0.995649	2.62358	0.124263	0.970458	1.88757	2.49037	0.0127609	1.89412
8	3142280	0.23601	0.998155	2.90357	8_3142280	0.0545133	0.976548	1.98716	0.0822983	0.991869	2.40298	0.235032	0.996182	2.66775	2.49037	0.0127611	1.89411
2	10998927	0.155176	0.98996	2.32485	2_10998927	0.159965	0.999657	3.39509	0.0592821	0.979177	2.03704	0.164405	0.986143	2.2013	2.48957	0.0127897	1.89314
8	10931383	0.452377	0.999969	4.00246	8_10931383	0.0547973	0.976868	1.99298	0.00950302	0.667039	0.431752	0.399818	0.99979	3.52677	2.48849	0.0128287	1.89182
11	2664689	0.130668	0.982923	2.11824	11_2664689	0.0899334	0.995412	2.60543	0.0563048	0.976307	1.98283	0.340639	0.999412	3.24477	2.48782	0.012853	1.891
2	317938	0.305683	0.999558	3.32486	2_317938	0.0284216	0.903935	1.3043	0.0277903	0.903814	1.30359	0.524374	0.999971	4.0173	2.48752	0.0128639	1.89063
11	7423617	0.412213	0.999942	3.85412	11_7423617	0.0376976	0.943549	1.58529	0.0367221	0.940504	1.55902	0.284255	0.998404	2.94865	2.48677	0.0128908	1.88972
1	9802565	0.244582	0.998457	2.95912	1_9802565	0.0687859	0.988232	2.26463	0.0999749	0.995792	2.63494	0.1491	0.981569	2.0873	2.4865	0.0129008	1.88938
11	12905638	0.144804	0.987437	2.23945	11_12905638	0.127702	0.998973	3.08222	0.0251818	0.888206	1.21704	0.373127	0.999668	3.40425	2.48574	0.0129283	1.88846
13	114236	0.154851	0.989889	2.32221	13_114236	0.0983824	0.996773	2.72375	0.0432482	0.956939	1.71622	0.32709	0.99926	3.17864	2.48521	0.0129476	1.88781
2	15489621	0.114651	0.975594	1.97023	2_15489621	0.0505469	0.971383	1.90152	0.135573	0.998831	3.04357	0.297782	0.998751	3.02367	2.48475	0.0129642	1.88725
11	11806748	0.210284	0.996844	2.73115	11_11806748	0.154516	0.999595	3.34963	0.0290526	0.910423	1.34336	0.210284	0.994028	2.51377	2.48448	0.0129741	1.88692
1	8897398	0.182642	0.994413	2.53724	1_8897398	0.0935891	0.996076	2.65856	0.120184	0.997982	2.87527	0.121799	0.969011	1.86646	2.48438	0.0129777	1.8868
16	4066289	0.295733	0.999462	3.27007	16_4066289	0.0680816	0.987834	2.25183	0.123816	0.998223	2.91522	0.0831748	0.93248	1.49452	2.48291	0.0130314	1.88501
16	5483762	0.345753	0.999799	3.53821	16_5483762	0.0515578	0.972804	1.9237	0.042492	0.955339	1.69899	0.252215	0.997197	2.77002	2.48273	0.0130379	1.88479
14	3688774	0.25087	0.998649	2.99976	14_3688774	0.0839251	0.994047	2.51493	0.0227453	0.870614	1.1293	0.347693	0.999485	3.2821	2.48152	0.0130822	1.88332
2	11818744	0.351779	0.999823	3.57255	2_11818744	0.0414733	0.954048	1.68544	0.0175947	0.819753	0.914426	0.453772	0.999912	3.75123	2.48091	0.0131047	1.88257
7	2832946	0.139086	0.98581	2.19199	7_2832946	0.0629473	0.984508	2.15728	0.0735386	0.988493	2.27322	0.351486	0.999518	3.30096	2.48087	0.0131064	1.88252
16	3560957	0.404241	0.999932	3.81441	16_3560957	0.0360925	0.938271	1.54042	0.0196282	0.8425	1.00479	0.406862	0.999817	3.56282	2.48061	0.0131158	1.8822
3	11103544	0.387889	0.99991	3.74496	3_11103544	0.025339	0.884203	1.19626	0.0479967	0.96558	1.81947	0.323513	0.999211	3.16006	2.48019	0.0131313	1.88169
8	9306776	0.416693	0.999947	3.87652	8_9306776	0.0362576	0.938841	1.54511	0.0198351	0.844604	1.01356	0.390424	0.999754	3.48528	2.48012	0.0131339	1.88161
1	5856162	0.191101	0.995334	2.59963	1_5856162	0.148391	0.999506	3.29418	0.0187716	0.833379	0.967605	0.304368	0.99889	3.059	2.48011	0.0131343	1.88159
16	4328403	0.352243	0.999825	3.57586	16_4328403	0.0723668	0.990005	2.32653	0.0163423	0.803581	0.854484	0.323693	0.999214	3.16112	2.4795	0.0131566	1.88086
1	2346573	0.286093	0.999341	3.21203	1_2346573	0.0161796	0.788472	0.801129	0.118229	0.997836	2.85317	0.30297	0.998861	3.05136	2.47942	0.0131595	1.88076
10	8640041	0.175376	0.993489	2.48315	10_8640041	0.0424517	0.956408	1.71044	0.111603	0.997261	2.77746	0.283676	0.998389	2.94565	2.47918	0.0131687	1.88046
11	1670998	0.147799	0.988226	2.26443	11_1670998	0.115497	0.99837	2.94215	0.163017	0.999574	3.33558	0.0722559	0.91459	1.36957	2.47794	0.0132145	1.87895
3	10539852	0.146234	0.987825	2.25155	3_10539852	0.108214	0.997841	2.85389	0.116901	0.997728	2.83777	0.133848	0.975403	1.96691	2.47753	0.0132295	1.87846
4	13225490	0.143021	0.986952	2.22477	4_13225490	0.0972417	0.996621	2.70858	0.129513	0.998542	2.97649	0.137709	0.977139	1.99795	2.47695	0.0132511	1.87775
6	11963184	0.303521	0.999539	3.31345	6_11963184	0.0349912	0.934378	1.50921	0.0800903	0.991145	2.37162	0.24266	0.996668	2.71316	2.47686	0.0132544	1.87764
7	11976134	0.212099	0.996968	2.74433	7_11976134	0.0317183	0.920868	1.41093	0.0524197	0.971845	1.90862	0.477298	0.999939	3.84169	2.47639	0.0132717	1.87707
8	10573584	0.274852	0.999175	3.14688	8_10573584	0.0962729	0.996483	2.69526	0.0624112	0.981781	2.09201	0.134366	0.97564	1.97104	2.4763	0.0132752	1.87696
5	13727120	0.206525	0.996594	2.70592	5_13727120	0.133492	0.99916	3.14157	0.057937	0.977928	2.01272	0.143454	0.9795	2.04353	2.47594	0.0132888	1.87652
7	11977665	0.176004	0.993573	2.48781	7_11977665	0.0432203	0.958164	1.72976	0.127106	0.998411	2.95004	0.245914	0.996858	2.7326	2.47505	0.0133216	1.87544
3	10529973	0.0671401	0.924801	1.43813	3_10529973	0.138997	0.999317	3.20173	0.11364	0.99746	2.80195	0.201695	0.993012	2.45791	2.47493	0.0133263	1.87529
11	2639436	0.197295	0.99589	2.6429	11_2639436	0.0677393	0.987644	2.24587	0.0756538	0.989442	2.3059	0.240796	0.996554	2.70197	2.47416	0.013355	1.87436
2	11295189	0.199842	0.996097	2.66036	2_11295189	0.127115	0.998951	3.07587	0.0300397	0.915213	1.37357	0.25517	0.997334	2.78627	2.47402	0.0133603	1.87418
16	5851906	0.15324	0.989542	2.30951	16_5851906	0.029757	0.911228	1.34836	0.0582684	0.978243	2.01875	0.582682	0.999988	4.21934	2.47399	0.0133614	1.87415
15	1724775	0.296414	0.99947	3.27411	15_1724775	0.014991	0.769904	0.73853	0.175917	0.999737	3.46683	0.195374	0.992164	2.41646	2.47398	0.0133616	1.87414
3	9665974	0.250437	0.998638	2.99723	3_9665974	0.0707114	0.989213	2.2978	0.102111	0.996121	2.66246	0.130258	0.97368	1.93786	2.47384	0.0133671	1.87396
8	10392575	0.302193	0.999527	3.30629	8_10392575	0.0513962	0.972584	1.92021	0.108338	0.996905	2.73752	0.129309	0.973189	1.92988	2.47348	0.0133806	1.87353
16	4418933	0.320727	0.999673	3.40807	16_4418933	0.100652	0.997063	2.75473	0.0176918	0.820928	0.918908	0.259589	0.997537	2.81182	2.47338	0.0133841	1.87341
5	7821391	0.173884	0.99327	2.47138	5_7821391	0.0830526	0.993816	2.50147	0.0655765	0.984052	2.14572	0.252864	0.997231	2.77393	2.47313	0.0133937	1.8731
8	10949292	0.28788	0.999366	3.22304	8_10949292	0.0296209	0.91051	1.3439	0.104718	0.996474	2.69437	0.229075	0.99574	2.63072	2.47301	0.013398	1.87296
11	1940300	0.0758456	0.939513	1.5507	11_1940300	0.0825857	0.993689	2.49423	0.121264	0.998052	2.8864	0.286066	0.998457	2.95914	2.47262	0.0134127	1.87248
10	6584383	0.222131	0.997522	2.80992	10_6584383	0.0592701	0.98145	2.08466	0.0623565	0.981739	2.09106	0.275901	0.998157	2.90382	2.47236	0.0134223	1.87217
4	6657129	0.271652	0.999118	3.12736	4_6657129	0.0966393	0.996539	2.70055	0.0255586	0.890643	1.22995	0.263011	0.997681	2.83121	2.47227	0.0134259	1.87206
10	3433834	0.334218	0.999751	3.48132	10_3433834	0.049566	0.969948	1.88003	0.0413133	0.952713	1.67175	0.267027	0.997842	2.85415	2.47181	0.013443	1.8715
5	11024725	0.0498646	0.88146	1.18232	5_11024725	0.100395	0.997033	2.75139	0.142468	0.999089	3.11785	0.263662	0.997709	2.83509	2.47166	0.0134486	1.87132
1	11412510	0.293614	0.999439	3.25784	1_11412510	0.0694339	0.988561	2.27547	0.0197674	0.84394	1.01079	0.359726	0.999585	3.34252	2.47166	0.0134489	1.87131
3	10791866	0.251934	0.99868	3.0068	3_10791866	0.0598521	0.981976	2.09639	0.0676031	0.985344	2.17926	0.224598	0.995377	2.60281	2.47131	0.0134618	1.8709
10	7336562	0.310016	0.99959	3.34584	10_7336562	0.0289669	0.906992	1.32245	0.0363539	0.939366	1.54947	0.433087	0.999877	3.66708	2.47121	0.0134656	1.87077
7	675050	0.392908	0.999917	3.76615	7_675050	0.034177	0.931256	1.48521	0.069405	0.986393	2.20843	0.196668	0.992344	2.42493	2.47118	0.0134668	1.87074
9	5255117	0.232407	0.998006	2.87913	9_5255117	0.0704218	0.989077	2.29305	0.0525523	0.972007	1.91114	0.257493	0.997439	2.79927	2.47065	0.0134869	1.87009
4	8426037	0.222187	0.997526	2.81037	4_8426037	0.082913	0.993781	2.49947	0.10732	0.996794	2.72597	0.119333	0.967463	1.84475	2.47014	0.0135061	1.86947
16	476600	0.357021	0.999841	3.59975	16_476600	0.0710221	0.989374	2.30348	0.0556453	0.975617	1.97063	0.138668	0.977541	2.00543	2.46982	0.0135181	1.86908
14	8836870	0.200785	0.996173	2.66693	14_8836870	0.141293	0.999366	3.22333	0.0448273	0.960061	1.7514	0.169387	0.987357	2.23699	2.46966	0.0135241	1.86889
12	1638026	0.243386	0.998418	2.95138	12_1638026	0.0678722	0.987718	2.24818	0.0780834	0.990418	2.34231	0.183607	0.990266	2.33643	2.46957	0.0135274	1.86879
1	22704540	0.168502	0.992436	2.42931	1_22704540	0.15053	0.99954	3.31384	0.072303	0.987909	2.25423	0.123347	0.969929	1.87974	2.46928	0.0135385	1.86843
1	13141137	0.154652	0.989849	2.32072	1_13141137	0.0440843	0.960063	1.75142	0.150617	0.999329	3.20687	0.223693	0.995297	2.59694	2.46899	0.0135496	1.86807
2	7509220	0.217522	0.997275	2.77914	2_7509220	0.0628754	0.984453	2.15586	0.074087	0.98876	2.28215	0.232796	0.99602	2.65372	2.46772	0.0135977	1.86654
1	8712174	0.317207	0.999647	3.38732	1_8712174	0.0609152	0.982913	2.11802	0.0288773	0.909533	1.33789	0.298085	0.99876	3.02572	2.46724	0.013616	1.86595
3	11300426	0.392499	0.999916	3.76281	3_11300426	0.0117623	0.707331	0.545603	0.0413065	0.952695	1.67156	0.48852	0.999949	3.88772	2.46692	0.0136279	1.86557
14	2648218	0.294407	0.999448	3.26271	14_2648218	0.0383124	0.945406	1.60185	0.0489177	0.967009	1.83855	0.323729	0.999215	3.16136	2.46612	0.0136587	1.86459
16	3614792	0.268883	0.999064	3.10992	16_3614792	0.0740337	0.990731	2.35468	0.0970386	0.995317	2.59843	0.1141	0.963922	1.79813	2.46529	0.0136902	1.86359
12	4205547	0.18297	0.994455	2.53987	12_4205547	0.204121	0.999908	3.74013	0.0605671	0.980291	2.05979	0.0851146	0.935171	1.51545	2.46381	0.0137468	1.8618
9	9064933	0.193724	0.995582	2.61832	9_9064933	0.0683165	0.987979	2.25646	0.05253	0.971977	1.91068	0.306365	0.998928	3.06942	2.46372	0.0137503	1.86169
2	2014253	0.0976519	0.964018	1.79935	2_2014253	0.0489586	0.969014	1.8665	0.188536	0.999837	3.59358	0.223248	0.99526	2.59426	2.46342	0.0137617	1.86133
8	10973860	0.354107	0.999831	3.58483	8_10973860	0.0833682	0.993902	2.50642	0.0385443	0.945771	1.60516	0.158133	0.984431	2.15531	2.46293	0.0137806	1.86073
7	11743407	0.297962	0.999486	3.2828	7_11743407	0.105536	0.997594	2.81932	0.0584114	0.978373	2.02124	0.106402	0.958009	1.72804	2.46285	0.0137838	1.86063
16	2634492	0.302797	0.999533	3.3098	16_2634492	0.0804042	0.993035	2.45905	0.0456293	0.961541	1.76885	0.180027	0.989608	2.3119	2.4624	0.013801	1.86009
3	4778010	0.324158	0.999695	3.42741	3_4778010	0.127919	0.99898	3.08448	0.0121913	0.733284	0.622777	0.242908	0.996682	2.7146	2.46232	0.0138042	1.85999
3	10472979	0.130009	0.982676	2.11245	3_10472979	0.138899	0.999314	3.20052	0.101465	0.996023	2.65399	0.12346	0.969998	1.88076	2.46193	0.0138191	1.85952
13	488389	0.170304	0.992715	2.4429	13_488389	0.11713	0.998468	2.96131	0.142114	0.999077	3.11391	0.0689725	0.908154	1.32947	2.4619	0.0138204	1.85948
12	2338723	0.0348514	0.81751	0.905915	12_2338723	0.232973	0.999961	3.95058	0.112708	0.99737	2.79065	0.163995	0.986034	2.19823	2.46134	0.0138417	1.85881
1	2346550	0.210856	0.996882	2.73506	1_2346550	0.0224165	0.860889	1.08432	0.178939	0.999764	3.49586	0.212812	0.994289	2.5295	2.46118	0.0138479	1.85862
14	7156402	0.0975826	0.963963	1.79865	14_7156402	0.0655413	0.986294	2.20559	0.142942	0.999107	3.12362	0.24324	0.996704	2.71674	2.46115	0.0138493	1.85857
16	262260	0.296658	0.999473	3.27581	16_262260	0.187135	0.999849	3.61305	0.00337131	0.348647	-0.388976	0.359857	0.999586	3.34316	2.46076	0.0138642	1.85811
3	5017894	0.201474	0.996223	2.67141	3_5017894	0.116394	0.998425	2.95268	0.112437	0.997344	2.78753	0.0773885	0.923623	1.42987	2.46037	0.0138792	1.85763
3	6303858	0.173868	0.993269	2.4713	3_6303858	0.063631	0.985004	2.17019	0.0516498	0.970866	1.89367	0.352468	0.999526	3.30526	2.46011	0.0138896	1.85731
7	5962803	0.527377	0.999991	4.29866	7_5962803	0.0905791	0.99554	2.61512	0.00811876	0.622488	0.312022	0.225842	0.995478	2.61038	2.45905	0.0139306	1.85603
11	787452	0.280889	0.999265	3.18071	11_787452	0.0632715	0.984741	2.1633	0.0222944	0.866935	1.11202	0.367418	0.999636	3.37915	2.45879	0.0139404	1.85572
7	9070940	0.278554	0.999232	3.16774	7_9070940	0.0580969	0.980372	2.0615	0.0149378	0.783049	0.782531	0.472586	0.999934	3.82319	2.45874	0.0139426	1.85566
4	3321015	0.257995	0.998836	3.04489	4_3321015	0.192648	0.99987	3.6516	0.0305645	0.917607	1.38915	0.108333	0.959587	1.74592	2.45789	0.0139757	1.85463
2	2862376	0.271257	0.999111	3.12488	2_2862376	0.0633517	0.984799	2.16482	0.0136051	0.76066	0.708427	0.475014	0.999937	3.83227	2.4576	0.0139868	1.85428
11	2382932	0.378503	0.999894	3.70436	11_2382932	0.00524407	0.469827	-0.0757059	0.145505	0.999185	3.15034	0.302756	0.998855	3.0499	2.45722	0.0140016	1.85382
10	4527837	0.0917852	0.958755	1.73642	10_4527837	0.0872703	0.994854	2.56585	0.244364	0.99998	4.1033	0.076776	0.922592	1.42272	2.45707	0.0140075	1.85364
6	11318235	0.352759	0.999827	3.57802	6_11318235	0.0325907	0.924702	1.43743	0.223017	0.999955	3.91594	0.039679	0.814892	0.896069	2.45686	0.0140156	1.85339
4	6314925	0.130804	0.98297	2.11936	4_6314925	0.124815	0.998857	3.05044	0.104039	0.996389	2.68639	0.13422	0.975574	1.96988	2.45652	0.0140291	1.85297
11	2388455	0.34678	0.999802	3.54326	11_2388455	0.0361112	0.938336	1.54096	0.0160447	0.799492	0.839806	0.492976	0.999952	3.90185	2.45647	0.0140311	1.85291
8	783792	0.147915	0.988252	2.26529	8_783792	0.0819492	0.9935	2.48374	0.119576	0.997937	2.86835	0.165313	0.986369	2.20775	2.45628	0.0140383	1.85269
3	10599827	0.331732	0.999736	3.46651	3_10599827	0.0929003	0.995965	2.64914	0.00863275	0.640116	0.358769	0.36145	0.999595	3.3493	2.45593	0.0140521	1.85226
7	2566957	0.135319	0.984578	2.15907	7_2566957	0.217011	0.999936	3.83104	0.0209999	0.855763	1.06148	0.252321	0.997203	2.77073	2.45558	0.0140657	1.85184
1	9492043	0.318897	0.999659	3.39649	1_9492043	0.124928	0.998862	3.05157	0.0434812	0.95743	1.72161	0.0983385	0.950648	1.65117	2.45521	0.0140802	1.85139
2	7482702	0.210139	0.996836	2.73026	2_7482702	0.0178598	0.81191	0.884955	0.0967269	0.995266	2.59464	0.418737	0.999847	3.61088	2.45518	0.0140812	1.85136
3	1418694	0.151872	0.989241	2.29879	3_1418694	0.149449	0.999523	3.30404	0.065392	0.983935	2.14278	0.147466	0.980999	2.07484	2.45511	0.0140841	1.85127
11	2402303	0.196465	0.995823	2.63742	11_2402303	0.0225608	0.862166	1.0901	0.0789068	0.990717	2.35412	0.451522	0.999907	3.73754	2.4548	0.0140964	1.85089
8	7958255	0.286235	0.999343	3.213	8_7958255	0.0335019	0.928557	1.46512	0.0809059	0.99141	2.38284	0.249981	0.997084	2.75711	2.45452	0.0141073	1.85055
8	11806779	0.186929	0.994899	2.56892	8_11806779	0.126614	0.998929	3.06987	0.0349562	0.934853	1.51294	0.234695	0.996154	2.66533	2.45426	0.0141173	1.85025
13	10145327	0.189972	0.995213	2.59087	13_10145327	0.0530864	0.974825	1.95699	0.0552986	0.975229	1.9639	0.352072	0.999523	3.30385	2.4539	0.0141315	1.84981
2	10824065	0.446718	0.999966	3.98173	2_10824065	0.0218279	0.855503	1.06033	0.0121067	0.731525	0.617432	0.55994	0.999984	4.15327	2.45319	0.0141595	1.84895
12	2369910	0.285475	0.99933	3.20707	12_2369910	0.123604	0.998806	3.03721	0.00946834	0.666052	0.429037	0.318669	0.999142	3.13542	2.45218	0.0141992	1.84774
15	7294315	0.150016	0.988784	2.28297	15_7294315	0.177892	0.999801	3.54178	0.0364969	0.939798	1.55308	0.197555	0.992464	2.43066	2.45212	0.0142017	1.84766
1	8504258	0.495265	0.999985	4.17414	1_8504258	0.0286459	0.905216	1.31186	0.0755939	0.98942	2.30512	0.139647	0.97795	2.01314	2.45107	0.0142434	1.84639
3	2695565	0.550732	0.999994	4.39383	3_2695565	0.0729249	0.99026	2.33623	0.00947635	0.666282	0.42967	0.23085	0.995874	2.64157	2.45032	0.0142728	1.84549
2	10809615	0.13948	0.985926	2.19521	2_10809615	0.129321	0.999031	3.09945	0.0691598	0.98625	2.20434	0.178474	0.989303	2.30094	2.44998	0.0142863	1.84508
10	6335046	0.161743	0.991273	2.37701	10_6335046	0.135266	0.99921	3.15965	0.0912497	0.994198	2.52396	0.107318	0.958756	1.73643	2.44926	0.0143149	1.84421
1	23069018	0.189703	0.995188	2.58903	1_23069018	0.164547	0.999702	3.43343	0.0640921	0.983059	2.12147	0.0985181	0.950823	1.65289	2.4492	0.0143173	1.84414
13	2359991	0.179864	0.994072	2.51642	13_2359991	0.120706	0.998671	3.00482	0.0140663	0.768786	0.734855	0.402625	0.9998	3.54051	2.44915	0.0143193	1.84408
11	698297	0.266283	0.999015	3.09486	11_698297	0.0550182	0.977119	1.99758	0.0258367	0.892396	1.23937	0.385742	0.999732	3.46248	2.44857	0.0143424	1.84338
11	11675443	0.162669	0.991441	2.38416	11_11675443	0.10973	0.997963	2.87242	0.0733752	0.988412	2.27053	0.173339	0.988229	2.26453	2.44791	0.0143687	1.84258
1	15154635	0.304959	0.999552	3.32118	1_15154635	0.0652922	0.986132	2.20101	0.0375144	0.942877	1.57939	0.238751	0.996425	2.68982	2.44785	0.0143712	1.84251
16	2634107	0.381058	0.999899	3.71722	16_2634107	0.0537769	0.975691	1.97193	0.0324429	0.925619	1.44392	0.233497	0.996069	2.6579	2.44774	0.0143754	1.84238
13	6989206	0.60553	0.999998	4.62103	13_6989206	0.0184505	0.819395	0.91306	0.0138073	0.76427	0.720105	0.401954	0.999797	3.53634	2.44763	0.0143798	1.84225
3	4989955	0.164053	0.991694	2.39518	3_4989955	0.022296	0.859808	1.07946	0.247742	0.999982	4.13407	0.161544	0.985386	2.18039	2.44728	0.0143941	1.84182
1	23838780	0.161287	0.991191	2.37357	1_23838780	0.108461	0.99786	2.85678	0.0675989	0.985342	2.17921	0.189797	0.991324	2.37918	2.44719	0.0143976	1.84171
16	143714	0.240792	0.998336	2.93574	16_143714	0.018117	0.815252	0.89742	0.0905654	0.994052	2.5152	0.380004	0.999708	3.43928	2.44691	0.0144087	1.84138
2	493102	0.195302	0.995721	2.62924	2_493102	0.0740483	0.990737	2.35495	0.101489	0.996027	2.65432	0.157289	0.984178	2.14889	2.44685	0.0144111	1.8413
1	26163623	0.220639	0.997451	2.80084	1_26163623	0.0332825	0.927647	1.45849	0.114795	0.997561	2.81493	0.242406	0.996653	2.71169	2.44649	0.0144256	1.84087
1	19112849	0.318665	0.999657	3.39497	1_19112849	0.0707436	0.989227	2.29829	0.0382661	0.945008	1.59827	0.206796	0.99364	2.4915	2.44575	0.014455	1.83998
9	10437152	0.130708	0.982936	2.11856	9_10437152	0.110589	0.998037	2.88402	0.112417	0.997343	2.78733	0.136896	0.976788	1.99152	2.44536	0.0144709	1.83951
15	8128091	0.469674	0.999977	4.0776	15_8128091	0.0774378	0.992056	2.41146	0.0137616	0.76346	0.717477	0.21937	0.994924	2.57062	2.44429	0.0145138	1.83822
12	2359339	0.265544	0.998998	3.08958	12_2359339	0.0569752	0.979239	2.03827	0.0347869	0.934285	1.50849	0.319625	0.999156	3.14035	2.44417	0.0145184	1.83808
6	15252863	0.270523	0.999096	3.12002	6_15252863	0.00482192	0.443873	-0.141156	0.0831197	0.992108	2.41388	0.639022	0.999994	4.38174	2.44362	0.0145407	1.83742
1	26207473	0.266932	0.999026	3.09809	1_26207473	0.033008	0.926495	1.45017	0.0558643	0.975849	1.9747	0.341791	0.999424	3.25061	2.44339	0.0145499	1.83714
13	308966	0.170843	0.992804	2.44731	13_308966	0.119435	0.998592	2.9872	0.0497339	0.968228	1.85537	0.204564	0.993369	2.47668	2.44164	0.0146208	1.83503
3	4989958	0.187104	0.994919	2.57029	3_4989958	0.0262732	0.89064	1.22994	0.192882	0.999863	3.63814	0.182157	0.990009	2.3267	2.44127	0.0146358	1.83458
12	355914	0.403161	0.99993	3.80815	12_355914	0.0660983	0.986649	2.21585	0.0740384	0.988737	2.28139	0.0799143	0.927673	1.45867	2.44102	0.014646	1.83428
16	2346246	0.291172	0.999407	3.24201	16_2346246	0.0286293	0.90513	1.31135	0.10222	0.996135	2.66366	0.215524	0.994566	2.54692	2.44098	0.0146473	1.83424
15	4486220	0.247046	0.998531	2.97422	15_4486220	0.092212	0.995843	2.63901	0.0527638	0.972271	1.91526	0.169163	0.987303	2.23536	2.44096	0.0146481	1.83422
11	14086328	0.242349	0.998386	2.94507	11_14086328	0.0349265	0.93414	1.50735	0.0523154	0.971715	1.90662	0.372626	0.999666	3.40242	2.44037	0.0146724	1.8335
7	11468465	0.200398	0.996145	2.66448	7_11468465	0.0557904	0.97798	2.0137	0.0453877	0.961091	1.76349	0.35525	0.999548	3.31881	2.44012	0.0146824	1.8332
7	11433007	0.267607	0.999041	3.10262	7_11433007	0.136963	0.999259	3.17827	0.00537627	0.497801	-0.00551142	0.390375	0.999754	3.48493	2.44008	0.0146841	1.83315
4	8942485	0.209921	0.99682	2.72865	4_8942485	0.181018	0.999818	3.56488	0.0262323	0.894841	1.25269	0.16604	0.986566	2.21343	2.43991	0.0146908	1.83295
1	8712262	0.322578	0.999686	3.41903	1_8712262	0.0408605	0.95251	1.66969	0.0299633	0.914853	1.37126	0.351166	0.999516	3.29939	2.43984	0.0146936	1.83287
3	7979041	0.179353	0.994007	2.51255	3_7979041	0.12051	0.998659	3.00203	0.103759	0.996355	2.68329	0.0893353	0.940617	1.55998	2.43946	0.0147091	1.83241
11	14086281	0.327467	0.999716	3.4463	11_14086281	0.0333099	0.927757	1.45928	0.0403948	0.950538	1.6501	0.332075	0.999318	3.20213	2.43945	0.0147095	1.8324
11	2123881	0.130707	0.982936	2.11856	11_2123881	0.173765	0.999775	3.5091	0.05005	0.968686	1.86183	0.173547	0.988272	2.26591	2.43885	0.0147341	1.83168
11	2499994	0.185069	0.994693	2.55517	11_2499994	0.022909	0.865221	1.10408	0.0708376	0.987155	2.23086	0.483708	0.999944	3.86508	2.4388	0.0147362	1.83161
13	5974713	0.247904	0.998558	2.97985	13_5974713	0.0726928	0.990158	2.33232	0.0486345	0.966575	1.83268	0.225502	0.99545	2.60827	2.43828	0.0147573	1.83099
4	8680763	0.145919	0.987736	2.24876	4_8680763	0.124468	0.998843	3.04654	0.0515195	0.970696	1.89112	0.21843	0.994836	2.56466	2.43777	0.0147782	1.83038
4	13011652	0.251005	0.998653	3.00059	4_13011652	0.0624356	0.984114	2.14726	0.0511219	0.970155	1.88308	0.24375	0.996733	2.71967	2.43765	0.0147831	1.83023
11	2164785	0.120759	0.978726	2.02813	11_2164785	0.0613332	0.983256	2.12618	0.119311	0.997917	2.86539	0.245097	0.996811	2.7277	2.43685	0.0148159	1.82927
11	698330	0.277809	0.99922	3.16331	11_698330	0.0616813	0.983534	2.13292	0.0154628	0.791075	0.810158	0.425571	0.999863	3.63964	2.43651	0.0148299	1.82886
13	2590036	0.337809	0.999765	3.49784	13_2590036	0.0213574	0.85105	1.04095	0.0334574	0.929515	1.47219	0.450873	0.999906	3.73411	2.43627	0.0148395	1.82858
16	3614880	0.129948	0.982652	2.11189	16_3614880	0.109612	0.997955	2.87112	0.195982	0.999879	3.66975	0.0515996	0.862597	1.09206	2.4362	0.0148423	1.8285
11	2402318	0.183971	0.994573	2.54735	11_2402318	0.0219636	0.85677	1.06592	0.0739873	0.988711	2.28048	0.479622	0.999941	3.85079	2.43614	0.0148451	1.82842
10	9070004	0.4055	0.999933	3.81788	10_9070004	0.025942	0.888401	1.21807	0.0376382	0.94324	1.58257	0.316894	0.999112	3.1253	2.43596	0.0148525	1.8282
16	5460945	0.371849	0.999881	3.6755	16_5460945	0.0152545	0.7742	0.752752	0.0613992	0.980981	2.07445	0.339843	0.999405	3.24109	2.43595	0.0148528	1.82819
1	7331825	0.272633	0.999138	3.13401	1_7331825	0.0446133	0.961161	1.76432	0.0677115	0.985404	2.18088	0.234519	0.996143	2.66431	2.43588	0.0148556	1.82811
11	14086298	0.303491	0.999539	3.31335	11_14086298	0.0150858	0.771474	0.743711	0.0509326	0.969911	1.87949	0.468038	0.99993	3.80647	2.43576	0.0148607	1.82796
16	6875572	0.454688	0.99997	4.01101	16_6875572	0.0291544	0.908021	1.32866	0.0370469	0.941516	1.56763	0.263452	0.997701	2.83392	2.43531	0.0148792	1.82742
16	3580955	0.22058	0.997448	2.80043	16_3580955	0.109349	0.997933	2.86772	0.0357159	0.93735	1.5329	0.214324	0.994443	2.53909	2.43504	0.0148903	1.8271
7	13988319	0.260545	0.998896	3.06064	7_13988319	0.0285862	0.904906	1.31002	0.133412	0.998733	3.01923	0.185478	0.990597	2.34935	2.43481	0.0148996	1.82682
8	2040517	0.0660704	0.922742	1.42376	8_2040517	0.119005	0.99857	2.98236	0.247668	0.999982	4.13203	0.0590518	0.884768	1.19917	2.43433	0.0149194	1.82625
8	6847562	0.302556	0.999531	3.30837	8_6847562	0.0492926	0.969521	1.87381	0.0195845	0.84204	1.00288	0.403825	0.999807	3.54949	2.43364	0.014948	1.82542
6	5873411	0.188833	0.995094	2.58236	6_5873411	0.043774	0.959397	1.74373	0.0615186	0.981075	2.07649	0.357295	0.999567	3.33074	2.43333	0.0149607	1.82505
16	5807507	0.302609	0.999532	3.30904	16_5807507	0.0420459	0.955444	1.7001	0.0190954	0.836883	0.981727	0.452544	0.999909	3.74232	2.4333	0.0149621	1.82501
7	11606035	0.213843	0.997076	2.75618	7_11606035	0.0295287	0.910033	1.34096	0.150051	0.999315	3.20099	0.19821	0.992554	2.43501	2.43329	0.0149625	1.825
16	565123	0.222891	0.997564	2.81535	16_565123	0.0295487	0.910128	1.34154	0.0596815	0.979537	2.04428	0.401329	0.999793	3.53141	2.43315	0.0149683	1.82483
16	261649	0.222221	0.997528	2.81066	16_261649	0.125998	0.998907	3.06367	0.016037	0.799386	0.839431	0.296879	0.99873	3.01858	2.43309	0.0149707	1.82476
14	3580493	0.227638	0.99779	2.84655	14_3580493	0.071933	0.98981	2.31926	0.0377006	0.943427	1.58421	0.290106	0.998566	2.98151	2.43288	0.0149791	1.82451
1	7331856	0.216743	0.997233	2.77423	1_7331856	0.0980363	0.99673	2.7194	0.033829	0.930882	1.48239	0.249314	0.997054	2.75377	2.43245	0.0149972	1.82399
15	8128135	0.286868	0.999352	3.21671	15_8128135	0.113914	0.998269	2.92345	0.0133815	0.756611	0.695442	0.273959	0.998097	2.89378	2.43234	0.0150014	1.82387
12	1550378	0.277965	0.999222	3.16409	12_1550378	0.168563	0.999737	3.46748	0.056612	0.976629	1.98863	0.0527111	0.866222	1.10871	2.43223	0.0150063	1.82373
8	9262159	0.172479	0.993053	2.46001	8_9262159	0.0437162	0.959264	1.74221	0.0918119	0.994324	2.53166	0.292638	0.998626	2.99453	2.4321	0.0150114	1.82358
6	5873345	0.196715	0.995842	2.63899	6_5873345	0.0306329	0.915704	1.37674	0.0503216	0.969077	1.86739	0.477866	0.999939	3.84361	2.43168	0.0150288	1.82307
10	7766661	0.203715	0.996388	2.68631	10_7766661	0.0432574	0.958253	1.73077	0.0729642	0.988218	2.26418	0.301891	0.998838	3.04534	2.43165	0.0150303	1.82303
2	6661448	0.347879	0.999807	3.54884	2_6661448	0.148116	0.999502	3.29166	0.120819	0.998022	2.88158	0.0101224	0.501018	0.00255121	2.43116	0.0150508	1.82244
1	12704325	0.073072	0.935206	1.51573	1_12704325	0.136829	0.999256	3.17703	0.0981534	0.995502	2.61223	0.195736	0.992215	2.41883	2.43095	0.0150592	1.8222
8	10931541	0.335813	0.999758	3.48981	8_10931541	0.0400872	0.950478	1.6495	0.0361438	0.938715	1.54407	0.300828	0.998818	3.04019	2.4309	0.0150616	1.82213
13	742260	0.222907	0.997564	2.81537	13_742260	0.115042	0.998343	2.93705	0.0376647	0.943322	1.58329	0.191044	0.991526	2.38782	2.43088	0.0150621	1.82211
2	4971976	0.32346	0.999691	3.42361	2_4971976	0.247142	0.999976	4.06803	0.0025573	0.257088	-0.65235	0.271982	0.998032	2.8832	2.43062	0.0150729	1.8218
4	9398774	0.24559	0.998487	2.96513	4_9398774	0.0491134	0.969253	1.86993	0.10313	0.996269	2.67545	0.16576	0.986491	2.21124	2.43044	0.0150806	1.82158
14	1178406	0.180005	0.99409	2.51746	14_1178406	0.0927767	0.995942	2.64718	0.0520735	0.971421	1.90209	0.232962	0.996032	2.6548	2.43039	0.0150827	1.82152
8	5837179	0.294864	0.999454	3.26583	8_5837179	0.126731	0.998934	3.07129	0.0296747	0.913471	1.36244	0.140546	0.978324	2.02031	2.42997	0.0151002	1.82102
1	12958566	0.113737	0.975091	1.96153	1_12958566	0.149473	0.999524	3.30441	0.078442	0.990551	2.34753	0.15149	0.982382	2.10564	2.42978	0.0151081	1.82079
13	6287463	0.194846	0.995681	2.62606	13_6287463	0.0811462	0.993261	2.47089	0.0780811	0.990417	2.34228	0.175582	0.988693	2.27988	2.42978	0.0151081	1.82079
12	3715912	0.163926	0.991673	2.39428	12_3715912	0.0898998	0.995406	2.60499	0.139135	0.998972	3.08212	0.0964255	0.948697	1.63235	2.42844	0.015164	1.81918
16	5510950	0.359999	0.999849	3.61414	16_5510950	0.0474247	0.966467	1.83123	0.0207803	0.853752	1.05266	0.334418	0.999348	3.21496	2.42825	0.0151719	1.81896
11	151132	0.294339	0.999447	3.26222	11_151132	0.0526148	0.974205	1.94654	0.00825386	0.627228	0.324522	0.567234	0.999985	4.17903	2.42808	0.0151791	1.81875
7	2824632	0.220077	0.997419	2.79671	7_2824632	0.115218	0.998354	2.93911	0.0309103	0.919151	1.39938	0.220423	0.995016	2.57692	2.42803	0.015181	1.8187
12	5462293	0.179501	0.994027	2.51376	12_5462293	0.0569739	0.979237	2.03825	0.121351	0.998057	2.88722	0.174562	0.98848	2.27277	2.428	0.0151823	1.81866
4	6661307	0.139225	0.98585	2.19311	4_6661307	0.128385	0.998997	3.0893	0.0555634	0.975528	1.96908	0.201796	0.993025	2.45855	2.42751	0.0152029	1.81807
2	13615736	0.202718	0.996315	2.67966	2_13615736	0.0495739	0.969959	1.88019	0.133339	0.998729	3.01839	0.154961	0.983474	2.13145	2.42742	0.0152065	1.81797
16	246959	0.296613	0.999472	3.27539	16_246959	0.160258	0.999661	3.39841	0.00531589	0.494245	-0.014425	0.30282	0.998857	3.05019	2.42739	0.0152078	1.81793
7	11151720	0.212522	0.996994	2.74717	7_11151720	0.0975339	0.996662	2.71256	0.0297343	0.913755	1.36425	0.272334	0.998043	2.88494	2.42723	0.0152147	1.81774
8	12026568	0.35904	0.999846	3.60899	8_12026568	0.0816306	0.993409	2.47879	0.0253434	0.88927	1.22265	0.192597	0.99176	2.39812	2.42714	0.0152184	1.81763
9	10634748	0.256279	0.998796	3.03476	9_10634748	0.0456044	0.963108	1.78795	0.0848846	0.992627	2.43854	0.199938	0.992791	2.44667	2.42698	0.0152251	1.81744
11	2457447	0.152611	0.989416	2.30496	11_2457447	0.0784649	0.992408	2.42798	0.0362164	0.938945	1.54597	0.378189	0.999697	3.42897	2.42697	0.0152254	1.81743
1	11424997	0.315624	0.999634	3.37759	1_11424997	0.0269106	0.894788	1.2524	0.0302716	0.916291	1.38055	0.440677	0.999891	3.69611	2.42666	0.0152384	1.81706
14	544432	0.122532	0.979557	2.04468	14_544432	0.0668967	0.987146	2.2306	0.0793418	0.990872	2.36037	0.306611	0.998933	3.07089	2.42664	0.0152395	1.81703
3	10791869	0.315915	0.999637	3.37927	3_10791869	0.0663609	0.98682	2.22087	0.0308067	0.918698	1.39637	0.242114	0.996634	2.70982	2.42658	0.0152418	1.81696
10	12120122	0.0695804	0.929293	1.47055	10_12120122	0.0606699	0.982698	2.11295	0.189726	0.999844	3.60446	0.210907	0.994092	2.51762	2.4264	0.0152496	1.81674
14	8852377	0.121073	0.978874	2.03103	14_8852377	0.195779	0.999881	3.67414	0.0400794	0.949734	1.64228	0.186635	0.990798	2.3574	2.42621	0.0152573	1.81652
8	11417782	0.147856	0.988237	2.26479	8_11417782	0.019659	0.833462	0.967935	0.193403	0.999865	3.64235	0.262665	0.997668	2.82937	2.42611	0.0152616	1.8164
12	6297252	0.406122	0.999933	3.81964	12_6297252	0.0125326	0.72414	0.595186	0.162059	0.999557	3.32466	0.133443	0.975215	1.96365	2.42579	0.0152753	1.81601
11	2161973	0.119892	0.978303	2.0199	11_2161973	0.0615023	0.98339	2.12942	0.10992	0.997083	2.75695	0.257104	0.997418	2.79665	2.42573	0.0152776	1.81594
1	8504243	0.447134	0.999966	3.98395	1_8504243	0.0222559	0.859469	1.07794	0.0445515	0.959535	1.74532	0.274262	0.998107	2.89554	2.42569	0.0152794	1.81589
1	9897511	0.269609	0.999079	3.11473	1_9897511	0.0737707	0.99062	2.35027	0.0927952	0.994527	2.54442	0.102534	0.954614	1.69134	2.42519	0.0153004	1.8153
8	11417745	0.161911	0.991305	2.37837	8_11417745	0.0493007	0.969536	1.87401	0.0884383	0.993558	2.48698	0.286027	0.998456	2.95876	2.42453	0.0153282	1.81451
6	3423723	0.107947	0.971599	1.90483	6_3423723	0.10668	0.997705	2.8345	0.140441	0.999024	3.09731	0.121201	0.968642	1.8612	2.42446	0.0153312	1.81442
3	1094961	0.155104	0.989941	2.32415	3_1094961	0.125575	0.998889	3.05896	0.0503757	0.969157	1.86854	0.199865	0.99278	2.44614	2.42445	0.0153318	1.81441
4	8735541	0.0966126	0.963139	1.78833	4_8735541	0.16087	0.999667	3.40294	0.0924712	0.994465	2.54046	0.133482	0.975231	1.96394	2.42392	0.0153541	1.81378
13	2416229	0.201143	0.996201	2.66942	13_2416229	0.0625165	0.984178	2.14889	0.0221328	0.865605	1.10585	0.458752	0.999919	3.77148	2.42391	0.0153544	1.81377
10	7899627	0.0785354	0.943369	1.5837	10_7899627	0.124495	0.998843	3.04678	0.249615	0.999983	4.14455	0.0409357	0.820822	0.918503	2.42338	0.0153766	1.81314
16	262829	0.231953	0.997985	2.87577	16_262829	0.0626106	0.984249	2.15068	0.0756676	0.989447	2.3061	0.187019	0.990865	2.36012	2.42317	0.0153859	1.81288
1	8893055	0.169618	0.992607	2.43758	1_8893055	0.107389	0.997768	2.84336	0.275731	0.999994	4.36473	0.0108057	0.51804	0.0452354	2.42272	0.0154047	1.81235
1	8898675	0.22414	0.997623	2.82322	1_8898675	0.0875395	0.994911	2.56974	0.0690283	0.986176	2.20224	0.15008	0.981909	2.09488	2.42252	0.0154132	1.81211
1	14297683	0.256552	0.998802	3.03616	1_14297683	0.0417508	0.954732	1.69258	0.108152	0.996884	2.73528	0.167662	0.98696	2.22503	2.42226	0.0154242	1.8118
3	5152581	0.240766	0.998335	2.93551	3_5152581	0.155792	0.999611	3.36027	0.0388365	0.946561	1.61238	0.112018	0.962432	1.77963	2.42195	0.0154376	1.81142
13	10654511	0.284469	0.999314	3.20046	13_10654511	0.0742717	0.990834	2.35886	0.05046	0.969272	1.87019	0.172405	0.988026	2.25797	2.42187	0.0154409	1.81133
10	4336275	0.156457	0.990232	2.33515	10_4336275	0.0897875	0.995384	2.60334	0.0974505	0.995388	2.60366	0.156807	0.984029	2.14513	2.42182	0.0154431	1.81127
13	287373	0.221854	0.997509	2.80814	13_287373	0.158058	0.999637	3.37963	0.031998	0.923791	1.43104	0.146657	0.980698	2.06838	2.4218	0.0154438	1.81124
10	8862063	0.273219	0.999148	3.13744	10_8862063	0.129522	0.999037	3.10149	0.0203358	0.849549	1.0345	0.194937	0.992101	2.41354	2.42174	0.0154462	1.81118
8	9255652	0.177463	0.993761	2.49835	8_9255652	0.090043	0.995435	2.60712	0.0265459	0.896747	1.26323	0.355111	0.999547	3.31802	2.42168	0.0154488	1.8111
6	11626315	0.541009	0.999993	4.35405	6_11626315	0.119429	0.998592	2.98713	0.0069755	0.578043	0.196889	0.157221	0.984155	2.1483	2.42159	0.0154527	1.81099
4	7429587	0.145571	0.987645	2.24591	4_7429587	0.145369	0.999452	3.26451	0.0526251	0.972093	1.91249	0.173128	0.988183	2.26304	2.42149	0.0154572	1.81087
1	12510617	0.18905	0.995117	2.58401	1_12510617	0.11139	0.998093	2.89323	0.101442	0.996019	2.65371	0.0887156	0.939873	1.55371	2.42116	0.0154709	1.81049
1	7114168	0.178061	0.993837	2.50269	1_7114168	0.0808374	0.993166	2.46587	0.0721971	0.987853	2.25245	0.202488	0.993113	2.46309	2.42102	0.0154768	1.81032
11	1863173	0.204633	0.996457	2.6928	11_1863173	0.114429	0.998302	2.92945	0.0628717	0.982143	2.10016	0.132964	0.974999	1.95995	2.42059	0.0154952	1.8098
11	2590868	0.0628	0.91597	1.37846	11_2590868	0.142444	0.999395	3.23655	0.207278	0.999919	3.77295	0.0661838	0.902208	1.29424	2.42055	0.015497	1.80975
2	11292291	0.140883	0.986341	2.20695	2_11292291	0.123883	0.998818	3.04031	0.0648039	0.98355	2.13329	0.178558	0.989321	2.30159	2.42054	0.0154975	1.80974
16	5651036	0.319474	0.999663	3.39996	16_5651036	0.0201106	0.83839	0.987864	0.0301071	0.91553	1.37562	0.496429	0.999955	3.91851	2.42049	0.0154997	1.80968
14	8892082	0.173059	0.993144	2.4647	14_8892082	0.158489	0.999642	3.38339	0.0169232	0.811241	0.882478	0.284392	0.998409	2.94958	2.42004	0.0155189	1.80914
8	10816865	0.122382	0.979483	2.04319	8_10816865	0.137052	0.999262	3.17939	0.0737385	0.98859	2.27645	0.161477	0.985368	2.1799	2.41973	0.0155319	1.80878
8	5855906	0.175433	0.993498	2.48366	8_5855906	0.0715943	0.989648	2.31335	0.127879	0.998453	2.95825	0.128528	0.972776	1.92326	2.41963	0.0155364	1.80865
8	11086281	0.114159	0.975321	1.96548	8_11086281	0.165432	0.999709	3.43987	0.0219167	0.863784	1.09748	0.326491	0.999252	3.17554	2.41959	0.0155379	1.80861
1	7331811	0.272147	0.999127	3.13029	1_7331811	0.0280245	0.901628	1.29088	0.100844	0.995936	2.64672	0.225776	0.995473	2.61001	2.41948	0.0155428	1.80847
6	12830484	0.286599	0.999348	3.21531	6_12830484	0.0664714	0.986885	2.2228	0.01187	0.726432	0.602056	0.425098	0.999862	3.63636	2.41913	0.0155577	1.80805
11	7583494	0.211786	0.996949	2.74224	11_7583494	0.0676801	0.987612	2.24487	0.0590556	0.978972	2.03296	0.233225	0.996049	2.65625	2.41908	0.0155598	1.808
13	8436196	0.26786	0.999045	3.10395	13_8436196	0.0544856	0.976516	1.98658	0.052707	0.972207	1.91427	0.235391	0.996209	2.6701	2.41872	0.015575	1.80757
10	7336550	0.291343	0.999409	3.243	10_7336550	0.0258084	0.887497	1.21332	0.0326874	0.926588	1.45084	0.457561	0.999917	3.76711	2.41857	0.0155817	1.80738
6	1015357	0.109967	0.972844	1.92434	6_1015357	0.227266	0.999954	3.9134	0.0259144	0.892893	1.24206	0.223252	0.995261	2.59432	2.41853	0.0155834	1.80734
11	1861659	0.182808	0.994435	2.53861	11_1861659	0.0490919	0.96922	1.86946	0.101356	0.99601	2.65292	0.226148	0.995504	2.61234	2.41833	0.0155919	1.8071
8	5927435	0.211002	0.996893	2.73631	8_5927435	0.124548	0.998845	3.04716	0.0210538	0.856257	1.06365	0.261865	0.997635	2.8249	2.418	0.0156059	1.80671
1	3761098	0.633374	0.999998	4.63904	1_3761098	0.0872774	0.994856	2.56599	0.0299711	0.914891	1.3715	0.0518119	0.863297	1.09525	2.41795	0.0156084	1.80664
8	2040529	0.062009	0.914226	1.36725	8_2040529	0.136754	0.999254	3.17622	0.219085	0.999949	3.8862	0.0621756	0.892854	1.24185	2.41788	0.0156112	1.80656
14	1942687	0.228297	0.99782	2.85082	14_1942687	0.0443624	0.960652	1.75831	0.102518	0.996177	2.66733	0.192066	0.991679	2.39453	2.41775	0.0156169	1.80641
7	12038470	0.13157	0.983259	2.12626	7_12038470	0.172234	0.999763	3.49514	0.0247317	0.885203	1.2014	0.265682	0.997793	2.84699	2.41745	0.0156297	1.80605
13	2356540	0.253874	0.998736	3.01988	13_2356540	0.104704	0.997513	2.80872	0.0111201	0.709509	0.55195	0.348978	0.999496	3.28853	2.41727	0.0156375	1.80583
11	2100832	0.219345	0.997378	2.79171	11_2100832	0.0353001	0.935497	1.51804	0.142909	0.999106	3.12341	0.168934	0.987256	2.23393	2.41677	0.0156589	1.80524
8	12586461	0.173127	0.993154	2.46527	8_12586461	0.128859	0.999015	3.09467	0.0525418	0.971993	1.91092	0.163355	0.985866	2.19354	2.4161	0.0156877	1.80444
6	11779446	0.0453547	0.865705	1.10631	6_11779446	0.155192	0.999604	3.35535	0.0730604	0.988262	2.26558	0.282036	0.998341	2.93664	2.41597	0.0156934	1.80428
3	6625167	0.0618256	0.913817	1.36464	3_6625167	0.0743241	0.990856	2.35974	0.178361	0.999758	3.48911	0.200355	0.992846	2.44944	2.41573	0.0157036	1.804
8	10973909	0.350463	0.999818	3.56511	8_10973909	0.0897906	0.995385	2.60338	0.0337398	0.930555	1.47994	0.13942	0.977859	2.01141	2.41496	0.0157369	1.80308
10	7786760	0.297204	0.999479	3.27916	10_7786760	0.0297176	0.911027	1.3471	0.0265683	0.896879	1.26397	0.45808	0.999918	3.76904	2.41482	0.0157431	1.80291
1	26756486	0.237138	0.998196	2.91061	1_26756486	0.041024	0.952915	1.6738	0.0720598	0.98778	2.25014	0.261717	0.997628	2.82389	2.41461	0.015752	1.80266
11	93944	0.465752	0.999976	4.06185	11_93944	0.0463267	0.964462	1.80499	0.0192986	0.83905	0.99056	0.257786	0.997452	2.80088	2.41457	0.0157539	1.80261
9	5748054	0.177321	0.993746	2.49749	9_5748054	0.143188	0.999411	3.24415	0.0510079	0.970008	1.88091	0.142256	0.979022	2.03395	2.41412	0.0157731	1.80208
3	10516074	0.0660922	0.922785	1.42406	3_10516074	0.103756	0.997418	2.79663	0.122301	0.998122	2.89798	0.21411	0.994421	2.53772	2.4141	0.0157742	1.80205
8	10921731	0.428698	0.999958	3.93086	8_10921731	0.00885947	0.628231	0.327171	0.0556	0.975568	1.96978	0.377397	0.999692	3.42487	2.41317	0.0158145	1.80094
1	1248008	0.219524	0.997388	2.79291	1_1248008	0.111078	0.998071	2.8896	0.0468773	0.963712	1.79549	0.160577	0.985125	2.1734	2.41285	0.0158283	1.80057
6	14675899	0.182949	0.994452	2.53965	6_14675899	0.0736702	0.990579	2.34862	0.0596525	0.979505	2.04363	0.243614	0.996726	2.71901	2.41273	0.0158337	1.80042
16	5639488	0.36331	0.99986	3.63341	16_5639488	0.026021	0.888951	1.22097	0.0385118	0.945691	1.60444	0.329712	0.999291	3.19111	2.41248	0.0158444	1.80012
12	6400178	0.278741	0.999235	3.16907	12_6400178	0.177004	0.999795	3.53407	0.035367	0.936223	1.52382	0.0767793	0.922599	1.42277	2.41243	0.0158465	1.80007
10	7405138	0.334644	0.999753	3.48424	10_7405138	0.010802	0.684258	0.479638	0.070176	0.986804	2.2204	0.386655	0.999735	3.46537	2.41241	0.0158473	1.80004
5	13420666	0.277491	0.999216	3.16165	5_13420666	0.0515072	0.972733	1.92257	0.0820947	0.991803	2.40004	0.159443	0.984812	2.16515	2.41235	0.0158499	1.79997
1	27484688	0.142012	0.986672	2.21653	1_27484688	0.0544865	0.976517	1.9866	0.0689601	0.986136	2.20112	0.340711	0.999413	3.24516	2.41235	0.0158499	1.79997
8	11980213	0.330594	0.99973	3.46041	8_11980213	0.0174363	0.806367	0.864585	0.0745503	0.988966	2.2892	0.299434	0.998792	3.03369	2.41197	0.0158665	1.79952
16	3621918	0.228278	0.997819	2.85065	16_3621918	0.0119228	0.71095	0.556162	0.119633	0.997941	2.86891	0.366067	0.999627	3.37178	2.41188	0.0158706	1.79941
1	25236009	0.230403	0.997915	2.865	1_25236009	0.0354327	0.935957	1.52169	0.0724998	0.988	2.25712	0.294199	0.998664	3.00326	2.41177	0.0158754	1.79928
1	11413884	0.165005	0.99186	2.40259	1_11413884	0.0649462	0.985915	2.19492	0.0231745	0.873991	1.14546	0.493018	0.999952	3.90265	2.41141	0.0158911	1.79885
1	19211372	0.404182	0.999931	3.81326	1_19211372	0.0571888	0.979476	2.04304	0.0242104	0.881615	1.1831	0.225074	0.995415	2.60568	2.41127	0.0158971	1.79868
11	2200175	0.048345	0.876476	1.15755	11_2200175	0.151245	0.99955	3.31989	0.0751856	0.98924	2.29872	0.269447	0.997937	2.86837	2.41113	0.015903	1.79852
8	9405093	0.291025	0.999405	3.24117	8_9405093	0.0530231	0.97475	1.9557	0.0211843	0.857406	1.06874	0.367174	0.999635	3.37783	2.41086	0.015915	1.79819
11	2436464	0.181749	0.994313	2.53101	11_2436464	0.0590231	0.981225	2.07973	0.0504867	0.969305	1.87068	0.323752	0.999215	3.16159	2.41076	0.0159195	1.79807
1	14298018	0.128525	0.982109	2.09939	1_14298018	0.187498	0.999851	3.61662	0.056867	0.976889	1.99335	0.129732	0.973412	1.93349	2.41071	0.0159214	1.79802
11	2162233	0.126482	0.98129	2.08115	11_2162233	0.0434503	0.958657	1.73531	0.165244	0.999608	3.35825	0.203232	0.993207	2.46805	2.41069	0.0159223	1.79799
7	10732822	0.373119	0.999884	3.68103	7_10732822	0.0237095	0.871893	1.13539	0.0527477	0.972251	1.91495	0.277203	0.998195	2.91042	2.41045	0.0159329	1.7977
4	236260	0.285459	0.999329	3.2068	4_236260	0.112509	0.998171	2.90618	0.0845097	0.992519	2.43329	0.0517539	0.86311	1.0944	2.41017	0.0159453	1.79737
3	4081530	0.145131	0.987527	2.24224	3_4081530	0.0931755	0.996008	2.65273	0.129243	0.998527	2.97339	0.110967	0.961642	1.77006	2.4096	0.0159698	1.7967
1	23505721	0.129914	0.982638	2.11155	1_23505721	0.0917566	0.995756	2.63198	0.118152	0.99783	2.85235	0.143293	0.979435	2.04221	2.40952	0.0159733	1.79661
14	4708085	0.253377	0.998724	3.01703	14_4708085	0.132362	0.999131	3.13158	0.0475572	0.964858	1.81008	0.101119	0.953322	1.67795	2.40916	0.0159893	1.79617
2	13932301	0.136712	0.985047	2.17133	2_13932301	0.160025	0.999658	3.39586	0.0632258	0.982411	2.1063	0.133293	0.975145	1.96245	2.40898	0.015997	1.79596
3	4716634	0.203643	0.996383	2.68586	3_4716634	0.0822981	0.993608	2.48971	0.0397577	0.948921	1.63448	0.261956	0.997639	2.82542	2.40887	0.0160021	1.79582
7	8637219	0.280371	0.999258	3.17796	7_8637219	0.0427527	0.957111	1.71811	0.0649349	0.983634	2.13536	0.224694	0.995385	2.60342	2.40871	0.016009	1.79564
2	7765869	0.213762	0.997069	2.75546	2_7765869	0.0544365	0.976455	1.9855	0.0523339	0.971742	1.90703	0.291023	0.99859	2.98668	2.40866	0.016011	1.79558
16	5739111	0.315355	0.999632	3.37604	16_5739111	0.0406475	0.95194	1.66396	0.0241071	0.88089	1.17945	0.375303	0.999681	3.41492	2.40859	0.0160142	1.79549
2	5703752	0.291852	0.999416	3.2467	2_5703752	0.145949	0.999465	3.27133	0.00600686	0.532599	0.0818037	0.299559	0.998795	3.03437	2.40855	0.016016	1.79544
9	10467295	0.261348	0.998914	3.06568	9_10467295	0.112348	0.998158	2.90401	0.0345778	0.933573	1.50294	0.158834	0.984634	2.16053	2.40829	0.0160275	1.79513
9	10467267	0.2307	0.997928	2.86699	9_10467267	0.117659	0.998498	2.96731	0.0245464	0.883926	1.19485	0.224716	0.995387	2.6036	2.40818	0.0160321	1.79501
8	8637016	0.122326	0.979459	2.0427	8_8637016	0.0517094	0.973007	1.92694	0.0165222	0.805987	0.863203	0.771735	0.999999	4.79945	2.40807	0.0160369	1.79488
2	11649860	0.280861	0.999265	3.18052	2_11649860	0.0428134	0.957247	1.7196	0.0593484	0.979234	2.03819	0.239408	0.996468	2.69382	2.40803	0.0160388	1.79483
7	9898122	0.238677	0.998254	2.9208	7_9898122	0.0662876	0.986774	2.21952	0.0705926	0.987026	2.227	0.173025	0.988162	2.26233	2.40741	0.016066	1.79409
3	9550351	0.350109	0.999816	3.56237	3_9550351	0.0682038	0.987911	2.25428	0.0678131	0.985465	2.18254	0.096116	0.948373	1.62928	2.40711	0.0160791	1.79374
1	21858124	0.163225	0.991547	2.38872	1_21858124	0.168264	0.999735	3.46473	0.0743746	0.98889	2.2866	0.0825657	0.931634	1.48807	2.40703	0.0160828	1.79364
13	5578041	0.213326	0.997043	2.75248	13_5578041	0.0724946	0.990068	2.32889	0.0574276	0.977448	2.00368	0.21487	0.9945	2.54269	2.40693	0.016087	1.79352
15	2072479	0.0917678	0.95874	1.73625	15_2072479	0.076076	0.991561	2.38938	0.0868483	0.99315	2.46503	0.299851	0.9988	3.0356	2.40656	0.0161033	1.79308
13	2360602	0.138904	0.985755	2.19046	13_2360602	0.164728	0.999703	3.43473	0.00762318	0.604225	0.264299	0.451356	0.999906	3.73582	2.40633	0.0161138	1.7928
2	10809133	0.185037	0.994691	2.555	2_10809133	0.0255787	0.885905	1.20504	0.141205	0.999048	3.10469	0.250519	0.997113	2.7603	2.40626	0.016117	1.79272
7	513045	0.240662	0.998332	2.93488	7_513045	0.0563792	0.978612	2.02588	0.0746486	0.989006	2.29059	0.189002	0.991194	2.37366	2.40625	0.016117	1.79271
7	2669105	0.0433462	0.857876	1.07083	7_2669105	0.331696	0.999998	4.58895	0.0708101	0.987141	2.23044	0.107131	0.958608	1.73475	2.40624	0.0161176	1.7927
4	7756107	0.293896	0.999443	3.25986	4_7756107	0.0888931	0.995201	2.59001	0.00349489	0.36031	-0.357631	0.554365	0.999982	4.13	2.40556	0.0161477	1.79189
7	11433258	0.180865	0.994198	2.52395	7_11433258	0.119374	0.99859	2.98661	0.0361029	0.938587	1.54302	0.218931	0.994885	2.56798	2.40539	0.0161552	1.79169
2	13534201	0.291377	0.99941	3.24354	2_13534201	0.0924944	0.995894	2.64319	0.0191509	0.83749	0.984196	0.24866	0.997017	2.74962	2.40514	0.0161664	1.79139
6	4091370	0.225075	0.99767	2.82961	6_4091370	0.0786445	0.992473	2.43107	0.0521266	0.971482	1.90304	0.201434	0.992982	2.45635	2.40502	0.0161716	1.79125
8	9277833	0.160292	0.991004	2.36579	8_9277833	0.0576596	0.979949	2.0527	0.079893	0.99108	2.36894	0.263178	0.99769	2.83233	2.40494	0.0161751	1.79115
6	12842160	0.112475	0.974366	1.94923	6_12842160	0.0775025	0.992079	2.41252	0.124288	0.998254	2.92068	0.183617	0.990267	2.3365	2.40474	0.0161842	1.79091
3	8002692	0.136982	0.985141	2.17384	3_8002692	0.0377608	0.943752	1.58707	0.194625	0.99987	3.65286	0.164862	0.986253	2.20443	2.40455	0.0161924	1.79069
11	2190042	0.180774	0.994186	2.52326	11_2190042	0.129924	0.999052	3.10613	0.0211175	0.856822	1.06615	0.279246	0.998264	2.92245	2.4045	0.0161948	1.79063
16	261481	0.209582	0.996796	2.72619	16_261481	0.138114	0.999291	3.19085	0.0144312	0.774891	0.755051	0.283575	0.998386	2.9451	2.4043	0.0162037	1.79039
13	127363	0.174727	0.993395	2.47806	13_127363	0.123311	0.998793	3.03389	0.0870317	0.993198	2.46758	0.0965651	0.948846	1.63376	2.40332	0.0162468	1.78923
11	13474260	0.0529667	0.891152	1.23268	11_13474260	0.234107	0.999963	3.96259	0.0954948	0.995055	2.57962	0.118576	0.96698	1.83815	2.40326	0.0162497	1.78915
8	2093523	0.0583745	0.905713	1.31481	8_2093523	0.105738	0.997614	2.82205	0.262612	0.999989	4.25397	0.0607041	0.889159	1.22207	2.40322	0.0162513	1.78911
16	2634254	0.332804	0.999742	3.47224	16_2634254	0.0275653	0.898866	1.27512	0.10176	0.996072	2.65816	0.165185	0.986342	2.20697	2.40312	0.0162558	1.78899
3	7750477	0.168252	0.992397	2.42745	3_7750477	0.0663862	0.986836	2.22134	0.104599	0.996459	2.69296	0.174141	0.988395	2.26997	2.40293	0.0162643	1.78876
8	9533007	0.184123	0.994592	2.54857	8_9533007	0.0613291	0.983252	2.12609	0.0774211	0.990156	2.33223	0.22466	0.995383	2.60323	2.40253	0.0162821	1.78829
11	2664096	0.116145	0.976411	1.9847	11_2664096	0.0802937	0.993004	2.45744	0.0444086	0.959269	1.74226	0.376963	0.99969	3.42263	2.40176	0.0163165	1.78737
10	6945694	0.154227	0.989757	2.31733	10_6945694	0.0850462	0.994334	2.53226	0.0576531	0.977673	2.0079	0.248578	0.997012	2.74908	2.40164	0.0163216	1.78724
7	1740396	0.105624	0.970046	1.88147	7_1740396	0.124061	0.998826	3.04235	0.146716	0.999221	3.16379	0.0852345	0.935335	1.51675	2.40109	0.0163464	1.78658
1	14574544	0.322796	0.999688	3.4211	1_14574544	0.0294468	0.909611	1.33837	0.0245725	0.884101	1.19574	0.427033	0.999867	3.64601	2.40031	0.0163814	1.78565
8	5023831	0.644261	0.999999	4.7628	8_5023831	0.025188	0.883114	1.1907	0.0129781	0.749023	0.671418	0.289076	0.998539	2.97588	2.4002	0.0163861	1.78552
6	13889912	0.163837	0.991657	2.39357	6_13889912	0.0837472	0.994006	2.51249	0.0734159	0.98843	2.27112	0.196265	0.992289	2.4223	2.39987	0.0164008	1.78513
5	12339994	0.278193	0.999226	3.16558	5_12339994	0.0187929	0.823476	0.928695	0.10025	0.995843	2.63901	0.26881	0.997914	2.86488	2.39954	0.0164156	1.78474
16	146310	0.302925	0.999534	3.31047	16_146310	0.0219482	0.856624	1.06528	0.0427227	0.955835	1.70427	0.397633	0.999782	3.51731	2.39933	0.016425	1.78449
11	1799131	0.316698	0.999644	3.38461	11_1799131	0.0453161	0.962552	1.7811	0.0307732	0.918557	1.39543	0.299914	0.998801	3.03584	2.39925	0.0164288	1.78439
13	8756188	0.2267	0.997747	2.84044	13_8756188	0.059964	0.982074	2.09861	0.0614598	0.981031	2.07553	0.221119	0.995075	2.58106	2.39891	0.016444	1.78399
13	10652619	0.303926	0.999543	3.31558	13_10652619	0.0683465	0.987997	2.25704	0.0268551	0.898566	1.27342	0.248515	0.997008	2.74863	2.39867	0.0164548	1.78371
2	8759557	0.341535	0.99978	3.515	2_8759557	0.0625023	0.984169	2.14864	0.0156951	0.794491	0.822104	0.31361	0.999061	3.10882	2.39864	0.0164561	1.78367
4	3047279	0.278717	0.999235	3.16876	4_3047279	0.0445048	0.960939	1.76169	0.0357903	0.937588	1.53484	0.317514	0.999121	3.12832	2.3984	0.0164668	1.78339
12	6631768	0.0907445	0.957752	1.72517	12_6631768	0.181708	0.999824	3.57325	0.0593841	0.979264	2.03878	0.172145	0.987975	2.25633	2.39838	0.0164676	1.78337
1	9143491	0.389462	0.999912	3.75168	1_9143491	0.0307017	0.916041	1.37892	0.0257859	0.892072	1.23762	0.336246	0.999366	3.22297	2.3978	0.0164939	1.78268
9	6688836	0.135424	0.984615	2.16003	9_6688836	0.208103	0.999918	3.76856	0.0113484	0.714806	0.567479	0.311001	0.999016	3.095	2.39777	0.0164954	1.78264
1	342091	0.275359	0.999183	3.14983	1_342091	0.0967846	0.996559	2.70246	0.0401128	0.949825	1.64316	0.150068	0.981904	2.09476	2.39755	0.016505	1.78238
8	9277834	0.208504	0.996728	2.71916	8_9277834	0.0591654	0.981355	2.08258	0.0354459	0.936474	1.52583	0.343757	0.999446	3.26156	2.39728	0.0165172	1.78206
1	18190408	0.224972	0.997664	2.82876	1_18190408	0.0827197	0.993728	2.49647	0.0269408	0.899059	1.27621	0.2911	0.998591	2.98702	2.39711	0.0165247	1.78187
4	250115	0.170132	0.992686	2.44145	4_250115	0.161541	0.999674	3.40914	0.0462774	0.962701	1.78293	0.132333	0.974695	1.95478	2.39707	0.0165266	1.78182
1	10917379	0.031317	0.796544	0.829341	1_10917379	0.283586	0.999992	4.3028	0.111147	0.997215	2.77208	0.101767	0.953908	1.68399	2.39706	0.0165274	1.78179
6	14675667	0.194166	0.99562	2.62128	6_14675667	0.0454866	0.962879	1.78511	0.0683742	0.985791	2.19147	0.291671	0.998604	2.98983	2.39692	0.0165333	1.78164
9	10381811	0.369008	0.999873	3.65891	9_10381811	0.0401774	0.950713	1.6518	0.0278774	0.904289	1.30638	0.287872	0.998506	2.96891	2.3965	0.0165525	1.78114
13	2356769	0.157168	0.990378	2.34078	13_2356769	0.116837	0.998451	2.95787	0.0161352	0.800725	0.844215	0.380853	0.999712	3.44299	2.39646	0.0165542	1.78109
2	5530206	0.158029	0.990554	2.34764	2_5530206	0.0529602	0.974668	1.95432	0.0871388	0.993225	2.469	0.260188	0.99756	2.81479	2.39644	0.0165554	1.78106
2	7421354	0.194157	0.99562	2.62125	2_7421354	0.0654484	0.986234	2.20389	0.0670455	0.984999	2.17006	0.222509	0.995201	2.58999	2.3963	0.0165616	1.7809
11	7580295	0.314745	0.999627	3.37214	11_7580295	0.0474375	0.966487	1.8315	0.0560247	0.976016	1.97766	0.193276	0.99186	2.40258	2.39597	0.0165764	1.78051
6	15106382	0.0593357	0.908086	1.32906	6_15106382	0.155499	0.999607	3.35769	0.0788107	0.990686	2.35288	0.215059	0.994518	2.54384	2.39587	0.0165811	1.78039
9	3662993	0.0568601	0.901869	1.29228	9_3662993	0.240353	0.99997	4.01226	0.0282522	0.906305	1.31834	0.286141	0.99846	2.95961	2.39562	0.0165922	1.7801
11	8180461	0.193926	0.995599	2.61968	11_8180461	0.0800439	0.992925	2.45345	0.0818717	0.991732	2.39686	0.152311	0.982646	2.11176	2.39544	0.0166006	1.77988
1	11424761	0.371876	0.999881	3.67584	1_11424761	0.0318435	0.921436	1.4148	0.0115109	0.718507	0.578411	0.49504	0.999954	3.91255	2.3954	0.0166022	1.77984
1	21158921	0.114585	0.975558	1.96961	1_21158921	0.078312	0.992355	2.42543	0.102483	0.996171	2.66679	0.210878	0.994088	2.51738	2.3948	0.0166295	1.77912
11	2028426	0.0526557	0.890224	1.22772	11_2028426	0.158845	0.999645	3.38572	0.0929432	0.994556	2.54627	0.195827	0.992227	2.41942	2.39478	0.0166302	1.7791
7	576528	0.124871	0.980599	2.06628	7_576528	0.128066	0.998985	3.08592	0.0599055	0.979736	2.04833	0.189721	0.991309	2.37855	2.39477	0.0166308	1.77909
5	11327300	0.15031	0.988861	2.28559	5_11327300	0.0976687	0.996681	2.71446	0.101571	0.99604	2.6555	0.12853	0.972777	1.92328	2.39471	0.0166337	1.77901
2	13738058	0.191584	0.995379	2.60298	2_13738058	0.0663978	0.986843	2.22156	0.0348385	0.93445	1.50978	0.34049	0.999411	3.24392	2.39456	0.0166403	1.77884
11	2078066	0.105122	0.96971	1.87654	11_2078066	0.0918123	0.995766	2.63281	0.100461	0.995876	2.64172	0.196877	0.99237	2.42614	2.3943	0.016652	1.77853
15	8128092	0.356535	0.999839	3.59742	15_8128092	0.0521129	0.97355	1.93574	0.0323622	0.925287	1.44156	0.22453	0.995371	2.60237	2.39427	0.0166533	1.7785
8	9277800	0.260909	0.998905	3.06319	8_9277800	0.0418304	0.954916	1.69452	0.0426543	0.955687	1.70269	0.314709	0.999079	3.11447	2.39372	0.0166786	1.77784
1	11412433	0.158833	0.990709	2.3538	1_11412433	0.0693326	0.988512	2.27384	0.0784425	0.990551	2.34754	0.223942	0.995319	2.59851	2.39342	0.016692	1.77749
16	5512272	0.266014	0.999009	3.09295	16_5512272	0.0330589	0.926715	1.45175	0.0480621	0.965677	1.82075	0.332946	0.999329	3.20673	2.39305	0.0167092	1.77704
7	13097440	0.0565614	0.901087	1.28777	7_13097440	0.138263	0.999295	3.19254	0.101533	0.996033	2.65489	0.197968	0.992519	2.4333	2.39212	0.0167513	1.77595
1	9491901	0.284487	0.999314	3.20059	1_9491901	0.0897631	0.995379	2.60298	0.0795565	0.990956	2.3638	0.0746611	0.918976	1.39822	2.3914	0.0167845	1.77509
12	2295864	0.169521	0.992591	2.43681	12_2295864	0.105943	0.997634	2.82474	0.136052	0.998852	3.04898	0.0630829	0.895041	1.25379	2.39108	0.0167989	1.77472
10	9080579	0.256439	0.998799	3.03552	10_9080579	0.027405	0.897902	1.26969	0.0861335	0.992965	2.45545	0.258182	0.997472	2.80344	2.39103	0.0168014	1.77466
7	11605564	0.241554	0.998361	2.94046	7_11605564	0.0343849	0.932042	1.49117	0.0848817	0.992626	2.4385	0.239226	0.996457	2.69274	2.39072	0.0168154	1.77429
6	13890910	0.122268	0.979428	2.04208	6_13890910	0.115732	0.998384	2.94467	0.141635	0.999063	3.10947	0.0804922	0.928565	1.46519	2.39035	0.0168322	1.77386
6	14675675	0.259281	0.998868	3.05326	6_14675675	0.0356998	0.936901	1.52927	0.0563876	0.976397	1.98444	0.292528	0.998622	2.99383	2.3902	0.0168393	1.77368
4	3042005	0.289896	0.999392	3.23521	4_3042005	0.0410919	0.953093	1.67562	0.0572105	0.977236	1.99974	0.232117	0.995969	2.64949	2.39001	0.0168478	1.77346
13	593601	0.231032	0.997944	2.86945	13_593601	0.153162	0.999578	3.33788	0.00590133	0.527091	0.0679586	0.347632	0.999485	3.28193	2.3893	0.0168803	1.77262
11	2436352	0.180581	0.994161	2.52172	11_2436352	0.10007	0.996991	2.7468	0.0378639	0.943894	1.58833	0.240476	0.996537	2.70036	2.3893	0.0168803	1.77262
1	11419522	0.252596	0.998699	3.0113	1_11419522	0.0355345	0.936329	1.52466	0.0584146	0.978376	2.02131	0.293531	0.998648	2.99962	2.38922	0.016884	1.77252
10	8839779	0.145093	0.987517	2.24192	10_8839779	0.0755419	0.991361	2.38075	0.0312398	0.920595	1.40909	0.398937	0.999786	3.52279	2.38864	0.016911	1.77183
14	7154107	0.161463	0.991222	2.37485	14_7154107	0.0693469	0.98852	2.27409	0.0502752	0.96901	1.86644	0.300222	0.998806	3.03717	2.38813	0.0169341	1.77124
7	9273088	0.102331	0.967693	1.84792	7_9273088	0.1296	0.99904	3.10242	0.207278	0.999919	3.77344	0.0360417	0.796146	0.827934	2.38793	0.0169436	1.77099
16	415137	0.282863	0.99929	3.19065	16_415137	0.0407757	0.952288	1.66746	0.0388406	0.946571	1.61248	0.308291	0.998968	3.08093	2.38788	0.0169459	1.77093
14	8891895	0.0480005	0.875301	1.15182	14_8891895	0.28607	0.999993	4.32934	0.00992894	0.679075	0.465113	0.416905	0.999844	3.60446	2.38768	0.016955	1.7707
1	2351000	0.142817	0.986897	2.22314	1_2351000	0.0184346	0.819187	0.912271	0.174058	0.999716	3.44691	0.287738	0.998503	2.96825	2.38764	0.0169568	1.77066
11	3635804	0.279599	0.999247	3.17363	11_3635804	0.0658198	0.986476	2.21082	0.0272723	0.900951	1.28699	0.271062	0.998001	2.87837	2.38745	0.0169655	1.77043
1	18190416	0.245085	0.998473	2.9622	1_18190416	0.09624	0.996479	2.69484	0.0186331	0.831852	0.961509	0.280535	0.9983	2.92902	2.38689	0.0169915	1.76977
3	6625162	0.0801072	0.945484	1.60256	3_6625162	0.0993642	0.996904	2.73742	0.123354	0.99819	2.90943	0.177984	0.989201	2.29735	2.38669	0.0170007	1.76953
12	1655024	0.241523	0.99836	2.94022	12_1655024	0.056261	0.978491	2.02354	0.0416739	0.953542	1.68022	0.275558	0.998146	2.90204	2.3865	0.0170094	1.76931
1	510836	0.260843	0.998903	3.06271	1_510836	0.0694485	0.98857	2.27577	0.0506419	0.969512	1.87367	0.182973	0.990151	2.33203	2.38605	0.0170306	1.76877
3	9665999	0.331145	0.999733	3.4628	3_9665999	0.0728474	0.990226	2.3349	0.0578929	0.977891	2.01202	0.10694	0.958453	1.73301	2.38568	0.0170474	1.76834
12	1550401	0.251905	0.998678	3.00639	12_1550401	0.0667317	0.987039	2.22739	0.0718813	0.98769	2.24732	0.145674	0.980343	2.06088	2.3855	0.017056	1.76812
5	11149807	0.18235	0.99438	2.53513	5_11149807	0.0454731	0.962854	1.78481	0.0761621	0.989657	2.31368	0.276662	0.998179	2.90768	2.38532	0.0170641	1.76792
1	11423262	0.336989	0.999762	3.49407	1_11423262	0.0214239	0.851682	1.04367	0.0332577	0.928761	1.46663	0.401954	0.999797	3.53613	2.38513	0.0170733	1.76768
11	2454811	0.0829134	0.949038	1.63559	11_2454811	0.1042	0.99746	2.80193	0.0492579	0.967526	1.84562	0.342907	0.999437	3.25712	2.38506	0.0170761	1.76761
6	6713820	0.188491	0.995061	2.58009	6_6713820	0.0306398	0.915738	1.37696	0.0649364	0.983637	2.13542	0.381769	0.999716	3.44615	2.38466	0.0170951	1.76713
12	2210789	0.198887	0.996025	2.65421	12_2210789	0.138079	0.99929	3.19046	0.0235593	0.87692	1.15973	0.213527	0.994359	2.53385	2.38456	0.0170995	1.76702
5	12981616	0.220437	0.997439	2.79923	5_12981616	0.0285873	0.904911	1.31005	0.115186	0.997593	2.81917	0.225499	0.99545	2.60825	2.38418	0.0171175	1.76656
13	8435751	0.510731	0.999988	4.22527	13_8435751	0.0217418	0.854721	1.0569	0.0366514	0.940284	1.55716	0.239937	0.996503	2.69714	2.38412	0.0171202	1.76649
7	321535	0.319821	0.999665	3.40177	7_321535	0.0251579	0.88289	1.18956	0.023311	0.875051	1.1506	0.465133	0.999925	3.7918	2.38343	0.017152	1.76569
11	4508431	0.494194	0.999985	4.17173	11_4508431	0.021564	0.853028	1.04951	0.00705239	0.581304	0.205231	0.548679	0.99998	4.10694	2.38335	0.0171558	1.76559
13	3473272	0.200928	0.996184	2.66791	13_3473272	0.0717729	0.989737	2.3166	0.0408779	0.951677	1.66134	0.27269	0.998055	2.88702	2.38322	0.0171622	1.76543
3	8867508	0.155968	0.990127	2.33116	3_8867508	0.127353	0.998962	3.07905	0.112104	0.997309	2.78322	0.0697703	0.909754	1.33924	2.38317	0.0171643	1.76537
2	10809075	0.346201	0.9998	3.54072	2_10809075	0.0153992	0.776529	0.760524	0.0298207	0.914167	1.36687	0.483035	0.999944	3.86299	2.38278	0.0171826	1.76491
16	5483667	0.240145	0.99831	2.93083	16_5483667	0.0501004	0.970732	1.89165	0.0650432	0.983707	2.13715	0.219469	0.994933	2.5712	2.38271	0.0171858	1.76483
4	8927878	0.0629035	0.916195	1.37992	4_8927878	0.131033	0.999092	3.11863	0.209044	0.999923	3.78348	0.0626435	0.893976	1.24795	2.3825	0.0171957	1.76458
15	2001871	0.36741	0.999869	3.65004	15_2001871	0.0302639	0.913829	1.36472	0.0343672	0.932824	1.49716	0.296762	0.998727	3.01779	2.38243	0.017199	1.7645
6	13973635	0.0409216	0.847598	1.02618	6_13973635	0.0851627	0.994364	2.53415	0.0474338	0.964654	1.80746	0.560969	0.999984	4.16003	2.38195	0.017221	1.76394
13	9764761	0.241025	0.998343	2.93693	13_9764761	0.0805517	0.99308	2.46139	0.00931987	0.661636	0.416933	0.445081	0.999897	3.71208	2.38183	0.0172267	1.7638
2	3229704	0.189195	0.995132	2.58507	2_3229704	0.0460247	0.963901	1.79786	0.149461	0.999301	3.19515	0.131564	0.974328	1.9486	2.38167	0.0172343	1.76361
1	11438376	0.342281	0.999785	3.52043	1_11438376	0.0622545	0.983978	2.14387	0.0142039	0.771112	0.742514	0.315674	0.999095	3.11961	2.3816	0.0172374	1.76353
6	13910067	0.062909	0.916207	1.38	6_13910067	0.115346	0.998361	2.94046	0.110499	0.997145	2.76394	0.199175	0.992686	2.44145	2.38146	0.017244	1.76336
8	785409	0.258914	0.998859	3.05074	8_785409	0.105575	0.997598	2.81989	0.145762	0.999192	3.15314	0.0220345	0.691739	0.500787	2.38114	0.0172592	1.76298
8	6909368	0.373437	0.999885	3.68278	8_6909368	0.0362359	0.938771	1.54454	0.0156558	0.793933	0.820144	0.388516	0.999745	3.4754	2.38072	0.017279	1.76248
10	6335079	0.118077	0.977402	2.00283	10_6335079	0.195168	0.999879	3.67008	0.086321	0.993013	2.45795	0.0741007	0.917976	1.39159	2.38061	0.0172838	1.76236
11	15852614	0.3246	0.999698	3.42969	11_15852614	0.133626	0.999163	3.14262	0.00238955	0.234643	-0.723643	0.434757	0.99988	3.67346	2.38053	0.0172877	1.76226
12	9131271	0.121119	0.978898	2.0315	12_9131271	0.101412	0.997158	2.76552	0.121869	0.998091	2.89283	0.117474	0.966253	1.82837	2.37955	0.0173336	1.76111
7	3669624	0.0705421	0.930974	1.48308	7_3669624	0.307212	0.999996	4.44989	0.00930783	0.66128	0.41596	0.32535	0.999236	3.16925	2.37954	0.0173341	1.7611
2	4971913	0.251521	0.998666	3.00355	2_4971913	0.0966202	0.996535	2.70018	0.052249	0.971633	1.90536	0.126768	0.971863	1.90891	2.3795	0.0173361	1.76105
11	11671745	0.150333	0.988867	2.2858	11_11671745	0.140009	0.999337	3.2103	0.0418062	0.95383	1.68318	0.183802	0.990301	2.33778	2.37926	0.0173472	1.76077
11	2162477	0.113344	0.974862	1.95761	11_2162477	0.0179	0.812437	0.886913	0.146013	0.999202	3.15661	0.397173	0.999781	3.51577	2.37922	0.0173491	1.76072
1	14379066	0.307775	0.999574	3.33538	1_14379066	0.016345	0.790929	0.809649	0.0770146	0.989997	2.32622	0.301895	0.998838	3.04546	2.37918	0.0173514	1.76067
6	13991871	0.147407	0.988131	2.26134	6_13991871	0.0353748	0.935764	1.52015	0.0722045	0.987856	2.25255	0.389716	0.999751	3.48183	2.37897	0.0173611	1.76042
13	8435074	0.227488	0.997782	2.84538	13_8435074	0.076953	0.991894	2.4041	0.138989	0.998966	3.08033	0.0581006	0.882154	1.18582	2.37891	0.0173639	1.76035
2	4747680	0.265678	0.999002	3.09095	2_4747680	0.0191363	0.827522	0.944418	0.0539095	0.973661	1.93756	0.402939	0.999802	3.54262	2.37889	0.0173649	1.76033
16	6639183	0.313857	0.99962	3.36678	16_6639183	0.039548	0.948978	1.63502	0.0410664	0.952125	1.66582	0.265879	0.9978	2.84791	2.37888	0.0173652	1.76032
15	7939357	0.0538425	0.893661	1.24623	15_7939357	0.246446	0.999976	4.06185	0.091366	0.994226	2.52565	0.101468	0.953643	1.68126	2.37875	0.0173715	1.76016
2	10824060	0.341615	0.999781	3.51596	2_10824060	0.0240562	0.874636	1.14858	0.0140297	0.768161	0.732803	0.550503	0.999981	4.11628	2.37841	0.0173877	1.75976
3	6959516	0.161426	0.991215	2.37456	3_6959516	0.0575777	0.979869	2.05106	0.117872	0.997805	2.84873	0.169513	0.987385	2.23787	2.37806	0.0174042	1.75935
16	3994325	0.383623	0.999903	3.72657	16_3994325	0.102922	0.997327	2.78544	0.00761424	0.603883	0.26341	0.246457	0.996894	2.73636	2.37794	0.0174095	1.75921
1	24844938	0.259894	0.998881	3.05665	1_24844938	0.00595941	0.509186	0.0230275	0.0988566	0.995612	2.62063	0.469865	0.99993	3.80984	2.37754	0.0174287	1.75873
1	10512437	0.146661	0.98794	2.2552	1_10512437	0.0746954	0.991021	2.36649	0.0968979	0.995296	2.59685	0.177146	0.989028	2.29133	2.37747	0.017432	1.75865
1	10478285	0.0196287	0.697303	0.51666	1_10478285	0.212265	0.999927	3.7966	0.179715	0.999771	3.50369	0.102683	0.954751	1.69278	2.37743	0.0174336	1.75861
2	9753744	0.11487	0.975712	1.9723	2_9753744	0.128084	0.998986	3.08611	0.0479149	0.965445	1.8177	0.229505	0.995773	2.63335	2.37737	0.0174368	1.75853
9	10159706	0.280677	0.999262	3.17945	9_10159706	0.0667441	0.987048	2.22765	0.0298493	0.914297	1.3677	0.246144	0.996873	2.73414	2.37724	0.017443	1.75838
8	10914661	0.381713	0.9999	3.71963	8_10914661	0.0164955	0.793166	0.817457	0.0867711	0.993129	2.46393	0.209199	0.993914	2.50709	2.37703	0.0174529	1.75813
2	8099728	0.0950121	0.96174	1.77124	2_8099728	0.107432	0.997772	2.84395	0.0574023	0.977423	2.00322	0.272957	0.998064	2.88836	2.37669	0.0174687	1.75774
1	8944614	0.374723	0.999887	3.68847	1_8944614	0.032163	0.922875	1.42468	0.0773298	0.990117	2.33077	0.145646	0.980332	2.06066	2.37614	0.0174946	1.7571
13	7802992	0.293903	0.999443	3.25994	13_7802992	0.179248	0.99981	3.55386	0.00554771	0.507761	0.0194541	0.23548	0.996213	2.67052	2.37594	0.0175041	1.75686
8	5930115	0.230777	0.997932	2.86759	8_5930115	0.0858176	0.994521	2.54404	0.012357	0.736703	0.633215	0.384778	0.999728	3.45835	2.3758	0.0175109	1.75669
11	12900748	0.207725	0.996674	2.71381	11_12900748	0.027094	0.895964	1.25888	0.0761367	0.989647	2.3133	0.334821	0.999352	3.21678	2.37569	0.017516	1.75656
4	9517260	0.084045	0.950403	1.64877	4_9517260	0.102201	0.997243	2.77531	0.171892	0.999693	3.42543	0.0984848	0.950789	1.65255	2.37552	0.0175244	1.75636
6	5694918	0.134365	0.984236	2.15033	6_5694918	0.0336588	0.929196	1.46983	0.141748	0.999066	3.11042	0.252459	0.99721	2.77145	2.37551	0.0175248	1.75635
3	7255177	0.12146	0.979056	2.03463	3_7255177	0.159622	0.999654	3.39244	0.0423972	0.95514	1.69688	0.189527	0.991279	2.37724	2.3753	0.0175348	1.7561
8	8376368	0.120936	0.97881	2.02977	8_8376368	0.064991	0.985943	2.19568	0.085899	0.992903	2.45233	0.26157	0.997621	2.82292	2.37518	0.0175405	1.75596
9	3662962	0.0943187	0.961122	1.76386	9_3662962	0.121044	0.998686	3.00823	0.0385549	0.945802	1.60544	0.316423	0.999105	3.12315	2.37517	0.0175409	1.75595
7	3839715	0.237045	0.998193	2.91004	7_3839715	0.12737	0.998962	3.07919	0.026635	0.89728	1.26621	0.170351	0.987573	2.24367	2.37477	0.0175597	1.75548
9	11601011	0.151518	0.989159	2.29588	9_11601011	0.0387042	0.946565	1.61242	0.0868808	0.993158	2.46546	0.316771	0.99911	3.12477	2.37463	0.0175664	1.75532
7	10002892	0.296846	0.999476	3.27735	7_10002892	0.0335065	0.928575	1.46526	0.0566466	0.976668	1.98935	0.251593	0.997166	2.76642	2.37459	0.0175683	1.75527
1	12901174	0.127372	0.981664	2.08941	1_12901174	0.064794	0.985809	2.19197	0.0572893	0.977314	2.00119	0.334361	0.999347	3.21468	2.37431	0.0175818	1.75494
6	11550185	0.0800649	0.945427	1.60204	6_11550185	0.100303	0.997023	2.75034	0.229341	0.999965	3.97627	0.0568597	0.878693	1.16848	2.37428	0.0175831	1.7549
6	8115033	0.133797	0.984044	2.14551	6_8115033	0.0532419	0.975023	1.96036	0.146489	0.999215	3.16148	0.168345	0.987119	2.22977	2.37428	0.0175832	1.7549
7	11500818	0.263553	0.998956	3.07755	7_11500818	0.0489906	0.969065	1.86723	0.0511033	0.970132	1.88274	0.235027	0.996181	2.66768	2.3738	0.017606	1.75434
14	6277204	0.130382	0.982818	2.11577	14_6277204	0.136747	0.999253	3.17604	0.0633527	0.982499	2.10833	0.149987	0.981874	2.0941	2.37356	0.0176176	1.75405
4	7477431	0.110503	0.973181	1.92975	4_7477431	0.114711	0.998322	2.93314	0.120751	0.998017	2.88079	0.108691	0.959888	1.74938	2.37327	0.0176315	1.75371
15	2146681	0.302977	0.999535	3.31085	15_2146681	0.0287539	0.905823	1.31546	0.126508	0.998376	2.9433	0.128414	0.97272	1.92236	2.373	0.0176445	1.75339
1	11997192	0.249141	0.998598	2.98851	1_11997192	0.109555	0.99795	2.87038	0.0258842	0.892695	1.24099	0.19153	0.9916	2.39104	2.37273	0.0176572	1.75308
10	8293053	0.120632	0.978665	2.02692	10_8293053	0.0369017	0.940988	1.56312	0.127238	0.998421	2.9519	0.2841	0.9984	2.94776	2.37243	0.0176717	1.75272
11	1771898	0.193859	0.995593	2.61922	11_1771898	0.0753941	0.991307	2.37844	0.0326005	0.926254	1.44845	0.301394	0.998828	3.04288	2.37225	0.0176803	1.75251
1	23838805	0.159794	0.990908	2.36185	1_23838805	0.0961213	0.996463	2.69331	0.0607618	0.98046	2.06334	0.188517	0.991118	2.37048	2.37225	0.0176804	1.75251
2	13471444	0.255585	0.99878	3.03072	2_13471444	0.104266	0.997466	2.80274	0.0225525	0.869052	1.12192	0.213401	0.994348	2.53316	2.37213	0.0176857	1.75238
14	8275731	0.186347	0.994831	2.56433	14_8275731	0.0735561	0.990527	2.34661	0.0527059	0.972205	1.91423	0.234054	0.996108	2.66131	2.37162	0.0177102	1.75178
2	3866343	0.318981	0.99966	3.39739	2_3866343	0.039273	0.948202	1.62767	0.0393949	0.948018	1.62593	0.263692	0.997711	2.83532	2.37158	0.0177124	1.75172
11	10647310	0.146176	0.987809	2.25104	11_10647310	0.0949347	0.996284	2.67681	0.096938	0.995301	2.59723	0.133081	0.97505	1.96082	2.37148	0.0177172	1.75161
16	261473	0.202018	0.996264	2.67508	16_261473	0.128792	0.999011	3.09362	0.0162781	0.802695	0.851285	0.268757	0.997912	2.86449	2.37112	0.0177344	1.75118
1	12077371	0.260291	0.998891	3.05939	1_12077371	0.115161	0.998352	2.93866	0.00671397	0.566515	0.167508	0.355177	0.999547	3.31832	2.37097	0.0177415	1.75101
8	5931356	0.174707	0.993393	2.47794	8_5931356	0.249209	0.999978	4.08587	0.00445387	0.437764	-0.156639	0.307556	0.998953	3.07669	2.37096	0.0177418	1.751
16	3621902	0.229797	0.997888	2.86095	16_3621902	0.0142725	0.757617	0.698657	0.110571	0.997154	2.76497	0.323233	0.999207	3.15854	2.37078	0.0177506	1.75079
8	10973664	0.349099	0.999811	3.55474	8_10973664	0.0444558	0.960842	1.76054	0.0607304	0.980431	2.06273	0.15133	0.982331	2.10446	2.37062	0.0177583	1.7506
4	465435	0.135919	0.984783	2.1644	4_465435	0.104318	0.997473	2.80357	0.146394	0.999213	3.16071	0.0708914	0.912005	1.35321	2.37047	0.0177654	1.75043
8	9269117	0.325125	0.999702	3.43299	8_9269117	0.0590449	0.981243	2.08012	0.00820445	0.625545	0.320078	0.427839	0.999868	3.64848	2.37042	0.0177679	1.75036
10	4373614	0.233338	0.998047	2.88568	10_4373614	0.169586	0.999745	3.47524	0.0572063	0.977233	1.99969	0.0535362	0.868804	1.12076	2.37034	0.0177717	1.75027
16	415181	0.302431	0.999529	3.30733	16_415181	0.0451033	0.962134	1.776	0.0412239	0.952499	1.66958	0.244965	0.996803	2.72687	2.36995	0.0177906	1.74981
1	2346585	0.345578	0.999798	3.53696	1_2346585	0.00909534	0.63586	0.347414	0.106872	0.996739	2.72027	0.270579	0.997981	2.8751	2.36994	0.0177912	1.7498
16	6180245	0.301112	0.999517	3.30004	16_6180245	0.0424993	0.956527	1.71173	0.012485	0.739298	0.641182	0.472847	0.999935	3.82558	2.36963	0.0178058	1.74944
8	2488300	0.0954567	0.962144	1.77613	8_2488300	0.0749437	0.991119	2.37056	0.133686	0.998745	3.02213	0.17968	0.989543	2.30954	2.36959	0.0178078	1.74939
6	14675656	0.175405	0.993493	2.48338	6_14675656	0.0483674	0.968067	1.85312	0.0681599	0.985665	2.18799	0.285051	0.998428	2.95337	2.36946	0.0178139	1.74924
6	6200772	0.135681	0.984707	2.16243	6_6200772	0.0942691	0.996184	2.66791	0.1058	0.996608	2.70729	0.130514	0.973802	1.93987	2.36937	0.0178182	1.74914
2	11549867	0.230243	0.997907	2.86387	2_11549867	0.0352715	0.935384	1.51714	0.0753302	0.989308	2.30112	0.25676	0.997403	2.7948	2.36923	0.0178251	1.74897
5	10117450	0.244084	0.998441	2.95585	5_10117450	0.0622993	0.984014	2.14475	0.0641819	0.983122	2.12297	0.171668	0.987869	2.25294	2.36913	0.01783	1.74885
11	2091944	0.0871973	0.954009	1.68503	11_2091944	0.102152	0.997235	2.77447	0.108576	0.996933	2.74054	0.175098	0.98859	2.27642	2.36912	0.0178306	1.74883
15	4932454	0.170594	0.992763	2.44528	15_4932454	0.106415	0.997679	2.83082	0.0796422	0.990989	2.36517	0.118226	0.966751	1.83506	2.36908	0.0178324	1.74879
7	11468563	0.138284	0.98556	2.18512	7_11468563	0.0779727	0.992241	2.42008	0.0404667	0.950705	1.65173	0.334983	0.999353	3.21749	2.3686	0.0178554	1.74823
14	2607037	0.137018	0.985153	2.17415	14_2607037	0.0533419	0.975148	1.9625	0.189367	0.999842	3.60157	0.10725	0.958702	1.73582	2.36851	0.0178599	1.74812
12	10207596	0.339987	0.999776	3.50948	12_10207596	0.0141889	0.756132	0.693915	0.0674282	0.985232	2.17626	0.310861	0.999014	3.09428	2.36848	0.0178611	1.74809
5	5571966	0.176225	0.993604	2.48951	5_5571966	0.13302	0.999148	3.13738	0.0626086	0.981938	2.09553	0.108883	0.960043	1.75118	2.3684	0.0178652	1.74799
6	13905731	0.0744553	0.937406	1.53336	6_13905731	0.130711	0.999081	3.11509	0.110525	0.997148	2.76437	0.145624	0.980324	2.06049	2.36833	0.0178687	1.74791
11	2402568	0.175606	0.99352	2.48489	11_2402568	0.0281409	0.902302	1.29478	0.0642548	0.983172	2.12416	0.408162	0.999821	3.56903	2.36822	0.0178741	1.74778
10	7336563	0.287022	0.999353	3.21735	10_7336563	0.0246401	0.879112	1.17056	0.0351619	0.935541	1.51838	0.407619	0.999819	3.56649	2.36819	0.0178753	1.74775
6	11318236	0.463947	0.999975	4.0514	6_11318236	0.0471839	0.966041	1.82555	0.156714	0.999467	3.2725	0.0166558	0.626485	0.322558	2.368	0.0178845	1.74752
5	3051546	0.190819	0.995306	2.59759	5_3051546	0.109561	0.997951	2.87045	0.0479987	0.965582	1.81949	0.16205	0.985517	2.18395	2.36787	0.0178907	1.74737
12	1165377	0.147439	0.988139	2.2616	12_1165377	0.161121	0.99967	3.40569	0.0306674	0.918075	1.39224	0.194677	0.992065	2.4119	2.36786	0.0178913	1.74736
10	10919067	0.172546	0.993063	2.46049	10_10919067	0.0210879	0.848439	1.02976	0.0677625	0.985437	2.18177	0.466671	0.999927	3.79931	2.36783	0.0178927	1.74732
16	3561308	0.257211	0.998816	3.03979	16_3561308	0.0394441	0.948687	1.63226	0.0302186	0.916045	1.37895	0.376475	0.999687	3.42027	2.36782	0.0178934	1.74731
11	9765720	0.110077	0.972915	1.92547	11_9765720	0.097355	0.99664	2.71042	0.0884164	0.993552	2.48662	0.185285	0.990568	2.3482	2.36768	0.0179001	1.74714
3	10791867	0.297721	0.999484	3.28176	3_10791867	0.061526	0.983409	2.12987	0.0305385	0.917494	1.38841	0.235508	0.996215	2.67066	2.36768	0.0179002	1.74714
11	3412997	0.358127	0.999843	3.60394	11_3412997	0.0228227	0.864465	1.1006	0.0760433	0.989606	2.31183	0.200858	0.99291	2.45265	2.36725	0.0179207	1.74665
14	813198	0.0978774	0.9642	1.80165	14_813198	0.153115	0.999577	3.33725	0.0585222	0.978477	2.02326	0.179224	0.989452	2.30625	2.3671	0.0179279	1.74647
15	3390635	0.201824	0.996252	2.67401	15_3390635	0.0779978	0.992247	2.42033	0.0789589	0.990737	2.35494	0.140392	0.97826	2.01908	2.36709	0.0179286	1.74645
13	114134	0.139178	0.985837	2.19275	13_114134	0.0827843	0.993746	2.49747	0.0384857	0.945617	1.60377	0.326264	0.999248	3.174	2.367	0.017933	1.74635
11	3342986	0.186856	0.994889	2.5682	11_3342986	0.16213	0.999678	3.41262	0.0251519	0.888008	1.216	0.174109	0.988389	2.26976	2.36665	0.0179501	1.74593
5	7571433	0.253483	0.998725	3.01733	5_7571433	0.0484816	0.968263	1.85585	0.0660208	0.98434	2.15299	0.198886	0.992649	2.43962	2.36645	0.0179597	1.7457
8	8376361	0.209531	0.996792	2.72573	8_8376361	0.0392569	0.948153	1.62721	0.138741	0.998958	3.07796	0.142316	0.979044	2.03439	2.36632	0.0179659	1.74555
15	1947201	0.051283	0.886049	1.20578	15_1947201	0.133491	0.99916	3.14151	0.121475	0.998065	2.88854	0.168228	0.987091	2.22893	2.36619	0.0179722	1.7454
11	7573589	0.285201	0.999326	3.20537	11_7573589	0.0645349	0.985633	2.18712	0.0477735	0.965208	1.81461	0.172309	0.988007	2.25735	2.36611	0.0179759	1.74531
2	12701530	0.275727	0.999188	3.1516	2_12701530	0.0880183	0.995015	2.57686	0.0313592	0.921109	1.41257	0.181656	0.989922	2.32343	2.36611	0.017976	1.74531
4	3320857	0.255206	0.998769	3.02794	4_3320857	0.159377	0.999651	3.39031	0.0302056	0.915984	1.37856	0.100022	0.952271	1.66728	2.36602	0.0179804	1.7452
6	11626254	0.401204	0.999927	3.79931	6_11626254	0.0786343	0.992469	2.4309	0.00735197	0.59354	0.236661	0.293042	0.998637	2.99715	2.36601	0.0179812	1.74518
1	15690302	0.230904	0.997938	2.86845	1_15690302	0.0362913	0.938956	1.54607	0.0572319	0.977261	2.0002	0.302399	0.998848	3.04798	2.36568	0.0179972	1.74479
13	462970	0.238368	0.998242	2.91856	13_462970	0.0472102	0.966089	1.82619	0.0293935	0.912099	1.35379	0.364384	0.999616	3.36414	2.36567	0.0179975	1.74479
1	22880449	0.118235	0.977483	2.00434	1_22880449	0.110314	0.998013	2.88029	0.109963	0.997088	2.75756	0.11638	0.965505	1.81848	2.36517	0.0180219	1.7442
11	14533644	0.250797	0.998647	2.99937	11_14533644	0.064073	0.985307	2.17827	0.0600177	0.979834	2.05033	0.168537	0.987163	2.23111	2.36477	0.0180412	1.74374
1	5856099	0.196609	0.995833	2.63824	1_5856099	0.178074	0.999802	3.54326	0.00999012	0.680754	0.469807	0.258785	0.997502	2.80724	2.36464	0.0180478	1.74358
2	11668777	0.206141	0.996568	2.70337	2_11668777	0.0560877	0.978304	2.01992	0.0655731	0.984051	2.14568	0.221535	0.995109	2.58348	2.36311	0.0181222	1.74179
11	2436406	0.165692	0.991982	2.40809	11_2436406	0.0686556	0.988163	2.26238	0.0384412	0.945493	1.60264	0.326988	0.999259	3.17821	2.36283	0.0181361	1.74146
12	3626010	0.227322	0.997774	2.84422	12_3626010	0.0769915	0.991908	2.40475	0.0286742	0.908497	1.33156	0.269812	0.997951	2.87048	2.36275	0.0181398	1.74137
15	2059466	0.326908	0.999713	3.44329	15_2059466	0.00598519	0.510475	0.0262611	0.0356594	0.937168	1.53142	0.682011	0.999996	4.44989	2.36272	0.0181416	1.74132
9	2410709	0.251909	0.998678	3.00647	9_2410709	0.067193	0.987324	2.236	0.0991919	0.995663	2.62467	0.091577	0.943329	1.58335	2.36262	0.0181463	1.74121
8	12320236	0.29338	0.999436	3.25624	8_12320236	0.101024	0.997111	2.76014	0.0426242	0.955624	1.70202	0.106725	0.958273	1.73099	2.36235	0.0181596	1.74089
11	2401180	0.199618	0.99608	2.65891	11_2401180	0.0515589	0.972805	1.92372	0.0174643	0.818117	0.908212	0.508216	0.999962	3.95852	2.36234	0.0181599	1.74089
15	3201779	0.153085	0.98951	2.30834	15_3201779	0.0546431	0.976697	1.98986	0.20087	0.999899	3.71682	0.0776417	0.924051	1.43286	2.36197	0.0181781	1.74045
3	7238738	0.190915	0.995316	2.59834	3_7238738	0.079132	0.992637	2.43903	0.0359902	0.938223	1.54002	0.269809	0.997951	2.87045	2.36196	0.0181786	1.74044
1	11428579	0.262883	0.998942	3.07344	1_11428579	0.0311688	0.918297	1.39371	0.0524302	0.971858	1.90883	0.306618	0.998933	3.07094	2.36173	0.0181899	1.74017
1	13115505	0.311857	0.999605	3.35635	1_13115505	0.0103162	0.671524	0.444126	0.150688	0.99933	3.20748	0.198799	0.992635	2.43896	2.36173	0.01819	1.74017
8	9121088	0.205952	0.996554	2.70202	8_9121088	0.049068	0.969184	1.86894	0.04424	0.958948	1.73861	0.318999	0.999147	3.13722	2.3617	0.0181915	1.74013
1	9674218	0.330217	0.999729	3.45914	1_9674218	0.108237	0.997844	2.85439	0.0123353	0.736241	0.631798	0.208203	0.9938	2.50054	2.36146	0.0182029	1.73986
2	3089980	0.357757	0.999843	3.60315	2_3089980	0.116817	0.99845	2.95755	0.0151652	0.786596	0.794666	0.149271	0.981625	2.08853	2.36097	0.0182271	1.73928
6	5579818	0.252688	0.998703	3.01204	6_5579818	0.136055	0.999232	3.16792	0.0475289	0.964813	1.8095	0.0795054	0.927047	1.45414	2.3609	0.0182307	1.7392
8	10440891	0.171171	0.992854	2.44986	8_10440891	0.060212	0.982296	2.10367	0.0781558	0.990447	2.34347	0.215448	0.994559	2.54648	2.36087	0.018232	1.73916
11	2165398	0.17397	0.993284	2.47213	11_2165398	0.0743241	0.990856	2.35974	0.0915487	0.994268	2.52825	0.148556	0.981382	2.08316	2.36082	0.0182347	1.7391
16	874551	0.120793	0.978742	2.02844	16_874551	0.126891	0.998943	3.07362	0.0489318	0.967029	1.83882	0.208331	0.993815	2.50141	2.36057	0.0182469	1.73881
1	7331809	0.204071	0.99641	2.68839	1_7331809	0.0967961	0.99656	2.7026	0.0320856	0.924152	1.43357	0.226979	0.995571	2.61749	2.36051	0.0182497	1.73874
11	2087368	0.0884324	0.955356	1.69916	11_2087368	0.128088	0.998986	3.0862	0.0564156	0.976427	1.98499	0.235375	0.996207	2.66996	2.36008	0.0182711	1.73824
1	11425495	0.209549	0.996793	2.72586	1_11425495	0.0293026	0.908834	1.33361	0.0673446	0.985177	2.1748	0.332624	0.999325	3.2051	2.35984	0.0182827	1.73796
1	1113377	0.186288	0.994826	2.56398	1_1113377	0.0401639	0.950678	1.65146	0.104724	0.996475	2.69443	0.212756	0.994282	2.52909	2.35974	0.0182878	1.73784
11	733621	0.144279	0.987294	2.23508	11_733621	0.0295305	0.910041	1.34101	0.254949	0.999986	4.18657	0.100915	0.953131	1.676	2.35966	0.0182915	1.73775
9	8549649	0.094525	0.961308	1.76607	9_8549649	0.104212	0.997461	2.80205	0.118132	0.997828	2.85205	0.140214	0.978189	2.01771	2.35947	0.0183011	1.73752
14	4006914	0.411934	0.999941	3.85013	14_4006914	0.0616651	0.983522	2.13263	0.0117753	0.724382	0.59591	0.267272	0.997854	2.85587	2.35863	0.0183424	1.73654
7	314739	0.300356	0.999509	3.29564	7_314739	0.0293619	0.909155	1.33557	0.0225795	0.869276	1.12297	0.436766	0.999884	3.68034	2.35863	0.0183426	1.73654
1	12920557	0.156768	0.990299	2.33771	1_12920557	0.0394718	0.948765	1.633	0.0393766	0.947967	1.62545	0.476361	0.999938	3.83788	2.35851	0.0183485	1.7364
1	2346681	0.458685	0.999973	4.03444	1_2346681	0.0128441	0.730558	0.614503	0.0360598	0.938446	1.54186	0.340247	0.999408	3.24285	2.35841	0.0183532	1.73629
3	10578235	0.130983	0.983042	2.12107	3_10578235	0.0742064	0.990804	2.35764	0.126189	0.99836	2.94025	0.139794	0.978014	2.01435	2.35833	0.0183574	1.73619
11	2454863	0.0620419	0.914303	1.36774	11_2454863	0.111318	0.998087	2.89223	0.06513	0.983763	2.13853	0.299625	0.998796	3.03476	2.35832	0.0183581	1.73617
14	8891633	0.139723	0.985994	2.19713	14_8891633	0.131674	0.999111	3.12488	0.00885674	0.64738	0.378257	0.450103	0.999905	3.73157	2.35796	0.0183757	1.73576
3	8969560	0.180766	0.994185	2.52318	3_8969560	0.05294	0.974637	1.9538	0.0407008	0.951268	1.65727	0.350765	0.999512	3.29719	2.35786	0.0183806	1.73564
9	11343368	0.0927972	0.959726	1.74752	9_11343368	0.162979	0.999687	3.42027	0.0742568	0.988839	2.28485	0.135289	0.976065	1.97852	2.35779	0.0183841	1.73556
11	11808918	0.274451	0.999167	3.14407	11_11808918	0.0687428	0.988208	2.26383	0.0262688	0.895071	1.25396	0.251965	0.997187	2.76879	2.35766	0.0183905	1.73541
4	240274	0.119583	0.978152	2.01699	4_240274	0.132725	0.999141	3.13515	0.0990389	0.995641	2.62291	0.0986777	0.95098	1.65443	2.35737	0.0184048	1.73507
9	11982751	0.260024	0.998885	3.05772	9_11982751	0.068679	0.988174	2.26273	0.0328332	0.927146	1.45486	0.232833	0.996022	2.65391	2.3573	0.0184082	1.73499
1	11419306	0.211376	0.996919	2.73905	1_11419306	0.0420999	0.955578	1.70152	0.0689515	0.986131	2.20098	0.25535	0.997341	2.78716	2.35718	0.0184144	1.73484
16	3621900	0.206782	0.996614	2.70782	16_3621900	0.0155926	0.779573	0.770753	0.121427	0.998061	2.88795	0.304933	0.998901	3.06206	2.35714	0.0184161	1.7348
5	10116675	0.138074	0.985494	2.18333	5_10116675	0.0977661	0.996693	2.71568	0.0980401	0.995485	2.61093	0.127605	0.972309	1.91587	2.35645	0.0184504	1.73399
13	3987973	0.173303	0.993182	2.46673	13_3987973	0.0715878	0.989645	2.31323	0.0779335	0.990358	2.34001	0.179145	0.989436	2.3057	2.35642	0.0184522	1.73395
2	10809049	0.318727	0.999657	3.39535	2_10809049	0.0338835	0.930105	1.47657	0.0169194	0.81119	0.882292	0.434238	0.999879	3.67109	2.35632	0.0184568	1.73384
11	15885921	0.199327	0.99606	2.65718	11_15885921	0.0239967	0.874167	1.14631	0.053566	0.973256	1.93095	0.439626	0.999888	3.69027	2.35618	0.0184641	1.73367
10	10568701	0.457057	0.999972	4.02904	10_10568701	0.0578798	0.980167	2.05721	0.0335409	0.929824	1.47448	0.121432	0.968783	1.8632	2.35598	0.0184738	1.73344
4	13011470	0.464262	0.999975	4.05582	4_13011470	0.110953	0.998062	2.88815	0.0214354	0.85964	1.0787	0.0749168	0.919415	1.40115	2.35596	0.0184751	1.73341
8	2260658	0.0698766	0.92981	1.47438	8_2260658	0.18007	0.999814	3.55898	0.134806	0.998796	3.03469	0.0710657	0.912335	1.35528	2.35583	0.0184814	1.73326
6	11474717	0.222983	0.997569	2.81598	6_11474717	0.107349	0.997765	2.84288	0.0500822	0.96873	1.86244	0.125867	0.971362	1.9012	2.35563	0.0184915	1.73303
3	9550353	0.559621	0.999995	4.43451	3_9550353	0.067464	0.987481	2.24081	0.0297681	0.913919	1.36529	0.073288	0.916484	1.3818	2.3556	0.0184926	1.733
7	8463179	0.478707	0.999981	4.11628	7_8463179	0.0333299	0.927833	1.45984	0.00487425	0.466581	-0.0838661	0.500724	0.999957	3.92906	2.35533	0.0185063	1.73268
11	9489529	0.080541	0.94604	1.60761	11_9489529	0.221425	0.999945	3.86789	0.0583463	0.978313	2.02008	0.128509	0.972767	1.92311	2.35467	0.018539	1.73191
11	2940925	0.21054	0.99686	2.7328	11_2940925	0.0473911	0.966409	1.83046	0.0180532	0.825253	0.935571	0.496728	0.999956	3.91937	2.35455	0.0185451	1.73177
8	10467669	0.346932	0.999804	3.54475	8_10467669	0.0255712	0.885856	1.20478	0.0289068	0.909691	1.33886	0.356979	0.999564	3.3288	2.3543	0.0185578	1.73147
6	6444518	0.257701	0.99883	3.0432	6_6444518	0.0748455	0.991082	2.36901	0.0466607	0.963351	1.79097	0.165886	0.986527	2.21229	2.35387	0.0185791	1.73098
15	8911775	0.10899	0.972245	1.91486	15_8911775	0.0220893	0.857917	1.07101	0.100913	0.995947	2.64761	0.46275	0.999922	3.78195	2.35386	0.0185797	1.73096
8	9702854	0.284624	0.999317	3.20173	8_9702854	0.0166966	0.796076	0.827687	0.111826	0.997281	2.77986	0.225043	0.995414	2.60555	2.35371	0.0185872	1.73079
1	12926217	0.246963	0.998528	2.97362	1_12926217	0.0276685	0.8995	1.2787	0.0818307	0.991719	2.3963	0.251001	0.997135	2.76288	2.35288	0.0186287	1.72982
16	2634145	0.289798	0.999391	3.23453	16_2634145	0.0484052	0.968135	1.85406	0.0652325	0.983832	2.14024	0.161793	0.98545	2.18214	2.35274	0.0186355	1.72966
8	11863440	0.232109	0.997992	2.87695	8_11863440	0.046663	0.965083	1.81299	0.0111838	0.710986	0.556266	0.56419	0.999984	4.16464	2.35271	0.0186371	1.72962
11	2162671	0.0617172	0.913574	1.3631	11_2162671	0.0647195	0.985761	2.19063	0.0965185	0.995229	2.59199	0.344284	0.999451	3.2641	2.35245	0.01865	1.72932
15	5258755	0.189799	0.995198	2.58977	15_5258755	0.0454489	0.962791	1.78404	0.108679	0.996945	2.74179	0.177507	0.989102	2.29392	2.35238	0.0186538	1.72923
16	3621893	0.232813	0.998022	2.88165	16_3621893	0.00913529	0.637112	0.350751	0.0902217	0.993979	2.51093	0.432741	0.999877	3.66609	2.35236	0.0186549	1.72921
5	3261401	0.182762	0.994429	2.53819	5_3261401	0.165461	0.999709	3.44031	0.0187909	0.833581	0.968414	0.202303	0.993089	2.46187	2.3522	0.0186629	1.72902
6	16887886	0.237145	0.998197	2.91067	6_16887886	0.0743327	0.990861	2.35995	0.0120537	0.73041	0.614053	0.399161	0.999787	3.52378	2.35211	0.0186671	1.72892
11	13474293	0.0544246	0.895289	1.25516	11_13474293	0.211442	0.999925	3.79075	0.0755828	0.989414	2.30489	0.145136	0.98014	2.05664	2.35186	0.0186798	1.72863
16	6177849	0.226997	0.99776	2.84218	16_6177849	0.0821695	0.993567	2.48745	0.0156086	0.793237	0.817704	0.343481	0.999442	3.2597	2.35176	0.018685	1.72851
3	10535041	0.145961	0.987749	2.24916	3_10535041	0.0782399	0.992328	2.42415	0.125055	0.998297	2.92855	0.114652	0.964316	1.80312	2.35125	0.0187107	1.72791
1	7816357	0.290574	0.9994	3.23889	1_7816357	0.0635876	0.984968	2.16925	0.0633451	0.982492	2.10818	0.124247	0.970448	1.88743	2.35094	0.0187262	1.72755
5	9022010	0.378668	0.999895	3.7055	5_9022010	0.0531196	0.974866	1.95768	0.00801012	0.618665	0.301975	0.379681	0.999706	3.43707	2.35056	0.0187453	1.72711
16	5941876	0.111694	0.973908	1.94162	16_5941876	0.0947418	0.996257	2.67438	0.0905984	0.994061	2.51572	0.174111	0.98839	2.26978	2.35037	0.0187545	1.72689
6	15305934	0.0430076	0.85652	1.06481	6_15305934	0.127347	0.998961	3.07896	0.124975	0.998293	2.92774	0.18231	0.990036	2.32771	2.34981	0.0187832	1.72623
5	5588724	0.124155	0.980289	2.05975	5_5588724	0.0662973	0.986781	2.21971	0.146969	0.999229	3.16678	0.132103	0.974587	1.95294	2.34979	0.0187838	1.72622
16	6875269	0.394027	0.999919	3.7705	16_6875269	0.0170415	0.800937	0.844974	0.0141207	0.769719	0.737922	0.535516	0.999974	4.04562	2.34975	0.0187859	1.72617
2	6209599	0.12327	0.979894	2.05157	2_6209599	0.0774946	0.992075	2.41235	0.132279	0.998679	3.00665	0.128992	0.973028	1.92728	2.34946	0.0188004	1.72583
1	14377280	0.263802	0.998961	3.07878	1_14377280	0.0506761	0.971576	1.90448	0.0521773	0.971547	1.90404	0.209381	0.993933	2.50822	2.34888	0.0188301	1.72515
15	5503641	0.11311	0.974726	1.9553	15_5503641	0.104129	0.997451	2.8008	0.11904	0.997896	2.86218	0.111718	0.962205	1.77687	2.34879	0.0188347	1.72504
7	1237011	0.101633	0.967155	1.84054	7_1237011	0.0428305	0.957287	1.72003	0.169771	0.999671	3.40675	0.197109	0.992404	2.42777	2.34877	0.0188354	1.72502
7	11605547	0.238103	0.998233	2.91707	7_11605547	0.0263703	0.891297	1.23346	0.105627	0.996589	2.70542	0.21407	0.994419	2.53758	2.34838	0.0188551	1.72457
5	12981696	0.224463	0.997637	2.82518	5_12981696	0.103822	0.997425	2.79749	0.0167599	0.80913	0.874696	0.274336	0.99811	2.89591	2.34832	0.0188584	1.7245
8	12093244	0.244326	0.998449	2.95746	8_12093244	0.0782824	0.992343	2.42487	0.0229258	0.872038	1.13608	0.270323	0.997969	2.87336	2.34794	0.0188775	1.72406
11	12316876	0.226686	0.997746	2.8403	11_12316876	0.224877	0.999952	3.90024	0.00568059	0.515213	0.0381427	0.225911	0.995484	2.61085	2.34738	0.0189058	1.72341
3	5157564	0.328978	0.999723	3.45319	3_5157564	0.0275208	0.898596	1.27359	0.070713	0.987088	2.22886	0.198057	0.992531	2.43386	2.34738	0.0189062	1.7234
15	2214889	0.128492	0.982096	2.0991	15_2214889	0.100667	0.997065	2.75491	0.144294	0.999149	3.13771	0.0745699	0.918812	1.39712	2.34721	0.0189146	1.7232
1	14294587	0.195434	0.995733	2.63017	1_14294587	0.0458571	0.963588	1.79394	0.0579864	0.977974	2.0136	0.284566	0.998414	2.9506	2.34708	0.0189214	1.72305
4	4769769	0.192376	0.995455	2.60864	4_4769769	0.162965	0.999687	3.41985	0.029039	0.910353	1.34293	0.139979	0.978092	2.01585	2.34682	0.0189343	1.72275
10	2302374	0.0681143	0.926631	1.45115	10_2302374	0.0875469	0.994913	2.56983	0.110373	0.997131	2.76236	0.224183	0.995341	2.60016	2.34587	0.0189825	1.72165
4	321002	0.30788	0.999575	3.33569	4_321002	0.0612005	0.98315	2.12365	0.0794707	0.990923	2.36246	0.0894507	0.940756	1.56115	2.34574	0.0189894	1.72149
12	5861405	0.168846	0.992495	2.43215	12_5861405	0.0967854	0.996559	2.70248	0.0944151	0.994857	2.56609	0.101565	0.953729	1.68214	2.34572	0.0189906	1.72146
11	2192746	0.0845007	0.950943	1.65406	11_2192746	0.0822388	0.993589	2.48867	0.177553	0.999752	3.48269	0.10955	0.960577	1.75742	2.34571	0.0189909	1.72146
7	11408274	0.200771	0.996172	2.66686	7_11408274	0.142528	0.999398	3.23776	0.0131069	0.751456	0.679079	0.257269	0.997427	2.79777	2.34537	0.0190084	1.72105
16	5483760	0.306181	0.999562	3.32779	16_5483760	0.0485942	0.968441	1.85836	0.0270514	0.899706	1.27988	0.278033	0.998223	2.91522	2.34531	0.0190113	1.72099
13	6181974	0.160906	0.991127	2.37086	13_6181974	0.0897027	0.995367	2.60205	0.058224	0.978201	2.01794	0.191007	0.991521	2.38761	2.34462	0.0190466	1.72018
3	6303800	0.0683028	0.926977	1.45364	3_6303800	0.109847	0.997972	2.87371	0.105585	0.996584	2.70494	0.184936	0.990506	2.34577	2.34452	0.0190518	1.72006
1	2346576	0.27607	0.999194	3.15384	1_2346576	0.0168357	0.798055	0.834695	0.0986808	0.995584	2.61847	0.252222	0.997198	2.77008	2.34427	0.0190643	1.71978
1	13732467	0.258587	0.998852	3.04894	1_13732467	0.0106857	0.681314	0.471377	0.142746	0.999099	3.12101	0.246387	0.996887	2.73565	2.34424	0.0190657	1.71975
14	8891500	0.143574	0.987099	2.22919	14_8891500	0.113069	0.998211	2.91319	0.0114728	0.717639	0.575843	0.430682	0.999873	3.65826	2.34412	0.019072	1.7196
15	8478211	0.186351	0.994832	2.56435	15_8478211	0.0332888	0.927671	1.45866	0.117682	0.997791	2.84662	0.208997	0.993892	2.50583	2.34387	0.019085	1.71931
11	3416188	0.0488361	0.878119	1.16564	11_3416188	0.0521233	0.973564	1.93596	0.208644	0.999922	3.78094	0.20675	0.993634	2.49119	2.34343	0.0191074	1.7188
6	5593102	0.139199	0.985844	2.19294	6_5593102	0.0429606	0.957584	1.72331	0.11593	0.997652	2.82722	0.228946	0.995729	2.62985	2.34333	0.0191126	1.71868
6	13905741	0.0669528	0.924452	1.43567	6_13905741	0.147317	0.999489	3.2842	0.101865	0.996085	2.65932	0.137171	0.976907	1.99369	2.34322	0.0191181	1.71856
1	22330890	0.104629	0.969347	1.87128	1_22330890	0.0345188	0.932586	1.49533	0.227642	0.999962	3.95852	0.143872	0.979661	2.0468	2.34298	0.0191302	1.71828
1	983007	0.116959	0.976839	1.99244	1_983007	0.117672	0.998499	2.96757	0.100162	0.995828	2.63784	0.111422	0.961976	1.77409	2.34298	0.0191302	1.71828
2	13534204	0.284746	0.999319	3.20247	2_13534204	0.0887549	0.995173	2.58797	0.015668	0.794112	0.820773	0.25051	0.997112	2.76023	2.34286	0.0191366	1.71814
1	14308490	0.237045	0.998193	2.91006	1_14308490	0.0167728	0.797162	0.831526	0.19356	0.999866	3.64387	0.136092	0.976436	1.98516	2.34265	0.0191471	1.7179
15	5676758	0.327114	0.999714	3.44479	15_5676758	0.0688537	0.988271	2.26588	0.0315895	0.922095	1.41931	0.169789	0.987445	2.2397	2.34242	0.0191592	1.71762
16	1441059	0.193363	0.995548	2.6157	16_1441059	0.067611	0.987572	2.24363	0.0437145	0.957897	1.72678	0.254564	0.99731	2.78332	2.34236	0.0191623	1.71755
3	4991310	0.328096	0.999718	3.44858	3_4991310	0.0331575	0.927131	1.45475	0.0265491	0.896768	1.26335	0.332179	0.999319	3.20267	2.34234	0.0191634	1.71753
1	11987844	0.253117	0.998716	3.01526	1_11987844	0.0929482	0.995973	2.64979	0.0101168	0.684223	0.47954	0.336531	0.999369	3.22434	2.34223	0.0191688	1.7174
12	2358537	0.272075	0.999126	3.12997	12_2358537	0.136076	0.999233	3.16816	0.00335686	0.347216	-0.392847	0.386166	0.999733	3.46344	2.34218	0.0191714	1.71735
16	3883693	0.256393	0.998798	3.03528	16_3883693	0.0468916	0.965516	1.81863	0.0596033	0.979464	2.04279	0.203822	0.993281	2.47197	2.34217	0.0191721	1.71733
5	13442744	0.130594	0.982893	2.11755	5_13442744	0.104321	0.997473	2.80359	0.0807595	0.991363	2.38084	0.146383	0.980598	2.06625	2.34206	0.0191779	1.7172
8	9132119	0.0749595	0.938165	1.53955	8_9132119	0.0419338	0.955172	1.69722	0.24191	0.999977	4.07437	0.14515	0.980145	2.05675	2.34197	0.0191822	1.7171
2	12275698	0.227069	0.997763	2.8427	2_12275698	0.0375395	0.943039	1.58081	0.0638123	0.982845	2.1164	0.262362	0.997656	2.82767	2.34189	0.0191862	1.71701
5	7884504	0.194115	0.995615	2.62093	5_7884504	0.148461	0.999508	3.29527	0.00944358	0.665323	0.427035	0.297877	0.998754	3.02421	2.34186	0.0191879	1.71697
11	14372749	0.202114	0.99627	2.67558	11_14372749	0.0578019	0.980093	2.05568	0.146273	0.99921	3.15942	0.0815078	0.930082	1.4764	2.34177	0.0191926	1.71687
11	14162777	0.191482	0.995369	2.6022	11_14162777	0.0383841	0.945634	1.60392	0.0804008	0.991245	2.37582	0.254886	0.997323	2.78494	2.34172	0.0191951	1.71681
1	5841621	0.342964	0.999786	3.52259	1_5841621	0.0399262	0.95002	1.64504	0.0438826	0.958229	1.7305	0.203321	0.99322	2.4687	2.34171	0.0191957	1.7168
1	12099086	0.109368	0.972477	1.91852	1_12099086	0.11887	0.998563	2.9809	0.11891	0.997887	2.8608	0.0937063	0.945763	1.60509	2.34133	0.0192154	1.71635
1	8943611	0.395565	0.999921	3.77791	1_8943611	0.0804355	0.993044	2.45951	0.038936	0.946807	1.61465	0.0848511	0.934822	1.5127	2.34119	0.0192223	1.7162
13	2407071	0.237279	0.998201	2.91147	13_2407071	0.116211	0.998416	2.95088	0.0034535	0.356471	-0.367909	0.484347	0.999946	3.87002	2.34112	0.0192262	1.71611
15	4499733	0.0946547	0.961419	1.76739	15_4499733	0.0659426	0.986551	2.213	0.242299	0.999978	4.08253	0.066757	0.903455	1.30149	2.3411	0.0192268	1.71609
15	4112041	0.300423	0.99951	3.29618	15_4112041	0.0342762	0.931637	1.48809	0.0211221	0.856863	1.06633	0.396615	0.999779	3.51346	2.34102	0.0192313	1.71599
11	12453958	0.184377	0.994622	2.55055	11_12453958	0.0886941	0.995159	2.58699	0.0360702	0.938482	1.54216	0.237866	0.996366	2.6843	2.341	0.0192322	1.71597
1	8712171	0.203216	0.996353	2.68313	1_8712171	0.0467916	0.965329	1.81618	0.0772624	0.99009	2.32975	0.213623	0.99437	2.53451	2.34089	0.0192377	1.71585
16	2346334	0.151471	0.989146	2.29545	16_2346334	0.0589449	0.981157	2.07826	0.124496	0.998266	2.92288	0.146399	0.980603	2.06637	2.34074	0.0192456	1.71567
8	11043785	0.0303541	0.790293	0.80744	8_11043785	0.161808	0.999676	3.41101	0.105313	0.99655	2.70166	0.199195	0.992689	2.44159	2.34043	0.0192617	1.7153
10	8990281	0.169574	0.992599	2.43721	10_8990281	0.0663974	0.986843	2.22154	0.0981742	0.995506	2.61253	0.149503	0.981705	2.0903	2.3404	0.0192633	1.71527
8	10973921	0.36459	0.999863	3.63814	8_10973921	0.097376	0.996643	2.71067	0.0124613	0.738821	0.639716	0.188758	0.991156	2.37208	2.34015	0.0192759	1.71499
2	7503332	0.194582	0.995654	2.62393	2_7503332	0.00887845	0.628858	0.328831	0.148782	0.999283	3.18769	0.335565	0.999359	3.22011	2.34014	0.0192765	1.71497
9	10467759	0.277994	0.999223	3.16432	9_10467759	0.118123	0.998525	2.97282	0.00732604	0.592494	0.233966	0.291376	0.998598	2.98844	2.33989	0.0192895	1.71468
16	262310	0.32512	0.999701	3.43285	16_262310	0.0532234	0.974999	1.95994	0.0312181	0.920499	1.40843	0.21738	0.994739	2.55816	2.33985	0.0192917	1.71463
7	11468567	0.138049	0.985485	2.18309	7_11468567	0.114228	0.998288	2.9269	0.0180701	0.82545	0.936337	0.354126	0.999538	3.31297	2.33982	0.0192929	1.7146
5	11085894	0.168753	0.992477	2.43126	5_11085894	0.0163425	0.790893	0.809525	0.102342	0.996151	2.66503	0.383082	0.999723	3.45273	2.33963	0.0193026	1.71438
12	4494293	0.258226	0.998843	3.04654	12_4494293	0.0816756	0.993421	2.47948	0.0237053	0.878005	1.16507	0.23494	0.996174	2.66705	2.33953	0.0193078	1.71427
5	9624154	0.0978788	0.964202	1.80167	5_9624154	0.0894415	0.99531	2.59792	0.0912385	0.994195	2.52381	0.198131	0.992542	2.43439	2.33945	0.0193123	1.71417
14	9307042	0.21295	0.99702	2.74992	14_9307042	0.0576479	0.979938	2.05247	0.0527751	0.972284	1.91548	0.230569	0.995851	2.63973	2.3394	0.0193148	1.71411
9	3662985	0.0800764	0.945441	1.60217	9_3662985	0.205301	0.999911	3.74718	0.0180477	0.82518	0.935288	0.306702	0.998935	3.0716	2.33906	0.0193323	1.71372
8	8669540	0.031884	0.800118	0.842042	8_8669540	0.192021	0.999867	3.64663	0.0915418	0.994266	2.52813	0.184014	0.990343	2.33943	2.33906	0.0193325	1.71371
11	2200400	0.0134923	0.610843	0.281516	11_2200400	0.244495	0.999974	4.04562	0.0738435	0.988645	2.27829	0.248849	0.997027	2.75069	2.33903	0.019334	1.71368
2	16062312	0.0665836	0.923756	1.4308	2_16062312	0.0758081	0.991463	2.38512	0.10592	0.996624	2.70888	0.263027	0.997682	2.83128	2.33902	0.0193345	1.71367
4	7708123	0.239836	0.998296	2.92841	4_7708123	0.0727457	0.990181	2.33319	0.00909036	0.654676	0.397977	0.440682	0.999891	3.69648	2.33901	0.0193347	1.71366
1	11424853	0.242887	0.998403	2.94847	1_11424853	0.045043	0.96201	1.77451	0.0277885	0.903805	1.30354	0.357012	0.999565	3.32931	2.33896	0.0193377	1.7136
15	4499619	0.252505	0.998696	3.01059	15_4499619	0.00940067	0.645341	0.372772	0.0797999	0.991046	2.3675	0.416786	0.999843	3.6042	2.33877	0.0193475	1.71337
16	3561083	0.084637	0.951098	1.6556	16_3561083	0.0603152	0.982385	2.1057	0.135774	0.998838	3.04542	0.21549	0.994563	2.5467	2.33835	0.0193688	1.7129
6	6699842	0.217075	0.997252	2.77644	6_6699842	0.0147774	0.766325	0.726798	0.0964538	0.995216	2.59109	0.343293	0.999441	3.25881	2.33828	0.0193725	1.71281
6	5664726	0.160995	0.991142	2.37151	6_5664726	0.0345305	0.932634	1.4957	0.0396307	0.948609	1.63151	0.48014	0.999942	3.85412	2.33821	0.0193763	1.71273
11	2187306	0.141369	0.986481	2.21097	11_2187306	0.194748	0.999877	3.66708	0.041548	0.953258	1.6773	0.11401	0.963856	1.79731	2.33816	0.0193787	1.71267
10	9275784	0.201157	0.996202	2.66954	10_9275784	0.0567373	0.978989	2.0333	0.0338921	0.931118	1.48417	0.324627	0.999225	3.16534	2.33809	0.0193828	1.71258
10	11096636	0.281328	0.999274	3.18392	10_11096636	0.0251853	0.883097	1.19061	0.0973897	0.995377	2.60284	0.189049	0.9912	2.37393	2.33783	0.0193963	1.71228
4	232469	0.278059	0.999224	3.16492	4_232469	0.113188	0.998221	2.91489	0.0229522	0.872238	1.13703	0.155169	0.983539	2.13304	2.33747	0.0194148	1.71187
11	2436451	0.158672	0.990679	2.3526	11_2436451	0.0574877	0.979786	2.04934	0.0405055	0.950802	1.65268	0.350091	0.999508	3.295	2.33741	0.0194181	1.71179
11	14995309	0.266831	0.999025	3.0976	11_14995309	0.0257417	0.88702	1.21083	0.0844587	0.992505	2.43263	0.225437	0.995446	2.60797	2.33726	0.0194256	1.71162
3	8956643	0.319388	0.999663	3.39957	3_8956643	0.0722738	0.989965	2.32503	0.0288778	0.909536	1.3379	0.176346	0.988861	2.28561	2.33703	0.0194378	1.71135
10	4527771	0.228927	0.997846	2.85474	10_4527771	0.0782028	0.992312	2.42342	0.0735516	0.988501	2.27346	0.113899	0.96378	1.79634	2.33699	0.0194397	1.71131
5	6479892	0.0772226	0.941534	1.56778	5_6479892	0.135847	0.999225	3.16528	0.0703572	0.986901	2.22326	0.191575	0.991606	2.39133	2.33691	0.0194438	1.71122
1	27484660	0.121354	0.979007	2.03366	1_27484660	0.0689993	0.988341	2.26819	0.0520489	0.971387	1.90159	0.320293	0.999166	3.14391	2.33684	0.0194477	1.71113
14	6252236	0.0977423	0.964094	1.80031	14_6252236	0.168943	0.999739	3.46944	0.0154195	0.790427	0.807902	0.345292	0.999461	3.2694	2.33676	0.0194516	1.71105
9	12045279	0.219675	0.997395	2.79379	9_12045279	0.103308	0.997372	2.79086	0.0473156	0.964449	1.80482	0.132636	0.974841	1.95726	2.33668	0.0194557	1.71095
1	14585348	0.129652	0.98254	2.1093	1_14585348	0.0526836	0.974312	1.94833	0.120905	0.998027	2.88247	0.193826	0.991939	2.40613	2.33656	0.0194623	1.71081
9	6980178	0.149892	0.988748	2.28176	9_6980178	0.138611	0.999304	3.19647	0.0339415	0.9313	1.48555	0.190213	0.991395	2.3822	2.33649	0.0194656	1.71073
3	10397443	0.177369	0.993752	2.49783	3_10397443	0.0587741	0.981002	2.0749	0.109753	0.997064	2.75487	0.140276	0.978213	2.01817	2.33644	0.0194682	1.71067
6	6710665	0.162991	0.991503	2.38683	6_6710665	0.0148832	0.768094	0.732584	0.0955037	0.995056	2.57976	0.42696	0.999867	3.6454	2.33614	0.0194837	1.71033
1	2300709	0.170726	0.992784	2.44633	1_2300709	0.0595796	0.981731	2.09089	0.075821	0.989516	2.30854	0.207903	0.993766	2.49864	2.3361	0.019486	1.71028
4	11128807	0.332564	0.99974	3.4701	4_11128807	0.100513	0.997047	2.75292	0.0169037	0.810995	0.881569	0.169602	0.987407	2.23854	2.33578	0.0195026	1.70991
12	2580017	0.183734	0.994546	2.54565	12_2580017	0.145478	0.999454	3.26591	0.0164397	0.804893	0.859231	0.235671	0.996226	2.67165	2.33561	0.0195115	1.70971
2	7509253	0.243675	0.998428	2.95321	2_7509253	0.0695613	0.988633	2.27788	0.0317386	0.922716	1.42358	0.238352	0.996399	2.68736	2.33551	0.019517	1.70959
14	8849216	0.0882643	0.955167	1.69716	14_8849216	0.136117	0.999235	3.16876	0.108074	0.996874	2.73422	0.107539	0.95894	1.73851	2.33466	0.019561	1.70861
14	8363198	0.23577	0.998144	2.90169	14_8363198	0.0100993	0.665584	0.427753	0.196511	0.99988	3.67346	0.183463	0.990243	2.33556	2.33462	0.0195635	1.70855
6	5958812	0.21293	0.997018	2.74971	6_5958812	0.0899274	0.995411	2.60534	0.0481648	0.965836	1.82283	0.158659	0.984585	2.15925	2.33428	0.0195809	1.70817
7	2824509	0.232526	0.998011	2.87986	7_2824509	0.0803353	0.993015	2.45804	0.0473973	0.964588	1.8066	0.16322	0.985831	2.19256	2.33427	0.0195818	1.70815
8	9619525	0.17894	0.993952	2.50932	8_9619525	0.107651	0.997794	2.84703	0.0106217	0.697299	0.516648	0.386059	0.999733	3.46296	2.33399	0.0195962	1.70783
13	2362093	0.138037	0.985482	2.18298	13_2362093	0.251582	0.999979	4.09443	0.00364415	0.37387	-0.32162	0.367522	0.999637	3.37963	2.33386	0.0196033	1.70767
12	7585448	0.254121	0.998742	3.02144	12_7585448	0.111902	0.998127	2.89875	0.0126126	0.741888	0.649177	0.251155	0.997144	2.76392	2.33332	0.0196313	1.70705
7	12686841	0.0654786	0.921557	1.41562	7_12686841	0.314166	0.999996	4.4842	0.169974	0.999673	3.40794	0.010475	0.510003	0.0250762	2.33321	0.0196371	1.70692
12	408734	0.576159	0.999996	4.4842	12_408734	0.0145166	0.761897	0.712418	0.0389428	0.946825	1.61482	0.211426	0.994146	2.52081	2.33306	0.0196448	1.70675
11	2037282	0.0456173	0.866697	1.11091	11_2037282	0.125081	0.998867	3.05288	0.0658345	0.984224	2.15004	0.296853	0.998729	3.01835	2.33305	0.0196457	1.70673
1	3645267	0.135149	0.984516	2.15749	1_3645267	0.114454	0.998304	2.92983	0.0993282	0.995688	2.62658	0.0948452	0.947021	1.61663	2.33263	0.0196674	1.70625
7	8023634	0.222379	0.997535	2.81153	7_8023634	0.0964325	0.996508	2.69759	0.0318054	0.922993	1.4255	0.1921	0.991685	2.3948	2.33235	0.019682	1.70593
10	8839576	0.188775	0.995088	2.58197	10_8839576	0.0929115	0.995966	2.64925	0.0170463	0.812827	0.888361	0.33352	0.999336	3.20982	2.33235	0.0196823	1.70592
10	10780291	0.183963	0.994572	2.54727	10_10780291	0.0495554	0.96993	1.87977	0.0796474	0.990992	2.36528	0.213962	0.994409	2.53696	2.33232	0.0196838	1.70589
15	5501172	0.126694	0.981381	2.08314	15_5501172	0.11897	0.998568	2.98192	0.0795612	0.990956	2.36381	0.125773	0.97131	1.90041	2.33232	0.0196838	1.70589
6	9630620	0.271164	0.999109	3.12425	6_9630620	0.119506	0.998598	2.98841	0.030117	0.915575	1.37591	0.118667	0.967041	1.83898	2.33189	0.0197067	1.70539
12	9348572	0.142382	0.986775	2.21954	12_9348572	0.148398	0.999507	3.29437	0.00849154	0.635364	0.346094	0.386899	0.999737	3.46716	2.33179	0.0197118	1.70527
2	1413892	0.0919125	0.958878	1.73781	2_1413892	0.125924	0.998904	3.0628	0.193693	0.999866	3.64509	0.0387712	0.810483	0.879677	2.33135	0.0197352	1.70476
14	3688763	0.206498	0.996592	2.70572	14_3688763	0.097889	0.996709	2.71726	0.0222663	0.866722	1.11103	0.256043	0.997373	2.79098	2.33125	0.0197403	1.70465
3	9637385	0.336616	0.999761	3.493	3_9637385	0.0127924	0.729498	0.611295	0.0596243	0.97948	2.04312	0.326683	0.999256	3.17696	2.3311	0.0197483	1.70447
1	22214872	0.177601	0.99378	2.49939	1_22214872	0.037061	0.941528	1.56773	0.058937	0.978866	2.03087	0.336867	0.999373	3.22622	2.33105	0.0197506	1.70442
15	7728165	0.158338	0.990616	2.35011	15_7728165	0.133136	0.999151	3.13842	0.0355528	0.936828	1.52868	0.17931	0.989468	2.30685	2.33102	0.0197525	1.70438
8	3142281	0.211651	0.996937	2.741	8_3142281	0.0477006	0.966948	1.83772	0.0704171	0.986935	2.22428	0.21144	0.994148	2.52097	2.33099	0.0197537	1.70435
9	10634813	0.216745	0.997234	2.77425	9_10634813	0.0637193	0.985062	2.17172	0.0531326	0.972724	1.92242	0.201273	0.992963	2.45539	2.33094	0.0197563	1.70429
13	2593543	0.27119	0.999109	3.12441	13_2593543	0.0460068	0.96387	1.79748	0.0458943	0.962017	1.77458	0.228417	0.995687	2.6265	2.33074	0.019767	1.70406
12	6879628	0.172745	0.993096	2.4622	12_6879628	0.0738116	0.990638	2.35098	0.149032	0.99929	3.19046	0.0681046	0.906361	1.31867	2.33058	0.0197756	1.70387
8	10655941	0.131191	0.983119	2.12291	8_10655941	0.0627506	0.984354	2.15333	0.159037	0.999508	3.295	0.108841	0.960011	1.75081	2.33051	0.019779	1.7038
1	6001664	0.115061	0.975811	1.97403	1_6001664	0.094352	0.996199	2.66923	0.122196	0.998115	2.89676	0.112285	0.962628	1.78203	2.33051	0.0197791	1.70379
1	26177620	0.183379	0.994505	2.543	1_26177620	0.0388695	0.947056	1.61696	0.0795702	0.990959	2.36394	0.257294	0.997429	2.79799	2.33047	0.0197813	1.70375
12	2155954	0.287669	0.999362	3.22146	12_2155954	0.0862037	0.994605	2.54946	0.00909555	0.654833	0.398403	0.321845	0.999187	3.1512	2.33013	0.0197993	1.70335
4	12878322	0.352582	0.999827	3.57754	4_12878322	0.0424703	0.956453	1.71093	0.0218915	0.863565	1.09648	0.281699	0.998331	2.93468	2.3299	0.0198112	1.70309
13	10652608	0.306914	0.999567	3.33094	13_10652608	0.0780174	0.992253	2.42063	0.0192289	0.838319	0.987571	0.220974	0.995064	2.58027	2.32985	0.0198139	1.70303
2	12211764	0.147948	0.988261	2.26557	2_12211764	0.0299496	0.912233	1.35464	0.107627	0.996827	2.72935	0.287983	0.998509	2.96953	2.32977	0.0198182	1.70293
10	9732743	0.135043	0.98448	2.15655	10_9732743	0.0511439	0.972233	1.91467	0.119313	0.997918	2.86541	0.190238	0.991401	2.38244	2.32977	0.0198184	1.70293
11	2436488	0.180754	0.994183	2.52309	11_2436488	0.0672573	0.987361	2.23712	0.0417851	0.953785	1.68272	0.270711	0.997986	2.8759	2.3297	0.0198218	1.70286
1	12680689	0.185775	0.994771	2.5603	1_12680689	0.084466	0.994187	2.52329	0.0310855	0.919934	1.40463	0.262803	0.997673	2.83011	2.32958	0.0198282	1.70272
11	7843091	0.147262	0.988095	2.26019	11_7843091	0.0678327	0.987697	2.24752	0.0522734	0.971662	1.9058	0.276073	0.998161	2.9046	2.32953	0.0198312	1.70265
13	2590385	0.415522	0.999946	3.87145	13_2590385	0.0200278	0.837494	0.984212	0.00729378	0.591178	0.230577	0.587136	0.999988	4.23135	2.3294	0.019838	1.7025
11	4508452	0.535127	0.999993	4.32934	11_4508452	0.0138212	0.749507	0.672939	0.0069032	0.574884	0.188822	0.553408	0.999982	4.126	2.32928	0.0198444	1.70236
1	3761489	0.264998	0.998987	3.08644	1_3761489	0.135889	0.999227	3.16582	0.037009	0.94138	1.56647	0.0835237	0.932969	1.49828	2.32925	0.0198459	1.70233
3	4820605	0.242297	0.998384	2.94485	3_4820605	0.0578577	0.980146	2.05678	0.0815374	0.991622	2.39201	0.128472	0.972747	1.9228	2.32911	0.0198532	1.70217
11	7579600	0.286253	0.999344	3.21328	11_7579600	0.0140749	0.754083	0.687394	0.0821887	0.991832	2.40134	0.296117	0.998711	3.01394	2.32899	0.0198596	1.70203
15	1441159	0.172564	0.993065	2.46064	15_1441159	0.0286857	0.905441	1.31319	0.124667	0.998274	2.92434	0.226977	0.995571	2.61747	2.32891	0.0198639	1.70194
10	10129370	0.273785	0.999156	3.14024	10_10129370	0.0382864	0.945328	1.60115	0.0333386	0.929063	1.46885	0.312549	0.999044	3.10356	2.32845	0.0198883	1.7014
11	11915808	0.123428	0.979962	2.05297	11_11915808	0.0433958	0.958549	1.73409	0.135905	0.998845	3.04707	0.20487	0.993408	2.47876	2.32822	0.0199003	1.70114
9	10467370	0.233203	0.998039	2.88433	9_10467370	0.113713	0.998256	2.92111	0.0206536	0.852576	1.04755	0.201966	0.993049	2.45977	2.32819	0.0199022	1.7011
13	191353	0.138227	0.985543	2.18465	13_191353	0.0959491	0.996437	2.69093	0.0681062	0.985635	2.18718	0.171238	0.987772	2.2499	2.32817	0.0199033	1.70107
1	2375054	0.28365	0.999303	3.19588	1_2375054	0.016758	0.796948	0.830771	0.12096	0.998031	2.88305	0.19332	0.991867	2.4029	2.32815	0.0199042	1.70106
7	8521109	0.0750035	0.938234	1.54012	7_8521109	0.125613	0.998892	3.05952	0.0737083	0.988575	2.27593	0.198521	0.992595	2.43699	2.32814	0.0199047	1.70104
16	2346291	0.20501	0.996485	2.69538	16_2346291	0.0265167	0.892266	1.23867	0.133782	0.99875	3.02336	0.186258	0.99073	2.35463	2.32801	0.0199115	1.7009
7	8508018	0.216174	0.997204	2.77082	7_8508018	0.0553054	0.977442	2.00357	0.153047	0.999382	3.23046	0.0671425	0.904297	1.30643	2.32782	0.0199217	1.70067
1	11417885	0.237489	0.998209	2.91285	1_11417885	0.030254	0.913781	1.36441	0.0591038	0.979015	2.03382	0.293573	0.99865	2.99991	2.32775	0.0199254	1.70059
8	9720531	0.307504	0.999572	3.33382	8_9720531	0.188768	0.999856	3.62617	0.0215225	0.860378	1.08202	0.0641801	0.897644	1.26824	2.32756	0.0199353	1.70038
5	11072836	0.113633	0.97503	1.96049	5_11072836	0.140494	0.999349	3.21538	0.274345	0.999993	4.33891	0.00736629	0.41875	-0.205093	2.32742	0.019943	1.70021
11	7808067	0.30087	0.999514	3.29829	11_7808067	0.0282077	0.902688	1.29702	0.108508	0.996924	2.73957	0.134748	0.975824	1.97426	2.32729	0.01995	1.70006
8	11417750	0.188808	0.995091	2.58214	8_11417750	0.0291553	0.908026	1.3287	0.0886252	0.993602	2.4894	0.276871	0.998185	2.90866	2.32722	0.0199533	1.69998
8	6874829	0.0352717	0.819817	0.914667	8_6874829	0.0623225	0.984033	2.14524	0.321235	0.999999	4.68035	0.0901045	0.941555	1.56796	2.32706	0.0199623	1.69979
13	11115413	0.285036	0.999324	3.20463	13_11115413	0.0300045	0.912513	1.3564	0.0346457	0.933804	1.50474	0.340125	0.999407	3.24239	2.32704	0.0199633	1.69977
8	6191884	0.213589	0.997059	2.7543	8_6191884	0.134616	0.999191	3.15274	0.0101293	0.684555	0.480474	0.278952	0.998252	2.92046	2.32699	0.0199656	1.69972
10	9782744	0.279232	0.999243	3.17192	10_9782744	0.0451761	0.962279	1.77777	0.0315429	0.921894	1.41793	0.282589	0.998359	2.93992	2.32689	0.0199714	1.69959
6	14675668	0.172673	0.993084	2.46159	6_14675668	0.0489561	0.96901	1.86644	0.0635242	0.982625	2.11125	0.269422	0.997936	2.86825	2.32688	0.0199715	1.69959
10	10804970	0.351464	0.999822	3.57043	10_10804970	0.0559205	0.978128	2.01654	0.0200443	0.84668	1.0223	0.240073	0.996512	2.69799	2.32681	0.0199751	1.69951
13	649417	0.130933	0.983021	2.12058	13_649417	0.13347	0.999159	3.14146	0.0214713	0.859941	1.08006	0.286908	0.998482	2.96397	2.32652	0.019991	1.69917
10	10810865	0.0582583	0.90542	1.31307	10_10810865	0.255284	0.999981	4.11628	0.0446262	0.95968	1.74699	0.154588	0.983356	2.1286	2.32624	0.020006	1.69884
12	2294894	0.00970059	0.531269	0.0784605	12_2294894	0.266491	0.999987	4.20239	0.0829598	0.992061	2.41169	0.226108	0.995501	2.6121	2.32616	0.0200101	1.69875
13	9980992	0.106716	0.970787	1.89249	13_9980992	0.107439	0.997773	2.84408	0.052372	0.971788	1.90774	0.233904	0.996097	2.66032	2.32616	0.0200101	1.69875
13	413402	0.216444	0.997217	2.77236	13_413402	0.040622	0.95188	1.66336	0.0809593	0.99143	2.38367	0.205676	0.993509	2.48425	2.32591	0.0200234	1.69846
11	3447320	0.138921	0.98576	2.19062	11_3447320	0.0869782	0.994787	2.56138	0.0750819	0.989193	2.29707	0.171897	0.987919	2.25453	2.3259	0.0200238	1.69845
1	11570762	0.106487	0.97063	1.89013	1_11570762	0.144952	0.999445	3.26091	0.0357012	0.9373	1.5325	0.227424	0.995603	2.61995	2.32587	0.0200254	1.69842
7	11319134	0.171867	0.992961	2.45528	7_11319134	0.0887736	0.995176	2.58822	0.0205192	0.851307	1.04206	0.334988	0.999354	3.21756	2.32578	0.0200304	1.69831
5	3260932	0.123462	0.979984	2.05342	5_3260932	0.100512	0.997046	2.75289	0.0700882	0.986758	2.21904	0.175146	0.988598	2.2767	2.32551	0.0200445	1.698
11	914260	0.298571	0.999491	3.28552	11_914260	0.0467811	0.965308	1.8159	0.053582	0.973274	1.93125	0.173808	0.988327	2.26773	2.3251	0.0200666	1.69753
2	4136384	0.189782	0.995196	2.58964	2_4136384	0.0268295	0.894268	1.24955	0.177124	0.999747	3.47725	0.135937	0.976366	1.9839	2.32508	0.0200675	1.69751
1	12753803	0.131858	0.983363	2.12876	1_12753803	0.0912265	0.995664	2.62476	0.0792262	0.990834	2.35884	0.162568	0.985658	2.1878	2.32504	0.02007	1.69745
11	2456630	0.183764	0.99455	2.54587	11_2456630	0.0546131	0.976661	1.98921	0.0293962	0.912114	1.35389	0.374539	0.999677	3.41114	2.32503	0.0200704	1.69744
1	15638152	0.355269	0.999835	3.5903	1_15638152	0.0439184	0.959708	1.74731	0.039962	0.949433	1.63939	0.181518	0.989898	2.32253	2.32488	0.0200784	1.69727
9	5148315	0.0963592	0.962933	1.78578	9_5148315	0.0509208	0.971921	1.90981	0.137763	0.998921	3.06757	0.213754	0.994384	2.53542	2.32464	0.020091	1.697
1	11988153	0.118375	0.977553	2.00564	1_11988153	0.129707	0.999044	3.1036	0.0686432	0.985954	2.19599	0.137098	0.976875	1.9931	2.32458	0.0200942	1.69693
7	8536569	0.200259	0.996134	2.66356	7_8536569	0.067751	0.987652	2.24611	0.0917657	0.994315	2.5311	0.120794	0.968384	1.85756	2.32458	0.0200942	1.69693
6	6711296	0.263162	0.998948	3.07501	6_6711296	0.0377971	0.943851	1.58795	0.0434453	0.95735	1.72073	0.277839	0.998216	2.91399	2.32442	0.0201029	1.69674
8	9261114	0.15525	0.989978	2.32553	8_9261114	0.15525	0.999604	3.35579	0.0316607	0.922398	1.42139	0.163463	0.985896	2.19439	2.32427	0.0201108	1.69657
1	26199891	0.24222	0.998382	2.94434	1_26199891	0.053	0.974716	1.95513	0.0166786	0.808059	0.870767	0.399694	0.999789	3.52617	2.3241	0.0201201	1.69637
1	19211395	0.35825	0.999844	3.60552	1_19211395	0.0378072	0.943888	1.58827	0.0325639	0.926106	1.44739	0.23302	0.996036	2.65512	2.32408	0.0201214	1.69634
3	11775083	0.144881	0.987458	2.2401	3_11775083	0.0143965	0.759802	0.705666	0.222746	0.999955	3.91424	0.198279	0.992564	2.43546	2.32387	0.0201326	1.6961
14	2560496	0.249944	0.998624	2.99418	14_2560496	0.025198	0.883184	1.19105	0.0773605	0.990128	2.33118	0.253718	0.997272	2.77882	2.32381	0.0201358	1.69603
14	7279115	0.105593	0.970023	1.88114	14_7279115	0.120155	0.998638	2.99719	0.0594715	0.979348	2.04046	0.189232	0.991229	2.37514	2.32348	0.0201534	1.69565
5	12452417	0.504844	0.999987	4.20239	5_12452417	0.0274203	0.897991	1.27019	0.0470545	0.964019	1.79936	0.140733	0.978397	2.02171	2.32341	0.0201571	1.69557
10	9666527	0.0795391	0.944726	1.59574	10_9666527	0.0675601	0.987539	2.24262	0.0404549	0.950676	1.65145	0.467677	0.999929	3.80369	2.32337	0.0201592	1.69553
9	2639892	0.172593	0.993069	2.46082	9_2639892	0.0557922	0.977982	2.01374	0.148988	0.999288	3.18968	0.0961048	0.948362	1.62918	2.32335	0.0201602	1.69551
16	2634449	0.224349	0.997632	2.82445	16_2634449	0.0495089	0.96986	1.87874	0.100596	0.995897	2.64344	0.131308	0.974198	1.94643	2.32326	0.020165	1.6954
8	3599201	0.247865	0.998557	2.97963	8_3599201	0.145948	0.999465	3.27124	0.00591095	0.527596	0.0692288	0.288611	0.998524	2.97276	2.32321	0.0201676	1.69534
5	11099981	0.172566	0.993066	2.46065	5_11099981	0.0380212	0.944531	1.59399	0.0672162	0.985101	2.17277	0.305592	0.998913	3.06533	2.32318	0.0201693	1.69531
1	14311679	0.341849	0.999782	3.51692	1_14311679	0.00651561	0.536371	0.0912961	0.0618418	0.981331	2.08204	0.416518	0.999842	3.60236	2.32315	0.0201708	1.69528
6	16887953	0.241068	0.998344	2.93726	6_16887953	0.092757	0.995939	2.64692	0.0112359	0.712202	0.559829	0.32117	0.999179	3.14818	2.32305	0.0201766	1.69515
8	8637155	0.231027	0.997943	2.8693	8_8637155	0.0460227	0.963898	1.79783	0.0155379	0.792185	0.814027	0.469884	0.999931	3.81097	2.32303	0.0201774	1.69514
1	2910949	0.169089	0.992531	2.43386	1_2910949	0.0956328	0.996388	2.6863	0.0389741	0.94691	1.6156	0.216987	0.994702	2.55576	2.32288	0.0201856	1.69496
1	26163584	0.102154	0.967552	1.84597	1_26163584	0.0407334	0.952168	1.66625	0.107008	0.996753	2.72177	0.304102	0.998884	3.05746	2.32286	0.0201866	1.69494
1	14379307	0.295073	0.999457	3.26699	1_14379307	0.0168915	0.798826	0.837437	0.0720126	0.987759	2.24948	0.282152	0.998344	2.93717	2.32277	0.0201917	1.69483
16	874550	0.119183	0.977956	2.01326	16_874550	0.115003	0.998341	2.93658	0.0495701	0.967994	1.85209	0.206213	0.993573	2.48776	2.32242	0.0202101	1.69443
7	11743316	0.285588	0.999331	3.20789	7_11743316	0.0769076	0.991873	2.40316	0.0601841	0.979968	2.05308	0.0955989	0.947835	1.62422	2.32209	0.0202282	1.69404
9	10467713	0.356108	0.999837	3.59435	9_10467713	0.0788253	0.992534	2.43404	0.0131032	0.751391	0.678872	0.220942	0.99506	2.58001	2.32182	0.0202427	1.69373
4	8680837	0.169734	0.992625	2.43848	4_8680837	0.0996033	0.99693	2.74022	0.0351882	0.93563	1.51909	0.222385	0.995189	2.58912	2.32173	0.0202477	1.69363
1	26154552	0.170003	0.992667	2.44054	1_26154552	0.106129	0.997652	2.82717	0.0202555	0.848769	1.03117	0.291075	0.998591	2.98689	2.32144	0.020263	1.6933
5	2508130	0.209197	0.996772	2.72369	5_2508130	0.0160987	0.787282	0.797028	0.101547	0.996035	2.65503	0.313477	0.999059	3.10837	2.32103	0.0202853	1.69282
16	261636	0.208323	0.996716	2.71795	16_261636	0.11785	0.998509	2.9695	0.0122695	0.734906	0.62772	0.28779	0.998504	2.96848	2.32091	0.0202915	1.69269
1	2556406	0.178041	0.993835	2.50257	1_2556406	0.0553277	0.977465	2.004	0.0445399	0.959517	1.74511	0.299082	0.998784	3.03175	2.32086	0.0202946	1.69262
11	2058084	0.083366	0.949599	1.64098	11_2058084	0.112135	0.99814	2.90094	0.0701899	0.986812	2.22063	0.21135	0.994137	2.52027	2.32071	0.0203028	1.69244
8	2114043	0.0659247	0.922451	1.42175	8_2114043	0.160437	0.999663	3.39983	0.134023	0.998761	3.02611	0.0777502	0.924226	1.43409	2.32044	0.0203169	1.69214
14	8892259	0.120563	0.978637	2.02637	14_8892259	0.101131	0.997126	2.76178	0.098758	0.995597	2.61951	0.122465	0.96941	1.8722	2.31996	0.0203428	1.69159
9	9940566	0.245145	0.998475	2.96262	9_9940566	0.0313525	0.91915	1.39938	0.0539169	0.973671	1.93771	0.289922	0.998559	2.98012	2.31996	0.0203433	1.69158
4	3305410	0.169688	0.992617	2.43805	4_3305410	0.0988248	0.996838	2.73044	0.0420117	0.954287	1.68792	0.196398	0.992308	2.42321	2.31991	0.020346	1.69152
2	9489589	0.242491	0.998391	2.94617	2_9489589	0.0681675	0.987887	2.25351	0.0484918	0.966351	1.82968	0.171169	0.987757	2.24942	2.31969	0.0203575	1.69127
2	12768709	0.158815	0.990705	2.35365	2_12768709	0.0491065	0.969242	1.86976	0.0904036	0.994018	2.51318	0.21479	0.994492	2.54217	2.31969	0.0203576	1.69127
16	4418434	0.11406	0.975267	1.96455	16_4418434	0.0742467	0.990824	2.35844	0.118283	0.997839	2.85368	0.150973	0.982221	2.10195	2.31966	0.0203595	1.69123
10	9031746	0.156055	0.990147	2.33191	10_9031746	0.0791144	0.992632	2.4388	0.0517691	0.971015	1.89593	0.226037	0.995494	2.6116	2.31956	0.0203648	1.69112
7	8492093	0.125939	0.981062	2.07619	7_8492093	0.0753148	0.991275	2.37707	0.187625	0.999832	3.58532	0.0619883	0.892382	1.2393	2.31947	0.0203697	1.69102
5	12286531	0.0954208	0.962111	1.77573	5_12286531	0.0952865	0.996343	2.68219	0.119236	0.997911	2.86442	0.132401	0.97473	1.95537	2.31943	0.020372	1.69097
16	2587099	0.324268	0.999696	3.42798	16_2587099	0.085435	0.994428	2.53814	0.0417292	0.953664	1.68146	0.0961999	0.94846	1.6301	2.31942	0.0203722	1.69096
9	10233678	0.388493	0.99991	3.74674	9_10233678	0.0355746	0.936467	1.52577	0.0222344	0.86646	1.10981	0.273891	0.998095	2.89344	2.31894	0.0203983	1.69041
2	4052353	0.216943	0.997245	2.77558	2_4052353	0.0269392	0.894966	1.25338	0.106573	0.996702	2.71658	0.212878	0.994296	2.52992	2.31886	0.0204025	1.69032
2	9577167	0.180327	0.994131	2.51992	2_9577167	0.0286973	0.905508	1.31359	0.101932	0.996096	2.66023	0.254219	0.997296	2.78167	2.31885	0.0204029	1.69031
4	9390383	0.193336	0.995545	2.61547	4_9390383	0.108837	0.997894	2.86178	0.0576316	0.977648	2.00744	0.113259	0.963325	1.79064	2.31883	0.0204041	1.69028
11	1847784	0.105536	0.969984	1.88056	11_1847784	0.0808675	0.993175	2.46635	0.0735826	0.988517	2.27401	0.23271	0.996014	2.65328	2.31855	0.0204196	1.68995
7	507296	0.376832	0.999892	3.69871	7_507296	0.107081	0.99774	2.83938	0.00320252	0.331798	-0.434953	0.325622	0.999239	3.17058	2.31843	0.020426	1.68982
14	4924177	0.133156	0.983816	2.13985	14_4924177	0.10829	0.997849	2.85507	0.0500908	0.968743	1.86263	0.195312	0.992154	2.41602	2.31839	0.020428	1.68977
4	8685830	0.145177	0.98754	2.24264	4_8685830	0.0948722	0.996275	2.67601	0.0562293	0.976233	1.98151	0.188946	0.991185	2.37329	2.31836	0.0204297	1.68974
2	11650239	0.339962	0.999775	3.50929	2_11650239	0.0239437	0.873755	1.14432	0.00939002	0.66374	0.422692	0.573834	0.999986	4.197	2.31833	0.0204316	1.6897
6	13890367	0.139352	0.985886	2.19411	6_13890367	0.137218	0.999269	3.18209	0.0741915	0.988804	2.28366	0.0944874	0.946621	1.61293	2.3182	0.0204386	1.68955
1	24848779	0.136954	0.985131	2.17356	1_24848779	0.0605314	0.982575	2.11011	0.0815778	0.991635	2.39257	0.223482	0.995278	2.59556	2.31795	0.0204521	1.68926
2	10828058	0.20883	0.996749	2.72132	2_10828058	0.0240283	0.874418	1.14753	0.0595914	0.979449	2.0425	0.363546	0.999611	3.36016	2.31788	0.020456	1.68918
11	2200011	0.128784	0.982204	2.10157	11_2200011	0.114104	0.998282	2.92575	0.0461919	0.962548	1.78105	0.202474	0.993111	2.463	2.31784	0.020458	1.68914
11	2053037	0.0879156	0.954794	1.69323	11_2053037	0.142837	0.999403	3.24041	0.0447065	0.959832	1.74874	0.222351	0.995186	2.58891	2.31782	0.0204589	1.68912
14	2527245	0.129522	0.982489	2.10811	14_2527245	0.0491193	0.969262	1.87006	0.0707821	0.987126	2.22999	0.305263	0.998905	3.06306	2.3178	0.0204601	1.68909
7	11423940	0.316916	0.999645	3.38597	7_11423940	0.0682328	0.987926	2.25477	0.0195197	0.841384	1.00016	0.228971	0.995731	2.63003	2.31773	0.0204639	1.68901
8	11543347	0.0657912	0.922181	1.4199	8_11543347	0.0845453	0.994207	2.52449	0.178351	0.999758	3.48894	0.118508	0.966933	1.83751	2.31771	0.0204652	1.68898
11	7579998	0.240079	0.998307	2.93024	11_7579998	0.0261619	0.889901	1.226	0.0710093	0.987244	2.23355	0.271471	0.998016	2.88074	2.31763	0.0204692	1.6889
13	2442142	0.193487	0.995561	2.61668	13_2442142	0.129834	0.999049	3.10504	0.0142119	0.771256	0.742989	0.258397	0.997481	2.80456	2.31732	0.0204865	1.68853
7	11610100	0.331151	0.999733	3.46296	7_11610100	0.0577347	0.980023	2.05423	0.0153095	0.788775	0.802178	0.284319	0.998406	2.94899	2.31709	0.0204988	1.68827
6	17533970	0.246341	0.99851	2.96969	6_17533970	0.0175305	0.8076	0.869086	0.0423052	0.954942	1.69479	0.451073	0.999906	3.73454	2.31703	0.0205022	1.6882
7	13998900	0.204344	0.996434	2.69066	7_13998900	0.0676117	0.987572	2.24364	0.0805028	0.991279	2.37725	0.132524	0.974789	1.95636	2.31698	0.0205049	1.68814
8	9611959	0.141409	0.986493	2.21132	8_9611959	0.151336	0.999552	3.32108	0.0619731	0.981436	2.08435	0.0982761	0.950591	1.65061	2.31684	0.0205126	1.68798
5	12339995	0.27104	0.999106	3.12325	5_12339995	0.0314995	0.919847	1.40404	0.0471811	0.964238	1.80214	0.28222	0.998347	2.9378	2.31681	0.0205142	1.68795
5	5588661	0.104118	0.968982	1.86604	5_5588661	0.0454435	0.962781	1.78391	0.200585	0.999898	3.71523	0.125969	0.971415	1.90201	2.3168	0.0205147	1.68793
8	5657422	0.185851	0.994779	2.56085	8_5657422	0.0890678	0.995235	2.59243	0.0384986	0.945652	1.60408	0.20956	0.993952	2.5093	2.31667	0.0205219	1.68778
8	9327787	0.255997	0.998789	3.03302	8_9327787	0.0520554	0.97348	1.93459	0.0250261	0.88719	1.21172	0.309316	0.998986	3.08606	2.31635	0.0205393	1.68742
7	13451634	0.101345	0.966935	1.83753	7_13451634	0.110983	0.998065	2.88851	0.0932909	0.994632	2.55116	0.136489	0.976604	1.98819	2.31635	0.0205393	1.68741
11	2087290	0.0946881	0.96145	1.76777	11_2087290	0.0905716	0.995538	2.61495	0.062017	0.981474	2.08519	0.257142	0.997421	2.79699	2.31622	0.020546	1.68727
5	7782901	0.149609	0.98868	2.27947	5_7782901	0.107971	0.997823	2.85126	0.0352117	0.935711	1.51973	0.226412	0.995526	2.614	2.31612	0.020552	1.68715
16	3614433	0.177435	0.993759	2.4982	16_3614433	0.0346581	0.933111	1.49937	0.129822	0.998558	2.97985	0.176509	0.988896	2.28678	2.31605	0.0205556	1.68707
15	5498543	0.178208	0.993858	2.50389	15_5498543	0.132945	0.999146	3.13667	0.0177811	0.822022	0.923099	0.240386	0.996532	2.69986	2.31588	0.0205649	1.68687
1	2910222	0.307536	0.999572	3.33424	1_2910222	0.0856583	0.994483	2.54162	0.0135263	0.759255	0.703908	0.237713	0.996354	2.68323	2.31575	0.020572	1.68672
11	7337545	0.182389	0.994384	2.53539	11_7337545	0.0509476	0.971962	1.91044	0.0370922	0.941648	1.56876	0.341326	0.99942	3.24834	2.31573	0.0205728	1.68671
4	7101776	0.102681	0.967949	1.85146	4_7101776	0.120949	0.998681	3.00713	0.142189	0.999079	3.11473	0.0657899	0.901346	1.28926	2.31564	0.0205777	1.6866
6	6057477	0.341336	0.99978	3.51442	6_6057477	0.0470641	0.96582	1.82263	0.0607286	0.980428	2.06266	0.121389	0.968752	1.86276	2.31562	0.0205791	1.68657
9	3407932	0.223103	0.997575	2.81678	9_3407932	0.0770903	0.991935	2.40598	0.0269678	0.899215	1.27709	0.250901	0.997131	2.76239	2.31556	0.0205822	1.68651
9	12215041	0.165283	0.991908	2.40475	9_12215041	0.0861946	0.994603	2.5493	0.090674	0.994075	2.51657	0.113338	0.963383	1.79136	2.3155	0.0205857	1.68643
15	3187115	0.0480982	0.875628	1.15341	15_3187115	0.204323	0.999909	3.74188	0.0606912	0.980393	2.06194	0.178714	0.989353	2.30272	2.31499	0.0206136	1.68585
1	14252534	0.174213	0.993324	2.47423	1_14252534	0.134598	0.99919	3.15223	0.0278938	0.904382	1.30693	0.182136	0.990005	2.32653	2.31498	0.0206141	1.68584
10	9782743	0.28127	0.999272	3.18348	10_9782743	0.0484497	0.96821	1.85511	0.026262	0.895025	1.2537	0.287458	0.998495	2.96672	2.31476	0.0206263	1.68558
9	10376944	0.538424	0.999993	4.34384	9_10376944	0.105063	0.997549	2.81341	0.0050335	0.476894	-0.0579498	0.15865	0.984582	2.15919	2.31462	0.0206336	1.68543
11	708968	0.204281	0.996427	2.68995	11_708968	0.0545655	0.97661	1.98829	0.102755	0.996213	2.67049	0.126853	0.971903	1.90953	2.31457	0.0206367	1.68536
11	2287220	0.0468185	0.871126	1.13173	11_2287220	0.108685	0.997879	2.85956	0.0428267	0.956059	1.70668	0.406321	0.999815	3.5601	2.31452	0.0206393	1.6853
11	2040184	0.0728073	0.934774	1.51232	11_2040184	0.0993662	0.996904	2.73745	0.0658374	0.984226	2.15009	0.267229	0.997852	2.85554	2.31385	0.0206759	1.68454
6	11103011	0.110191	0.972988	1.92665	6_11103011	0.106825	0.997718	2.83634	0.171086	0.999684	3.41751	0.0504362	0.858714	1.07456	2.31376	0.0206806	1.68444
8	2025838	0.0935604	0.960437	1.75577	8_2025838	0.0885096	0.995122	2.58439	0.162393	0.999563	3.3284	0.0918098	0.943605	1.58578	2.31358	0.0206906	1.68423
16	3614869	0.149256	0.988594	2.27658	16_3614869	0.163858	0.999697	3.42855	0.0864127	0.993037	2.45916	0.0514145	0.861985	1.08928	2.31339	0.0207011	1.68401
3	6625448	0.028674	0.778704	0.767825	3_6625448	0.173761	0.999775	3.50891	0.144124	0.999142	3.13531	0.118939	0.967215	1.84136	2.31335	0.0207033	1.68396
8	10733928	0.15642	0.990225	2.33489	8_10733928	0.12013	0.998636	2.99687	0.0156349	0.793629	0.819079	0.312331	0.99904	3.10242	2.31332	0.0207053	1.68392
9	9284246	0.171118	0.992847	2.44946	9_9284246	0.0632325	0.984714	2.16259	0.0981658	0.995504	2.61239	0.141469	0.978695	2.02751	2.31299	0.0207232	1.68354
13	5658049	0.249103	0.998597	2.98823	13_5658049	0.0957985	0.996413	2.68861	0.01436	0.773727	0.751178	0.261652	0.997625	2.82355	2.31289	0.0207285	1.68343
1	11417915	0.304227	0.999545	3.31704	1_11417915	0.0449963	0.961921	1.77343	0.012466	0.738914	0.640001	0.398704	0.999785	3.52102	2.31287	0.0207297	1.68341
6	11747913	0.109846	0.972774	1.92322	6_11747913	0.0213507	0.850983	1.04066	0.171562	0.999689	3.42207	0.268865	0.997917	2.86531	2.31282	0.0207327	1.68334
7	9542868	0.148134	0.988312	2.26724	7_9542868	0.143153	0.99941	3.24362	0.0460878	0.962364	1.77881	0.133106	0.975063	1.96104	2.31268	0.0207404	1.68318
14	8166995	0.105067	0.969663	1.87586	14_8166995	0.110282	0.998009	2.87966	0.120944	0.998029	2.8828	0.0944205	0.946545	1.61224	2.31264	0.0207425	1.68314
13	114217	0.136521	0.984983	2.16963	13_114217	0.0930493	0.995988	2.65102	0.0275412	0.902447	1.29562	0.318383	0.999138	3.13406	2.31258	0.0207455	1.68308
13	8876562	0.207564	0.996666	2.71303	13_8876562	0.0648495	0.985848	2.19306	0.0474013	0.964594	1.80669	0.213703	0.994378	2.53503	2.31195	0.0207804	1.68235
7	13208448	0.0758177	0.939472	1.55036	7_13208448	0.032533	0.924448	1.43564	0.0795469	0.990952	2.36365	0.49165	0.999951	3.89784	2.31187	0.0207847	1.68226
9	8531535	0.166067	0.992045	2.41097	9_8531535	0.0360057	0.93798	1.53804	0.0800119	0.991121	2.37063	0.280268	0.998293	2.92786	2.31187	0.0207847	1.68226
12	2375096	0.151763	0.989215	2.29785	12_2375096	0.0969273	0.996578	2.70437	0.027179	0.900421	1.28395	0.286318	0.998465	2.96067	2.31171	0.0207936	1.68207
11	7318221	0.102817	0.968049	1.85287	11_7318221	0.026509	0.892212	1.23838	0.117569	0.997782	2.84538	0.353595	0.999533	3.3099	2.31163	0.020798	1.68198
3	3860081	0.285636	0.999332	3.20831	3_3860081	0.0842199	0.994122	2.51936	0.0106326	0.697579	0.517451	0.293908	0.998656	3.00138	2.31162	0.0207984	1.68197
8	5657598	0.199776	0.996094	2.66006	8_5657598	0.0706577	0.98919	2.29699	0.0534559	0.97312	1.92877	0.18709	0.990878	2.36062	2.31161	0.0207992	1.68195
6	11445724	0.234292	0.998088	2.89236	6_11445724	0.0935553	0.99607	2.65801	0.0594775	0.979353	2.04057	0.0987317	0.951031	1.65493	2.31147	0.0208069	1.68179
10	8289723	0.20702	0.99663	2.70938	10_8289723	0.0157436	0.781911	0.778664	0.157443	0.999479	3.2789	0.204878	0.993409	2.4788	2.31144	0.0208087	1.68175
11	2436474	0.1849	0.994675	2.55399	11_2436474	0.0544765	0.976505	1.9864	0.0322308	0.924753	1.43779	0.344774	0.999457	3.26699	2.31129	0.0208168	1.68159
16	6137059	0.251595	0.998668	3.00399	16_6137059	0.0418342	0.954925	1.69461	0.0546685	0.974534	1.95206	0.223132	0.995253	2.59377	2.31111	0.020827	1.68137
7	8577652	0.282384	0.999284	3.18801	7_8577652	0.0681495	0.987876	2.25318	0.0449619	0.960316	1.75436	0.14415	0.979762	2.04885	2.3111	0.0208273	1.68137
12	4186942	0.213085	0.997028	2.75083	12_4186942	0.0897221	0.99537	2.6023	0.065632	0.984089	2.14664	0.108126	0.95942	1.744	2.31094	0.0208361	1.68118
13	681606	0.080131	0.945517	1.60286	13_681606	0.142276	0.999393	3.23536	0.0255118	0.890352	1.2284	0.326657	0.999256	3.17684	2.31086	0.0208404	1.68109
15	3294718	0.183764	0.99455	2.54586	15_3294718	0.138373	0.999299	3.1941	0.0136767	0.761954	0.712603	0.255917	0.997367	2.79033	2.31073	0.020848	1.68094
1	81597	0.100338	0.966158	1.8271	1_81597	0.141573	0.999374	3.22687	0.0983336	0.995529	2.61429	0.0906875	0.942246	1.57391	2.31054	0.0208581	1.68073
2	7509286	0.19601	0.995782	2.63414	2_7509286	0.053722	0.975622	1.97072	0.0657509	0.984167	2.1486	0.206357	0.993589	2.48866	2.31053	0.0208588	1.68071
13	2375113	0.162568	0.991424	2.38343	13_2375113	0.0672227	0.987341	2.2365	0.0146788	0.778906	0.768503	0.480114	0.999942	3.85345	2.31047	0.020862	1.68064
3	12877089	0.161991	0.99132	2.37898	3_12877089	0.0762431	0.99163	2.39237	0.0789839	0.990746	2.35528	0.152699	0.982774	2.11473	2.31034	0.0208693	1.68049
4	7734964	0.0266126	0.763228	0.716724	4_7734964	0.120029	0.99863	2.99549	0.177574	0.999752	3.48286	0.143715	0.979602	2.0456	2.31017	0.0208788	1.68029
9	3663041	0.105916	0.970227	1.88413	9_3663041	0.218525	0.999939	3.84169	0.00567239	0.51476	0.0370053	0.388954	0.999747	3.47776	2.31015	0.0208801	1.68027
12	2294935	0.0711927	0.932089	1.49153	12_2294935	0.151452	0.999554	3.32257	0.129767	0.998556	2.97948	0.0788597	0.926038	1.44691	2.31012	0.0208815	1.68024
1	19859133	0.291356	0.999409	3.24316	1_19859133	0.0314043	0.919398	1.40103	0.0348936	0.934635	1.51123	0.308899	0.998979	3.08393	2.30984	0.0208973	1.67991
1	1487447	0.312435	0.999611	3.36016	1_1487447	0.0231245	0.867056	1.11258	0.0419749	0.954208	1.6871	0.308072	0.998963	3.07946	2.30982	0.0208979	1.6799
11	15852573	0.158784	0.990699	2.35343	11_15852573	0.0603041	0.982376	2.1055	0.0447297	0.959877	1.74926	0.298959	0.99878	3.0308	2.30975	0.020902	1.67981
9	208246	0.264618	0.99898	3.08425	9_208246	0.0217928	0.855187	1.05894	0.0650645	0.983723	2.13755	0.285729	0.998449	2.95752	2.30957	0.0209122	1.6796
6	8898030	0.128276	0.982015	2.09727	6_8898030	0.0480407	0.967531	1.84569	0.0997997	0.995764	2.63267	0.234078	0.99611	2.66151	2.30928	0.0209279	1.67927
16	262620	0.262995	0.998945	3.0742	16_262620	0.0476943	0.966936	1.83756	0.0511097	0.97014	1.88286	0.199277	0.992702	2.44225	2.30922	0.0209315	1.6792
11	7579496	0.231398	0.99796	2.87186	11_7579496	0.0250059	0.881809	1.18408	0.096302	0.995194	2.58946	0.22251	0.995201	2.59001	2.30885	0.0209519	1.67878
7	8521204	0.365231	0.999865	3.64175	7_8521204	0.0270464	0.895674	1.25728	0.0308515	0.918902	1.39772	0.282286	0.998349	2.93819	2.30873	0.0209583	1.67864
6	6713709	0.141258	0.986451	2.21009	6_6713709	0.0586763	0.980921	2.07316	0.0252413	0.888609	1.21916	0.450302	0.999905	3.73242	2.30871	0.0209598	1.67861
11	4508494	0.507336	0.999987	4.21071	11_4508494	0.0103009	0.671087	0.442915	0.0135511	0.759689	0.705303	0.484838	0.999947	3.87506	2.3085	0.0209715	1.67837
1	2555996	0.286204	0.999342	3.21258	1_2555996	0.185471	0.999841	3.60053	0.019918	0.845443	1.01708	0.0751342	0.919793	1.40368	2.30847	0.0209731	1.67834
1	4974176	0.0800867	0.945455	1.60229	1_4974176	0.201681	0.9999	3.71882	0.0888783	0.993662	2.49276	0.0764782	0.922096	1.41932	2.3083	0.0209825	1.67814
5	7696420	0.298162	0.999488	3.28385	5_7696420	0.00356078	0.349366	-0.387033	0.0641593	0.983105	2.12258	0.580646	0.999987	4.21355	2.30824	0.0209859	1.67807
12	2989913	0.156946	0.990335	2.3391	12_2989913	0.120598	0.998664	3.00323	0.0361028	0.938586	1.54301	0.185169	0.990549	2.34744	2.3082	0.0209883	1.67802
1	27483967	0.130432	0.982832	2.11611	1_27483967	0.0667231	0.987034	2.22722	0.0528345	0.972361	1.91669	0.288606	0.998524	2.97273	2.30819	0.0209888	1.67801
8	3434771	0.22104	0.997472	2.80347	8_3434771	0.133253	0.999153	3.13919	0.00849966	0.635646	0.346843	0.283191	0.998376	2.94321	2.30818	0.0209892	1.678
16	5510884	0.346857	0.999803	3.54432	16_5510884	0.0624377	0.984115	2.14729	0.00765485	0.60546	0.267506	0.34603	0.999469	3.27335	2.30812	0.0209927	1.67793
11	2111723	0.151188	0.989079	2.29311	11_2111723	0.0685831	0.988125	2.26117	0.0879572	0.993436	2.48027	0.163847	0.985994	2.19713	2.30792	0.0210036	1.67771
2	14796394	0.119126	0.977921	2.0126	2_14796394	0.0842831	0.994138	2.52034	0.0667185	0.98479	2.16458	0.213479	0.994355	2.53361	2.30778	0.0210112	1.67755
11	2469594	0.149511	0.988657	2.27867	11_2469594	0.0147892	0.766525	0.727452	0.0913407	0.994221	2.52533	0.441917	0.999892	3.69946	2.30773	0.0210143	1.67749
1	8878413	0.143457	0.987066	2.22818	1_8878413	0.108727	0.997883	2.86025	0.203575	0.999908	3.7397	0.0188724	0.656177	0.402052	2.30755	0.0210244	1.67728
16	4152666	0.195045	0.995696	2.62725	16_4152666	0.102948	0.997331	2.7859	0.075885	0.989542	2.30948	0.0843374	0.934104	1.50707	2.30743	0.0210311	1.67714
7	7587905	0.270838	0.999101	3.12174	7_7587905	0.034635	0.933026	1.49872	0.0645532	0.983381	2.1292	0.204925	0.993416	2.47918	2.30721	0.0210432	1.67689
11	15783926	0.208539	0.99673	2.7194	11_15783926	0.181742	0.999824	3.57396	0.0634464	0.982568	2.10993	0.0359003	0.795378	0.825223	2.30713	0.0210476	1.6768
7	9289868	0.188025	0.995016	2.57692	7_9289868	0.0582155	0.980487	2.0639	0.068486	0.985857	2.19331	0.191953	0.991663	2.39382	2.30699	0.0210554	1.67664
1	15865876	0.239168	0.998273	2.92417	1_15865876	0.0988368	0.996839	2.73059	0.0135949	0.760487	0.707871	0.268795	0.997913	2.86476	2.30685	0.0210634	1.67647
1	7114228	0.255061	0.998765	3.02692	1_7114228	0.0398265	0.949768	1.64261	0.0199751	0.84601	1.01947	0.402191	0.999798	3.538	2.30675	0.0210687	1.67636
4	8686161	0.234731	0.998107	2.89551	4_8686161	0.0760274	0.991543	2.38857	0.0315995	0.92214	1.41962	0.211819	0.994185	2.52316	2.30671	0.0210707	1.67632
7	12013716	0.189274	0.995141	2.5857	7_12013716	0.0523982	0.97393	1.94198	0.0322101	0.924669	1.43719	0.343686	0.999445	3.26124	2.30653	0.0210811	1.67611
14	4944657	0.134176	0.984177	2.14885	14_4944657	0.0937618	0.996105	2.66104	0.0638163	0.982847	2.11646	0.178093	0.989222	2.29812	2.30612	0.0211042	1.67563
11	2162448	0.138365	0.985586	2.18582	11_2162448	0.011079	0.691123	0.499037	0.139825	0.998998	3.08977	0.382268	0.999717	3.44782	2.30561	0.0211324	1.67505
8	9323819	0.178207	0.993858	2.50387	8_9323819	0.02145	0.851948	1.04482	0.106831	0.996734	2.7198	0.285121	0.998431	2.95393	2.30561	0.0211326	1.67505
15	8658994	0.352826	0.999827	3.57826	15_8658994	0.0364725	0.93956	1.55109	0.0378528	0.943866	1.58808	0.20876	0.993866	2.50436	2.30545	0.0211415	1.67486
3	13496776	0.295547	0.999459	3.26848	3_13496776	0.072038	0.989858	2.32106	0.0230165	0.872742	1.13945	0.206834	0.993644	2.49176	2.30519	0.0211561	1.67456
2	1799361	0.106908	0.970911	1.89435	2_1799361	0.108934	0.997901	2.8629	0.158198	0.999492	3.28614	0.0574531	0.880375	1.17686	2.30506	0.021163	1.67442
1	4257151	0.149991	0.988776	2.28269	1_4257151	0.0654937	0.986264	2.20475	0.0730993	0.988278	2.26613	0.202896	0.993165	2.46583	2.30485	0.0211748	1.67418
1	21613253	0.237141	0.998197	2.91064	1_21613253	0.0698493	0.988782	2.28291	0.0438392	0.958143	1.72953	0.177443	0.989091	2.29354	2.30415	0.021214	1.67338
8	11086202	0.129776	0.982588	2.11039	8_11086202	0.140988	0.999358	3.21961	0.0455134	0.961328	1.7663	0.15344	0.983002	2.12012	2.30411	0.0212167	1.67332
8	458986	0.171474	0.992904	2.45238	8_458986	0.150894	0.999545	3.31675	0.0103444	0.690178	0.496355	0.284617	0.998415	2.95085	2.30408	0.0212179	1.6733
8	10571962	0.152021	0.989276	2.29999	8_10571962	0.0829279	0.993785	2.49971	0.0781034	0.990426	2.34264	0.147275	0.98093	2.07334	2.30392	0.0212272	1.67311
9	6931611	0.363592	0.999861	3.63458	9_6931611	0.0630924	0.984608	2.15985	0.0122188	0.733866	0.624548	0.257077	0.997417	2.79645	2.30386	0.0212306	1.67304
1	14568431	0.134969	0.984454	2.15589	1_14568431	0.12336	0.998796	3.03457	0.0248596	0.886089	1.20599	0.26072	0.997585	2.81818	2.30366	0.0212419	1.67281
1	772846	0.125999	0.981086	2.07672	1_772846	0.116588	0.998439	2.95547	0.088924	0.993673	2.49334	0.102246	0.954347	1.68855	2.30352	0.0212497	1.67265
13	10796625	0.255751	0.998785	3.03183	13_10796625	0.0336156	0.929013	1.46848	0.0690085	0.986165	2.20193	0.209921	0.99399	2.51156	2.30345	0.0212536	1.67257
14	7105140	0.0684583	0.927269	1.45575	14_7105140	0.130361	0.999069	3.11148	0.0716701	0.987586	2.24406	0.193247	0.991856	2.4024	2.30342	0.021255	1.67254
10	7427039	0.231295	0.997956	2.87122	10_7427039	0.0576294	0.97992	2.0521	0.0219697	0.864231	1.09953	0.329655	0.99929	3.19072	2.30339	0.0212569	1.6725
12	9348562	0.128193	0.981982	2.09653	12_9348562	0.115066	0.998345	2.93738	0.0311563	0.920238	1.40667	0.252736	0.997223	2.77298	2.30339	0.021257	1.6725
2	2410704	0.107277	0.97116	1.89812	2_2410704	0.0776503	0.992131	2.41492	0.146382	0.999213	3.16065	0.107562	0.95896	1.73874	2.30311	0.0212727	1.67218
7	11433333	0.195068	0.995699	2.62745	7_11433333	0.160131	0.999659	3.397	0.012151	0.732439	0.620206	0.218747	0.994867	2.56671	2.30284	0.0212877	1.67187
4	12392034	0.1952	0.995713	2.62861	4_12392034	0.123296	0.998792	3.03377	0.0881569	0.993485	2.48296	0.0498806	0.856785	1.06598	2.30283	0.0212884	1.67186
2	14796370	0.155932	0.990118	2.33081	2_14796370	0.0675337	0.987521	2.24206	0.0764894	0.989786	2.31839	0.181152	0.989828	2.31993	2.3028	0.0212902	1.67182
3	10530008	0.0942371	0.961047	1.76297	3_10530008	0.0592017	0.981384	2.08322	0.120768	0.998018	2.881	0.205474	0.993482	2.48278	2.30249	0.0213076	1.67147
6	16882928	0.187941	0.995008	2.57638	6_16882928	0.0763709	0.991679	2.3945	0.0291504	0.910911	1.34638	0.273688	0.998089	2.89241	2.30242	0.0213115	1.67139
7	1592562	0.184514	0.994636	2.55143	7_1592562	0.188435	0.999854	3.62304	0.0937016	0.994715	2.55659	0.0212649	0.683701	0.478074	2.30228	0.0213193	1.67123
13	7561637	0.126339	0.981233	2.07992	13_7561637	0.0854321	0.994427	2.53808	0.0956112	0.995073	2.58089	0.139101	0.977725	2.00887	2.30194	0.0213385	1.67084
8	10673300	0.271507	0.999115	3.12646	8_10673300	0.0467446	0.965242	1.81505	0.0435174	0.957504	1.72243	0.214929	0.994506	2.54309	2.30176	0.0213489	1.67062
8	10789076	0.206109	0.996566	2.70315	8_10789076	0.0732209	0.990395	2.34142	0.039194	0.947498	1.62106	0.214533	0.994465	2.54048	2.30153	0.0213618	1.67036
12	3715679	0.173831	0.993264	2.47103	12_3715679	0.113723	0.998257	2.92128	0.0853254	0.992747	2.44446	0.0722299	0.914543	1.36927	2.30151	0.0213628	1.67034
13	7968129	0.293101	0.999431	3.25416	13_7968129	0.0308933	0.916988	1.38509	0.0793872	0.990889	2.36107	0.164988	0.986288	2.20543	2.30144	0.0213668	1.67026
12	6938447	0.232023	0.997989	2.8764	12_6938447	0.0873186	0.994865	2.56658	0.024045	0.880455	1.17726	0.221727	0.995131	2.58499	2.30131	0.0213742	1.67011
4	3612785	0.143758	0.987152	2.23078	4_3612785	0.081078	0.99324	2.46975	0.103416	0.996305	2.67871	0.117198	0.966064	1.82585	2.30127	0.0213763	1.67007
8	722193	0.0175221	0.671619	0.444389	8_722193	0.27919	0.999991	4.27899	0.0960696	0.995151	2.58644	0.125134	0.970947	1.8949	2.30118	0.0213815	1.66996
6	11443160	0.214139	0.997092	2.75797	6_11443160	0.0697486	0.988732	2.28121	0.058556	0.978504	2.02379	0.156276	0.983877	2.14136	2.30108	0.021387	1.66985
13	8860764	0.126797	0.981427	2.08415	13_8860764	0.0583014	0.980567	2.0656	0.196542	0.999881	3.67414	0.0731671	0.916262	1.38036	2.30106	0.0213883	1.66982
2	11038315	0.162694	0.991446	2.38437	2_11038315	0.0689354	0.988308	2.26711	0.0340008	0.931512	1.48715	0.305553	0.998912	3.06511	2.30094	0.0213953	1.66968
11	3045570	0.143572	0.987098	2.22916	11_3045570	0.0615378	0.983416	2.13005	0.0188548	0.834285	0.971239	0.484473	0.999946	3.87217	2.30065	0.0214112	1.66936
11	4508410	0.450747	0.999968	3.99653	11_4508410	0.0187603	0.823085	0.927185	0.00909249	0.654745	0.398162	0.486226	0.999947	3.87872	2.30015	0.0214398	1.66878
2	332280	0.162355	0.991391	2.38201	2_332280	0.121306	0.9987	3.01141	0.0272271	0.900689	1.28549	0.211422	0.994145	2.52079	2.29992	0.0214525	1.66852
1	26183986	0.157993	0.990547	2.34738	1_26183986	0.0420507	0.955455	1.70022	0.0621404	0.98157	2.0873	0.305453	0.998909	3.06432	2.29981	0.0214592	1.66839
12	7113288	0.175994	0.993572	2.48774	12_7113288	0.132928	0.999145	3.13656	0.0248045	0.885715	1.20405	0.188554	0.991123	2.37071	2.29976	0.0214616	1.66834
12	619334	0.209347	0.996781	2.7246	12_619334	0.146832	0.999481	3.27985	0.0295181	0.912726	1.35773	0.118415	0.966871	1.83667	2.29971	0.0214645	1.66828
12	733002	0.182061	0.994348	2.53318	12_733002	0.172563	0.999766	3.49821	0.036001	0.938261	1.54034	0.0958704	0.948116	1.62686	2.29964	0.0214684	1.6682
11	2165426	0.213765	0.99707	2.75547	11_2165426	0.0707627	0.989237	2.29864	0.0523759	0.971791	1.9078	0.169283	0.987333	2.23626	2.29954	0.0214741	1.66809
11	2402208	0.128612	0.982141	2.10012	11_2402208	0.0159734	0.785421	0.790632	0.163674	0.999584	3.34189	0.287221	0.998489	2.96539	2.29951	0.0214761	1.66804
1	19138475	0.333801	0.999748	3.4786	1_19138475	0.0442464	0.960405	1.7554	0.0374002	0.942552	1.57656	0.190973	0.991517	2.38743	2.2995	0.0214765	1.66804
16	2346293	0.238918	0.998263	2.92239	16_2346293	0.0243601	0.876963	1.15994	0.0780991	0.990424	2.34255	0.252668	0.99722	2.7727	2.2994	0.0214825	1.66792
11	2074504	0.096736	0.963247	1.78967	11_2074504	0.108629	0.997874	2.85887	0.0420922	0.954461	1.68974	0.267706	0.997871	2.85835	2.29916	0.021496	1.66764
10	7336561	0.291164	0.999406	3.24185	10_7336561	0.027408	0.89792	1.26979	0.0245979	0.884274	1.19663	0.390669	0.999756	3.48754	2.29895	0.0215077	1.66741
11	12726077	0.129556	0.982505	2.10847	11_12726077	0.100434	0.997037	2.7519	0.112953	0.997394	2.79366	0.0875232	0.938377	1.54129	2.29883	0.0215147	1.66727
11	1031549	0.23586	0.998148	2.90236	11_1031549	0.148223	0.999503	3.29229	0.0218864	0.863522	1.09628	0.126208	0.971553	1.90413	2.29876	0.0215183	1.66719
11	2162243	0.125162	0.980728	2.06902	11_2162243	0.0279047	0.900915	1.28678	0.15606	0.999455	3.26641	0.219646	0.994951	2.57247	2.29867	0.0215237	1.66708
6	11318195	0.375849	0.99989	3.69501	6_11318195	0.0542867	0.976284	1.98243	0.1506	0.999328	3.20632	0.0163201	0.621582	0.309638	2.29835	0.0215419	1.66672
6	5873387	0.163263	0.991554	2.38903	6_5873387	0.0166518	0.795439	0.825439	0.0932779	0.994628	2.55093	0.377868	0.999696	3.42798	2.29834	0.0215422	1.66671
2	14836145	0.0987126	0.964865	1.81017	2_14836145	0.179476	0.999811	3.55519	0.00980852	0.675742	0.455826	0.365811	0.999626	3.37108	2.29806	0.0215581	1.66639
8	3952393	0.269179	0.99907	3.11158	8_3952393	0.0442563	0.960433	1.75573	0.0164272	0.804721	0.858606	0.386561	0.999735	3.46505	2.29774	0.0215765	1.66602
8	9277777	0.297519	0.999483	3.28132	8_9277777	0.043346	0.958444	1.73291	0.0227504	0.870656	1.1295	0.302153	0.998843	3.04674	2.29762	0.0215836	1.66588
5	7781248	0.117343	0.977034	1.99601	5_7781248	0.0839547	0.994053	2.51528	0.0669233	0.984917	2.16791	0.209735	0.993971	2.51047	2.29742	0.021595	1.66565
3	1881458	0.180905	0.994202	2.52423	3_1881458	0.0568132	0.979071	2.03493	0.0271178	0.90007	1.28195	0.361136	0.999593	3.348	2.29728	0.021603	1.66549
6	5873307	0.195689	0.995755	2.63196	6_5873307	0.0281902	0.90259	1.29645	0.0417786	0.95377	1.68256	0.409747	0.999827	3.57802	2.29725	0.0216047	1.66545
1	8928184	0.379304	0.999896	3.70897	1_8928184	0.0620894	0.983855	2.14081	0.0403732	0.950483	1.64956	0.102351	0.954448	1.6896	2.29723	0.0216054	1.66544
13	4231174	0.149465	0.988645	2.27829	13_4231174	0.0953201	0.996347	2.68259	0.0490544	0.967217	1.84138	0.190849	0.991499	2.38666	2.29723	0.0216055	1.66544
3	10588575	0.197204	0.995884	2.64239	3_10588575	0.0666483	0.986983	2.22569	0.065249	0.983843	2.14051	0.161484	0.98537	2.17996	2.29714	0.0216109	1.66533
16	2634426	0.180136	0.994108	2.51856	16_2634426	0.108262	0.997846	2.85467	0.0586076	0.978552	2.02473	0.113163	0.963261	1.78986	2.29695	0.0216214	1.66512
13	855682	0.0985958	0.964766	1.8089	13_855682	0.114292	0.998292	2.92759	0.116124	0.997666	2.82911	0.0953269	0.947549	1.62154	2.29679	0.021631	1.66492
8	10415733	0.28574	0.999334	3.2092	8_10415733	0.0345309	0.932635	1.49571	0.0245825	0.884166	1.19607	0.348443	0.999492	3.28596	2.29674	0.0216339	1.66487
1	1969281	0.249066	0.998596	2.98796	1_1969281	0.106186	0.997657	2.82789	0.0239919	0.880081	1.17539	0.163554	0.985923	2.19512	2.29659	0.0216422	1.6647
7	675053	0.28642	0.999346	3.21419	7_675053	0.0531742	0.974938	1.9589	0.0689413	0.986125	2.2008	0.115687	0.965036	1.81238	2.29657	0.0216434	1.66467
13	3263499	0.172552	0.993064	2.46054	13_3263499	0.0811075	0.99325	2.4703	0.0804483	0.991261	2.3765	0.123243	0.969867	1.87884	2.29654	0.0216447	1.66465
10	6945719	0.168468	0.992429	2.42898	10_6945719	0.0834629	0.993929	2.50799	0.0462584	0.962668	1.78252	0.202942	0.993171	2.46612	2.2964	0.021653	1.66448
16	5449571	0.348372	0.999808	3.55145	16_5449571	0.0384184	0.945728	1.60477	0.0241495	0.881188	1.18095	0.265763	0.997796	2.8474	2.29614	0.0216678	1.66418
2	9717092	0.162721	0.991451	2.38459	2_9717092	0.102803	0.997313	2.78369	0.0371517	0.941818	1.57022	0.199828	0.992775	2.44589	2.2961	0.0216703	1.66413
13	5181687	0.142141	0.986709	2.21762	13_5181687	0.0661668	0.986695	2.2172	0.0535014	0.973175	1.92964	0.261048	0.997597	2.81972	2.29604	0.0216733	1.66407
1	11430137	0.245592	0.998488	2.9652	1_11430137	0.0267652	0.893864	1.24734	0.0568255	0.976848	1.99261	0.289687	0.998554	2.97897	2.29603	0.0216741	1.66406
1	11437360	0.230323	0.997911	2.8644	1_11437360	0.0418574	0.954985	1.69524	0.0236268	0.87743	1.16223	0.385567	0.999732	3.462	2.29597	0.0216777	1.66399
3	4820585	0.156173	0.990172	2.33284	3_4820585	0.0679873	0.987781	2.25016	0.0998126	0.995765	2.63277	0.13398	0.975465	1.96799	2.29594	0.0216793	1.66396
14	8280500	0.190839	0.995307	2.59769	14_8280500	0.0569926	0.979257	2.03865	0.0655845	0.984057	2.14585	0.193132	0.991837	2.40154	2.29593	0.0216798	1.66395
1	12958537	0.14724	0.988088	2.25996	1_12958537	0.091166	0.995655	2.62401	0.0766955	0.989864	2.32126	0.135267	0.976054	1.97832	2.29588	0.0216825	1.66389
6	3345364	0.360102	0.99985	3.61469	6_3345364	0.0907437	0.995573	2.61761	0.0499224	0.968499	1.85917	0.0515437	0.862409	1.0912	2.29567	0.0216947	1.66365
1	3768383	0.147159	0.988069	2.25933	1_3768383	0.166277	0.999717	3.44721	0.0234089	0.875784	1.15417	0.181414	0.989879	2.32185	2.29564	0.0216966	1.66361
16	6670192	0.314661	0.999626	3.37131	16_6670192	0.0534105	0.975235	1.964	0.0235755	0.877043	1.16033	0.238138	0.996384	2.686	2.29541	0.0217096	1.66335
14	8839567	0.248179	0.998568	2.98192	14_8839567	0.108915	0.997899	2.86264	0.0209497	0.855317	1.05951	0.175218	0.988614	2.27725	2.29533	0.0217143	1.66325
4	9511701	0.0766938	0.940766	1.56124	4_9511701	0.0899002	0.995407	2.60502	0.192615	0.999861	3.63429	0.0731966	0.916318	1.38072	2.29532	0.021715	1.66324
1	24901388	0.2734	0.99915	3.13826	1_24901388	0.0198624	0.835681	0.97686	0.0881556	0.993485	2.48292	0.221244	0.995087	2.58189	2.29498	0.0217341	1.66286
1	11049959	0.133735	0.984021	2.14494	1_11049959	0.0753569	0.99129	2.37774	0.11391	0.997483	2.80491	0.119999	0.967896	1.85074	2.29458	0.0217572	1.6624
12	9385142	0.0227892	0.73012	0.613177	12_9385142	0.222647	0.999947	3.87872	0.142319	0.999085	3.11642	0.0902707	0.941754	1.56967	2.2945	0.0217621	1.6623
1	15561395	0.137718	0.985381	2.18027	1_15561395	0.0463544	0.964512	1.80564	0.0956342	0.995077	2.58119	0.225896	0.995483	2.61079	2.29447	0.0217634	1.66227
11	2457637	0.0585723	0.906219	1.31783	11_2457637	0.170566	0.999753	3.48372	0.0206502	0.852543	1.0474	0.356973	0.999564	3.3287	2.29441	0.0217668	1.66221
2	10809065	0.353432	0.99983	3.58262	2_10809065	0.0461091	0.964061	1.79989	0.00674706	0.567967	0.1712	0.42253	0.999855	3.62389	2.2944	0.0217675	1.66219
10	3422028	0.358967	0.999846	3.60819	10_3422028	0.0966393	0.996539	2.70053	0.00486002	0.465663	-0.0861772	0.285274	0.998435	2.95469	2.29431	0.0217729	1.66208
11	2054445	0.103793	0.968752	1.86276	11_2054445	0.0624847	0.984149	2.14815	0.100606	0.995898	2.6436	0.211674	0.994171	2.52235	2.29421	0.0217783	1.66198
15	5506124	0.154302	0.989773	2.31793	15_5506124	0.130033	0.999056	3.10737	0.0411571	0.952346	1.66804	0.148511	0.981367	2.08283	2.29404	0.0217881	1.66178
16	5449574	0.271836	0.999121	3.12848	16_5449574	0.059348	0.981525	2.08631	0.0213536	0.858925	1.0755	0.272505	0.998048	2.88584	2.29403	0.0217887	1.66177
11	15783825	0.368837	0.999872	3.65698	11_15783825	0.0843088	0.994145	2.52077	0.0652297	0.98383	2.14018	0.0375828	0.804408	0.857472	2.29385	0.021799	1.66156
9	10467745	0.345284	0.999796	3.53448	9_10467745	0.135545	0.999217	3.1623	0.00614262	0.539541	0.0992776	0.189812	0.991327	2.37928	2.29383	0.0218	1.66154
10	9666516	0.0975952	0.963971	1.79875	10_9666516	0.0657394	0.986421	2.20925	0.0252471	0.888647	1.21936	0.505956	0.999961	3.94767	2.29376	0.0218043	1.66146
1	11429778	0.25493	0.998762	3.02622	1_11429778	0.0322892	0.923419	1.42845	0.0439926	0.958462	1.73311	0.290812	0.998584	2.98537	2.29329	0.0218314	1.66092
5	12237523	0.117914	0.977323	2.00137	5_12237523	0.0433827	0.958521	1.73378	0.0525208	0.971968	1.91054	0.399859	0.99979	3.52717	2.29321	0.0218358	1.66083
2	11299909	0.25041	0.998636	2.99694	2_11299909	0.0733477	0.990441	2.34322	0.0289986	0.910152	1.34169	0.206713	0.993629	2.49089	2.29319	0.0218372	1.6608
13	10134043	0.155853	0.990101	2.33016	13_10134043	0.0201069	0.838341	0.987662	0.0961262	0.995162	2.58723	0.344723	0.999456	3.26657	2.29291	0.0218535	1.66048
8	755630	0.112547	0.974405	1.94988	8_755630	0.0518034	0.973138	1.92905	0.097375	0.995373	2.60256	0.238797	0.996429	2.69011	2.2929	0.0218537	1.66047
5	10040300	0.0719904	0.933423	1.50178	5_10040300	0.0401948	0.950759	1.65226	0.199851	0.999896	3.70974	0.179378	0.989482	2.30733	2.29278	0.0218608	1.66033
16	3452578	0.155729	0.990079	2.32931	16_3452578	0.0837155	0.993996	2.51191	0.0578955	0.977892	2.01204	0.18082	0.989766	2.31767	2.29274	0.0218632	1.66029
6	11318199	0.417128	0.999947	3.87872	6_11318199	0.0583954	0.980657	2.06752	0.135741	0.998837	3.04513	0.0133068	0.571247	0.179549	2.29273	0.0218636	1.66028
11	2704568	0.178888	0.993945	2.5089	11_2704568	0.086507	0.994677	2.55413	0.0436262	0.957715	1.72477	0.190305	0.991412	2.38292	2.29268	0.0218663	1.66022
10	8942679	0.175927	0.993561	2.48714	10_8942679	0.0795229	0.992764	2.4453	0.0421933	0.954685	1.69208	0.215355	0.99455	2.54589	2.2926	0.0218708	1.66013
11	7832150	0.28451	0.999315	3.20079	11_7832150	0.0256394	0.886287	1.20702	0.0476427	0.965002	1.81193	0.284395	0.998409	2.94964	2.29235	0.0218857	1.65984
3	2695514	0.432497	0.99996	3.94194	3_2695514	0.0674865	0.987497	2.2413	0.0104122	0.691943	0.501366	0.205733	0.993515	2.48462	2.29231	0.0218879	1.65979
2	10815010	0.531886	0.999992	4.32015	2_10815010	0.0247156	0.879677	1.17337	0.00924359	0.659377	0.410764	0.344325	0.999452	3.26459	2.29222	0.021893	1.6597
14	7083609	0.157178	0.990381	2.34087	14_7083609	0.0958783	0.996425	2.68976	0.101717	0.996063	2.65741	0.0818921	0.930637	1.48055	2.29215	0.0218971	1.65961
16	4418961	0.2875	0.99936	3.22025	16_4418961	0.081077	0.993239	2.46972	0.0146834	0.778987	0.768776	0.241912	0.996622	2.70865	2.29185	0.0219144	1.65927
2	8651299	0.199177	0.996049	2.6562	2_8651299	0.119292	0.998585	2.98568	0.0501763	0.968857	1.86425	0.0992586	0.951556	1.66013	2.29156	0.0219308	1.65895
15	8190559	0.184638	0.994648	2.55223	15_8190559	0.044681	0.9613	1.76598	0.0722819	0.987896	2.25382	0.222926	0.995235	2.59243	2.29112	0.0219567	1.65843
8	5931297	0.226171	0.997722	2.83681	8_5931297	0.206639	0.999914	3.75719	0.00284212	0.292225	-0.546896	0.315153	0.999086	3.11683	2.29098	0.0219645	1.65828
16	2346336	0.140017	0.986082	2.1996	16_2346336	0.0384306	0.945768	1.60513	0.177085	0.999746	3.47675	0.123636	0.970099	1.88224	2.29093	0.0219675	1.65822
9	3310814	0.131783	0.983339	2.12818	9_3310814	0.133706	0.999165	3.14352	0.0548508	0.974727	1.95532	0.130055	0.973578	1.93619	2.2908	0.0219749	1.65807
6	4013003	0.145791	0.987704	2.24774	6_4013003	0.17022	0.99975	3.48081	0.0498003	0.96833	1.8568	0.0910633	0.9427	1.57785	2.2908	0.0219749	1.65807
5	3065379	0.171571	0.99292	2.45317	5_3065379	0.0631295	0.984635	2.16055	0.110245	0.997115	2.76061	0.112802	0.962995	1.78655	2.29022	0.0220086	1.65741
2	11082459	0.115007	0.975786	1.97359	2_11082459	0.057358	0.979652	2.04662	0.0812285	0.99152	2.38756	0.249068	0.997039	2.75203	2.28995	0.0220241	1.6571
4	9516219	0.148323	0.98836	2.26879	4_9516219	0.0892019	0.995262	2.5944	0.0796822	0.991004	2.36576	0.12941	0.973241	1.93071	2.28992	0.0220261	1.65706
11	10782379	0.175335	0.993484	2.48288	11_10782379	0.0629556	0.984514	2.15744	0.064749	0.983514	2.13241	0.190816	0.991494	2.38644	2.28979	0.0220334	1.65692
11	2670254	0.0915962	0.958582	1.73446	11_2670254	0.0584685	0.98073	2.06906	0.0544743	0.974312	1.94832	0.373585	0.999671	3.40622	2.28952	0.0220494	1.6566
5	11112892	0.209125	0.996768	2.72323	5_11112892	0.0505162	0.97134	1.90086	0.029493	0.912602	1.35695	0.326646	0.999255	3.17659	2.28941	0.0220555	1.65648
10	9078184	0.224001	0.997615	2.8222	10_9078184	0.0140234	0.753153	0.684444	0.110126	0.997104	2.75928	0.273476	0.998082	2.89129	2.2893	0.0220618	1.65636
6	8260696	0.190172	0.995235	2.59242	6_8260696	0.101872	0.997206	2.77106	0.02517	0.888126	1.21662	0.220446	0.995018	2.57704	2.28929	0.0220626	1.65634
13	2356473	0.23683	0.998185	2.90864	13_2356473	0.128228	0.998992	3.08779	0.00419477	0.41875	-0.205091	0.364636	0.999618	3.3654	2.28918	0.0220686	1.65622
11	2427375	0.119829	0.978269	2.01925	11_2427375	0.0541271	0.976102	1.97918	0.0509313	0.969909	1.87946	0.346918	0.999478	3.2783	2.28905	0.0220766	1.65607
2	10816546	0.302304	0.999528	3.30676	2_10816546	0.014769	0.766177	0.726315	0.0297154	0.913661	1.36365	0.455762	0.999915	3.75905	2.28895	0.0220825	1.65595
1	11412551	0.290874	0.999404	3.24079	1_11412551	0.0626799	0.984299	2.15193	0.0236999	0.877966	1.16488	0.223811	0.995307	2.59766	2.28881	0.0220901	1.6558
1	22791188	0.124198	0.980308	2.06015	1_22791188	0.114602	0.998314	2.93156	0.0579836	0.97797	2.01353	0.157364	0.9842	2.14944	2.28867	0.0220986	1.65563
13	2357716	0.180843	0.994195	2.52377	13_2357716	0.104437	0.997487	2.80538	0.0134596	0.758033	0.699988	0.31672	0.999109	3.12441	2.28839	0.0221151	1.65531
13	5692202	0.332749	0.999741	3.47175	13_5692202	0.127846	0.998978	3.08365	0.00568936	0.515707	0.0393822	0.21746	0.994745	2.5586	2.28834	0.0221175	1.65526
4	9513610	0.0919558	0.958922	1.73831	4_9513610	0.0988776	0.996844	2.7311	0.086372	0.993028	2.45868	0.167609	0.986947	2.22462	2.28818	0.022127	1.65508
10	11096664	0.242404	0.998387	2.94543	10_11096664	0.021921	0.856373	1.06416	0.112367	0.997338	2.78669	0.186459	0.990766	2.3561	2.2881	0.0221319	1.65498
14	8836780	0.0873579	0.95418	1.68681	14_8836780	0.181463	0.999821	3.56997	0.0371259	0.941747	1.56961	0.182023	0.989987	2.32585	2.28806	0.022134	1.65494
8	5334752	0.131969	0.983397	2.12959	8_5334752	0.0859655	0.994557	2.54631	0.175862	0.999736	3.46586	0.0463078	0.843597	1.00935	2.28778	0.0221505	1.65462
4	3511983	0.132007	0.983412	2.12994	4_3511983	0.117767	0.998504	2.96855	0.0742371	0.988829	2.28451	0.110718	0.961455	1.76783	2.28771	0.0221545	1.65454
6	13890510	0.137344	0.985263	2.17708	6_13890510	0.112614	0.998177	2.90727	0.0832668	0.992153	2.41596	0.0982524	0.95057	1.6504	2.28768	0.0221562	1.6545
10	9442372	0.226737	0.997749	2.84069	10_9442372	0.0602135	0.982297	2.10369	0.0291027	0.910673	1.34491	0.268188	0.99789	2.86118	2.28761	0.02216	1.65443
11	15613309	0.258277	0.998844	3.04691	11_15613309	0.0254775	0.8852	1.20139	0.0705886	0.987024	2.22692	0.236195	0.996263	2.67498	2.28755	0.0221639	1.65435
7	675039	0.335602	0.999758	3.48894	7_675039	0.035835	0.937393	1.53325	0.0395075	0.948311	1.62869	0.207959	0.993773	2.499	2.28747	0.0221684	1.65427
5	13739159	0.231775	0.997977	2.87448	5_13739159	0.12807	0.998986	3.08597	0.0467796	0.963551	1.79347	0.0744539	0.918607	1.39576	2.28742	0.0221712	1.65421
4	11792127	0.2729	0.999143	3.13575	4_11792127	0.0756103	0.991389	2.38195	0.0950161	0.994969	2.57369	0.0493511	0.854914	1.05774	2.28728	0.0221794	1.65405
1	8480556	0.280309	0.999257	3.17752	1_8480556	0.0331814	0.927229	1.45546	0.0970842	0.995324	2.59891	0.127669	0.972344	1.91642	2.28708	0.0221913	1.65382
2	8690441	0.220827	0.997459	2.8018	2_8690441	0.0929458	0.995973	2.64977	0.0111915	0.711172	0.556811	0.319479	0.999154	3.13941	2.28695	0.0221988	1.65367
1	26163625	0.10112	0.966761	1.83519	1_26163625	0.0311955	0.918424	1.39455	0.130729	0.998604	2.98983	0.280093	0.998291	2.92748	2.28676	0.0222098	1.65346
1	9168109	0.21106	0.996897	2.73669	1_9168109	0.0548795	0.976958	1.99462	0.0744905	0.988942	2.28836	0.154297	0.983265	2.12639	2.28652	0.022224	1.65318
7	9874796	0.2807	0.999263	3.1797	7_9874796	0.0240083	0.874268	1.1468	0.0468672	0.963697	1.7953	0.297872	0.998753	3.02417	2.28649	0.0222254	1.65315
2	9572730	0.301089	0.999516	3.29976	2_9572730	0.0093376	0.643404	0.367573	0.0627208	0.982029	2.09757	0.36785	0.999639	3.38096	2.28647	0.0222269	1.65312
1	19211346	0.35143	0.999822	3.5702	1_19211346	0.0419578	0.95523	1.69783	0.0314224	0.921372	1.41436	0.202443	0.993107	2.46278	2.28629	0.0222372	1.65292
12	5956668	0.0723902	0.934095	1.507	12_5956668	0.0665526	0.986928	2.22407	0.12135	0.998056	2.88715	0.212393	0.994246	2.52686	2.28627	0.0222386	1.65289
16	2345953	0.204935	0.99648	2.69498	16_2345953	0.0457561	0.9634	1.79159	0.079464	0.990919	2.36229	0.177708	0.989147	2.29548	2.28608	0.0222494	1.65268
11	2226176	0.166506	0.992115	2.4142	11_2226176	0.0549385	0.977023	1.99582	0.119355	0.99792	2.8658	0.121953	0.969107	1.86783	2.28591	0.0222594	1.65249
8	7457301	0.185813	0.994775	2.56056	8_7457301	0.0765508	0.991742	2.39729	0.0456835	0.961639	1.77003	0.195276	0.992149	2.41576	2.28591	0.0222594	1.65249
1	23071350	0.255908	0.998788	3.0327	1_23071350	0.0587922	0.981017	2.07522	0.0335054	0.929687	1.47346	0.21797	0.994793	2.56175	2.28578	0.022267	1.65234
5	11183669	0.194883	0.995683	2.62623	5_11183669	0.0951538	0.996317	2.67982	0.0329979	0.927789	1.45952	0.189553	0.991282	2.37737	2.28574	0.0222697	1.65229
13	7115203	0.163342	0.991569	2.38971	13_7115203	0.06535	0.986168	2.20201	0.0622702	0.981668	2.08948	0.202273	0.993085	2.46167	2.28572	0.0222708	1.65227
4	4081105	0.138816	0.985726	2.18967	4_4081105	0.0999285	0.996969	2.74445	0.0754865	0.989371	2.30337	0.126228	0.971566	1.90433	2.28546	0.0222861	1.65197
13	2378852	0.192907	0.995504	2.61236	13_2378852	0.0217008	0.854321	1.05515	0.0364244	0.939587	1.55132	0.498784	0.999956	3.92285	2.28542	0.0222882	1.65192
14	7959805	0.183406	0.994508	2.5432	14_7959805	0.03961	0.949156	1.63673	0.0400557	0.949673	1.64169	0.355436	0.99955	3.31989	2.28538	0.0222907	1.65188
10	9078186	0.234327	0.99809	2.89262	10_9078186	0.0154638	0.777537	0.763902	0.0969884	0.99531	2.5979	0.272666	0.998055	2.88697	2.28535	0.0222924	1.65184
4	250069	0.113098	0.974719	1.95518	4_250069	0.14309	0.999409	3.243	0.0509645	0.969955	1.88014	0.145921	0.98043	2.06271	2.28526	0.0222977	1.65174
1	2321300	0.203712	0.996387	2.68625	1_2321300	0.0176978	0.809765	0.877029	0.0958172	0.99511	2.58353	0.292563	0.998623	2.99404	2.28521	0.0223004	1.65169
8	9310732	0.227312	0.997773	2.84411	8_9310732	0.0619855	0.983774	2.1388	0.0269393	0.89905	1.27616	0.271705	0.998022	2.8817	2.28519	0.0223016	1.65166
1	9428574	0.229535	0.997874	2.85889	1_9428574	0.0660778	0.986637	2.21551	0.115509	0.997622	2.82305	0.0622738	0.893094	1.24315	2.28515	0.022304	1.65162
1	24844891	0.281733	0.999276	3.18488	1_24844891	0.00717173	0.565381	0.164627	0.059656	0.97951	2.04373	0.45325	0.99991	3.74629	2.28488	0.0223198	1.65131
3	7255183	0.120282	0.978496	2.02363	3_7255183	0.146879	0.999482	3.28045	0.050955	0.969944	1.87997	0.132413	0.974736	1.95546	2.28488	0.02232	1.65131
3	1892464	0.302863	0.999534	3.31009	3_1892464	0.0168498	0.798248	0.83538	0.0224537	0.868233	1.11808	0.485046	0.999947	3.87579	2.28483	0.0223227	1.65125
2	11038316	0.174982	0.993433	2.48012	2_11038316	0.0669266	0.987167	2.23122	0.0306013	0.917778	1.39028	0.300345	0.998808	3.03761	2.28481	0.0223242	1.65122
9	10537330	0.173699	0.993242	2.46985	9_10537330	0.11198	0.998131	2.89952	0.0617866	0.981289	2.08114	0.102257	0.954359	1.68868	2.2848	0.0223247	1.65121
13	7121837	0.11287	0.974592	1.95304	13_7121837	0.113558	0.998245	2.9191	0.0955269	0.99506	2.58002	0.102083	0.954198	1.68699	2.28479	0.0223253	1.6512
12	456985	0.166101	0.992049	2.41117	12_456985	0.0384775	0.945909	1.60642	0.14913	0.999293	3.19182	0.129258	0.973162	1.92945	2.28471	0.0223296	1.65112
16	549690	0.264452	0.998977	3.08346	16_549690	0.0622684	0.983989	2.14412	0.00834186	0.63025	0.332516	0.4097	0.999827	3.57778	2.28447	0.0223439	1.65084
2	7480207	0.230193	0.997905	2.8635	2_7480207	0.00445357	0.419405	-0.203417	0.110056	0.997097	2.75851	0.446274	0.9999	3.71923	2.28445	0.0223448	1.65082
13	7580405	0.251049	0.998654	3.00077	13_7580405	0.0129971	0.733658	0.623914	0.073574	0.988512	2.27385	0.339537	0.9994	3.23912	2.28441	0.0223473	1.65077
4	10696426	0.0432986	0.857687	1.06998	4_10696426	0.14607	0.999468	3.27301	0.104001	0.996385	2.68608	0.151869	0.982504	2.10845	2.28438	0.0223492	1.65074
14	8135385	0.148707	0.988456	2.27198	14_8135385	0.189379	0.999859	3.63107	0.024017	0.880247	1.17622	0.14517	0.980153	2.05693	2.28405	0.0223686	1.65036
7	8536655	0.30022	0.999507	3.29473	7_8536655	0.0524263	0.973967	1.94259	0.0615597	0.981109	2.0772	0.11672	0.965738	1.82154	2.28402	0.0223705	1.65032
12	2513802	0.170327	0.99272	2.44312	12_2513802	0.116616	0.99844	2.95572	0.0240276	0.880327	1.17662	0.21777	0.994775	2.56058	2.28401	0.0223709	1.65032
2	11312568	0.0863311	0.953032	1.67499	2_11312568	0.154748	0.999598	3.3516	0.04013	0.949869	1.64358	0.202852	0.99316	2.46554	2.28393	0.0223757	1.65022
6	6236887	0.199293	0.996058	2.65699	6_6236887	0.115829	0.998392	2.94632	0.109403	0.997024	2.75043	0.033699	0.782732	0.781454	2.2838	0.0223834	1.65007
1	9572986	0.372045	0.999882	3.67653	1_9572986	0.0291427	0.907959	1.32829	0.0591099	0.979021	2.03394	0.150239	0.981963	2.09609	2.28371	0.0223884	1.64998
11	4508473	0.540076	0.999993	4.34889	11_4508473	0.0137105	0.747465	0.666533	0.00657601	0.560236	0.151569	0.510563	0.999964	3.96776	2.28369	0.0223899	1.64995
13	10654284	0.206588	0.996599	2.70637	13_10654284	0.076606	0.991764	2.39827	0.0429229	0.956261	1.70886	0.181314	0.989858	2.32106	2.28364	0.0223926	1.64989
9	10233609	0.484877	0.999982	4.13821	9_10233609	0.019767	0.834663	0.972756	0.0157251	0.794913	0.823589	0.331463	0.999312	3.19979	2.28359	0.0223959	1.64983
16	4419007	0.295832	0.999464	3.27099	16_4419007	0.0751256	0.991196	2.37377	0.0187094	0.8327	0.964888	0.211928	0.994198	2.52395	2.2834	0.0224068	1.64962
6	11626390	0.4881	0.999983	4.15106	6_11626390	0.0437753	0.9594	1.74377	0.00736222	0.59397	0.23777	0.293628	0.998651	3.00016	2.28319	0.0224192	1.64938
1	8739453	0.253014	0.998713	3.01439	1_8739453	0.0379832	0.944417	1.59297	0.0258188	0.892284	1.23877	0.348482	0.999492	3.28631	2.28311	0.0224238	1.64929
10	12120194	0.0585392	0.906133	1.31731	10_12120194	0.0478321	0.967163	1.84065	0.132884	0.998708	3.01327	0.286373	0.998466	2.96092	2.28304	0.0224281	1.64921
7	3829949	0.293511	0.999437	3.25688	7_3829949	0.0930913	0.995994	2.65159	0.00942582	0.664787	0.425563	0.25728	0.997427	2.79781	2.28296	0.0224328	1.64912
13	10653671	0.30446	0.999548	3.31861	13_10653671	0.0539406	0.975885	1.97533	0.0300071	0.915065	1.37262	0.202777	0.993151	2.46507	2.28291	0.0224357	1.64906
11	15609858	0.16323	0.991548	2.38877	11_15609858	0.071435	0.989571	2.31056	0.145587	0.999187	3.15125	0.0651157	0.899838	1.28063	2.2828	0.0224419	1.64894
11	13867782	0.0678404	0.926117	1.44747	11_13867782	0.121856	0.998725	3.01737	0.0503715	0.96915	1.86844	0.257204	0.997424	2.79733	2.28265	0.022451	1.64877
1	3885759	0.163204	0.991542	2.38851	1_3885759	0.0503847	0.971154	1.89803	0.0929282	0.994554	2.54613	0.177909	0.989185	2.29679	2.28236	0.0224678	1.64844
11	9571302	0.0939971	0.960828	1.76037	11_9571302	0.172586	0.999766	3.49839	0.0440371	0.958555	1.73415	0.155641	0.983682	2.13654	2.28236	0.0224679	1.64844
1	12652495	0.0884935	0.955419	1.69984	1_12652495	0.132805	0.999143	3.13575	0.154199	0.999412	3.24446	0.0488179	0.852996	1.04937	2.28235	0.0224685	1.64843
1	10916536	0.114527	0.975527	1.96907	1_10916536	0.336272	0.999998	4.62103	0.00602547	0.533563	0.0842297	0.201225	0.992957	2.45507	2.28235	0.0224688	1.64842
3	10549256	0.149629	0.988686	2.27965	3_10549256	0.103978	0.997438	2.79917	0.0777928	0.990301	2.33781	0.104731	0.95659	1.71242	2.28226	0.022474	1.64832
11	3437630	0.0543478	0.895074	1.25397	11_3437630	0.284036	0.999992	4.31569	0.0553205	0.975253	1.96431	0.0926308	0.944555	1.5942	2.28205	0.0224867	1.64807
3	1825277	0.46647	0.999976	4.06492	3_1825277	0.0608076	0.982816	2.11573	0.00618983	0.541872	0.105151	0.264827	0.997757	2.84184	2.28191	0.0224947	1.64792
9	6964308	0.241897	0.998371	2.94221	9_6964308	0.072206	0.98993	2.32372	0.0564838	0.976503	1.98636	0.12276	0.969589	1.87479	2.28177	0.0225028	1.64776
7	12686882	0.0760318	0.939787	1.55299	7_12686882	0.258028	0.999983	4.14455	0.204608	0.999911	3.74763	0.0061846	0.374892	-0.318925	2.28156	0.0225152	1.64752
10	6945698	0.145131	0.987527	2.24225	10_6945698	0.0719512	0.989818	2.31959	0.0553685	0.975304	1.96519	0.223862	0.995311	2.59797	2.28125	0.0225337	1.64717
2	11352226	0.252626	0.9987	3.01156	2_11352226	0.044681	0.9613	1.76598	0.0454299	0.961167	1.76439	0.221427	0.995101	2.58289	2.28121	0.0225363	1.64712
6	6707580	0.221535	0.997493	2.8062	6_6707580	0.0334494	0.928351	1.46362	0.0402335	0.950125	1.64606	0.333283	0.999332	3.20817	2.28101	0.0225478	1.6469
8	459279	0.14608	0.98778	2.25015	8_459279	0.141204	0.999364	3.22218	0.0117984	0.724882	0.597406	0.30351	0.998871	3.05406	2.28095	0.0225515	1.64682
11	7579488	0.207215	0.996645	2.71087	11_7579488	0.0623864	0.984076	2.14631	0.067588	0.985335	2.17903	0.149118	0.981576	2.08744	2.28091	0.0225537	1.64678
1	1236399	0.156488	0.990238	2.33536	1_1236399	0.0273652	0.897656	1.26831	0.0933259	0.99464	2.5517	0.287715	0.998502	2.96806	2.28086	0.0225568	1.64672
2	13042139	0.143846	0.987176	2.2315	2_13042139	0.0376073	0.943263	1.58277	0.136263	0.99886	3.05103	0.172414	0.988029	2.25804	2.28083	0.0225583	1.64669
6	8718613	0.362694	0.999857	3.62846	6_8718613	0.00767523	0.585804	0.216765	0.0582356	0.978211	2.01813	0.343407	0.999442	3.25945	2.2807	0.022566	1.64654
16	542263	0.299772	0.999502	3.29184	16_542263	0.0675139	0.987511	2.24173	0.0456379	0.961557	1.76904	0.116553	0.965622	1.82001	2.28066	0.0225688	1.64649
10	8289652	0.288341	0.999374	3.22687	10_8289652	0.0251712	0.882986	1.19005	0.0668529	0.98487	2.16667	0.214259	0.994437	2.53871	2.28058	0.0225735	1.6464
3	6303822	0.0719829	0.933412	1.50169	3_6303822	0.111301	0.998086	2.89207	0.0533611	0.973	1.92684	0.257876	0.997456	2.80138	2.2805	0.0225782	1.64631
8	11086292	0.0958881	0.96253	1.78084	8_11086292	0.0707143	0.989215	2.29786	0.0748799	0.98911	2.29419	0.248577	0.997012	2.74906	2.28049	0.0225788	1.6463
12	10787243	0.120249	0.97848	2.02332	12_10787243	0.0985958	0.996803	2.72687	0.0298921	0.914506	1.36904	0.29413	0.998662	3.00268	2.28048	0.0225792	1.64629
12	4802799	0.160586	0.991061	2.36815	12_4802799	0.091412	0.995695	2.6272	0.054532	0.974378	1.94943	0.161031	0.985246	2.17663	2.28035	0.0225868	1.64615
15	2072389	0.121302	0.978981	2.03315	15_2072389	0.0557066	0.977889	2.01197	0.0872346	0.993249	2.47025	0.225074	0.995416	2.60569	2.28027	0.0225918	1.64605
1	8414007	0.301807	0.999525	3.30469	1_8414007	0.0465664	0.96491	1.81075	0.061591	0.981133	2.07773	0.128965	0.973013	1.92704	2.28005	0.0226045	1.6458
13	9981087	0.271204	0.99911	3.12456	13_9981087	0.186998	0.999848	3.61115	0.0200738	0.846966	1.02351	0.0714868	0.913166	1.36051	2.27993	0.0226116	1.64567
13	8435137	0.273732	0.999155	3.1398	13_8435137	0.0799966	0.99291	2.45269	0.0473653	0.964533	1.8059	0.10561	0.957339	1.72061	2.27975	0.0226225	1.64546
11	7579814	0.292333	0.999422	3.24943	11_7579814	0.0111088	0.691844	0.501084	0.0822435	0.991851	2.40215	0.287285	0.99849	2.96578	2.27961	0.0226307	1.6453
3	5496042	0.122128	0.979366	2.04082	3_5496042	0.111951	0.998129	2.8992	0.0706437	0.987054	2.22782	0.131706	0.974396	1.94973	2.27939	0.0226438	1.64505
7	8976040	0.179104	0.993972	2.5105	7_8976040	0.089803	0.995387	2.6036	0.0198771	0.845033	1.01536	0.291182	0.998593	2.9874	2.27922	0.0226542	1.64485
14	6952774	0.3849	0.999904	3.72989	14_6952774	0.0373224	0.942353	1.57483	0.0224467	0.868181	1.11783	0.239392	0.996467	2.69371	2.27907	0.022663	1.64468
4	12851691	0.102785	0.968024	1.85252	4_12851691	0.0920511	0.995813	2.63661	0.114025	0.997496	2.80648	0.116533	0.965608	1.81983	2.27886	0.0226753	1.64445
12	1277761	0.16199	0.99132	2.37898	12_1277761	0.180122	0.999814	3.55965	0.0423639	0.955063	1.69606	0.0818009	0.930504	1.47956	2.27856	0.0226931	1.64411
11	13982436	0.150859	0.988995	2.29019	11_13982436	0.120682	0.99867	3.00442	0.0424999	0.95536	1.69921	0.153386	0.982986	2.11974	2.27839	0.0227033	1.64391
7	8490686	0.243503	0.998422	2.95215	7_8490686	0.0250844	0.882361	1.18687	0.113947	0.997487	2.80542	0.159935	0.984955	2.1689	2.27834	0.0227066	1.64385
13	9643164	0.129133	0.982341	2.10469	13_9643164	0.136324	0.99924	3.17076	0.0223768	0.867609	1.11516	0.244089	0.996753	2.72171	2.27808	0.0227218	1.64356
8	9307002	0.402051	0.999929	3.80424	8_9307002	0.0238913	0.873354	1.14239	0.0113839	0.715637	0.569928	0.4144	0.999838	3.59537	2.27798	0.0227277	1.64345
11	14537445	0.214148	0.997093	2.75804	11_14537445	0.116785	0.998448	2.95733	0.0187135	0.832745	0.965068	0.197642	0.992476	2.43124	2.27792	0.0227313	1.64338
4	7708125	0.238032	0.99823	2.91656	4_7708125	0.0657086	0.986402	2.2087	0.00804533	0.619933	0.305306	0.436818	0.999884	3.68068	2.27781	0.0227377	1.64325
4	7626250	0.104433	0.969207	1.86926	4_7626250	0.103571	0.997402	2.79461	0.116753	0.997718	2.83627	0.0942208	0.946338	1.61034	2.27762	0.0227493	1.64303
6	17039783	0.271435	0.999114	3.12599	6_17039783	0.0583406	0.980604	2.06639	0.198069	0.999888	3.69099	0.0142981	0.589227	0.225558	2.27723	0.0227723	1.64259
8	9720514	0.370849	0.999878	3.66941	8_9720514	0.110869	0.998055	2.88691	0.0287314	0.908788	1.33333	0.0604515	0.888506	1.21862	2.27707	0.0227821	1.64241
3	10963575	0.174513	0.993363	2.47633	3_10963575	0.128284	0.998994	3.0885	0.0910291	0.99415	2.52107	0.0471036	0.846658	1.0222	2.27703	0.0227846	1.64236
12	2366172	0.095269	0.96197	1.77402	12_2366172	0.0835854	0.993962	2.5099	0.0860716	0.992947	2.45457	0.188243	0.991073	2.36862	2.27678	0.0227995	1.64207
16	415196	0.138978	0.985778	2.1911	16_415196	0.0738498	0.990654	2.35163	0.0201627	0.847861	1.0273	0.401993	0.999797	3.53675	2.2767	0.0228043	1.64198
1	2167386	0.16256	0.991423	2.3834	1_2167386	0.138462	0.999301	3.19515	0.0264109	0.895938	1.25874	0.17404	0.988373	2.26925	2.27664	0.022808	1.64191
13	9980597	0.257052	0.998813	3.03894	13_9980597	0.404592	0.999999	4.84395	0.0159875	0.79868	0.836914	0.0184264	0.650517	0.386717	2.27663	0.0228083	1.64191
1	19376165	0.378593	0.999894	3.70474	1_19376165	0.0486621	0.968544	1.85981	0.012462	0.738837	0.639764	0.275525	0.998146	2.90199	2.27658	0.0228116	1.64184
3	2025833	0.169803	0.992634	2.43892	3_2025833	0.05563	0.977808	2.01044	0.0233728	0.875516	1.15286	0.393732	0.999769	3.50204	2.27606	0.0228422	1.64126
11	2502156	0.191128	0.995336	2.59982	11_2502156	0.0147592	0.766012	0.725777	0.0491813	0.967409	1.844	0.5018	0.999958	3.9345	2.27602	0.0228445	1.64122
13	8795644	0.15418	0.989748	2.317	13_8795644	0.0562503	0.978482	2.02336	0.0858017	0.992877	2.45101	0.180081	0.98962	2.31234	2.27593	0.0228504	1.64111
15	2354015	0.259966	0.998883	3.05725	15_2354015	0.0436187	0.959051	1.73978	0.146637	0.999219	3.1629	0.0551119	0.873597	1.14356	2.27587	0.0228537	1.64104
1	8567991	0.188831	0.995093	2.58233	1_8567991	0.053461	0.975297	1.96506	0.109826	0.997071	2.75565	0.11434	0.964098	1.80036	2.27585	0.0228549	1.64102
2	8078193	0.153153	0.989526	2.30891	2_8078193	0.0831539	0.993845	2.50314	0.0825106	0.991927	2.4056	0.124045	0.970329	1.88565	2.27582	0.0228566	1.64099
2	5395025	0.277154	0.999212	3.16024	2_5395025	0.0442952	0.960516	1.75671	0.0805226	0.991285	2.37752	0.115153	0.964667	1.80762	2.27552	0.0228747	1.64064
7	11617490	0.492711	0.999985	4.16698	7_11617490	0.0245399	0.878344	1.16675	0.0113636	0.715165	0.568539	0.331445	0.999312	3.19965	2.27548	0.0228771	1.6406
9	10634778	0.259973	0.998883	3.05729	9_10634778	0.0361559	0.938496	1.54227	0.0544378	0.974269	1.94761	0.216829	0.994686	2.5547	2.27547	0.0228778	1.64058
1	3895179	0.34233	0.999785	3.52062	1_3895179	0.0428998	0.957447	1.7218	0.00952689	0.667733	0.433663	0.37742	0.999693	3.42515	2.27531	0.0228873	1.6404
1	4062639	0.114204	0.975346	1.96592	1_4062639	0.109486	0.997943	2.86935	0.0768464	0.989925	2.32355	0.13078	0.973939	1.94213	2.27524	0.0228918	1.64032
8	9269123	0.212989	0.997022	2.75022	8_9269123	0.0982	0.996749	2.72132	0.0133898	0.756758	0.695912	0.281366	0.998322	2.93306	2.27513	0.0228984	1.64019
15	3187080	0.182451	0.994394	2.53599	15_3187080	0.207	0.999915	3.75999	0.00392708	0.397772	-0.259118	0.305369	0.998906	3.06358	2.27511	0.0228993	1.64018
1	12343313	0.177779	0.993802	2.50066	1_12343313	0.181752	0.999825	3.57444	0.0657601	0.984173	2.14875	0.0385923	0.8096	0.876423	2.27507	0.0229019	1.64013
1	6893973	0.167046	0.992199	2.41812	1_6893973	0.0746271	0.990992	2.36528	0.064279	0.983189	2.12457	0.163154	0.985814	2.19209	2.27501	0.022905	1.64007
11	2076131	0.0988035	0.964938	1.81111	11_2076131	0.07248	0.990059	2.32856	0.08138	0.991565	2.38955	0.219052	0.994896	2.56871	2.27448	0.022937	1.63946
2	12238780	0.127532	0.981725	2.09076	2_12238780	0.129511	0.999037	3.1014	0.0735966	0.988524	2.27424	0.0963241	0.948589	1.63132	2.27443	0.0229402	1.6394
11	7844137	0.150461	0.988897	2.28682	11_7844137	0.0608824	0.982883	2.1173	0.0575712	0.97759	2.00634	0.238234	0.996391	2.68661	2.27427	0.02295	1.63922
2	11306515	0.0983182	0.964548	1.8061	2_11306515	0.138202	0.999293	3.19189	0.0358183	0.937676	1.53555	0.218173	0.994814	2.56317	2.27417	0.0229555	1.63911
8	10648302	0.124249	0.980325	2.06052	8_10648302	0.113679	0.998254	2.92068	0.104515	0.996447	2.69186	0.0767381	0.922532	1.42231	2.27384	0.0229755	1.63874
1	2910890	0.17003	0.992671	2.44073	1_2910890	0.0521851	0.973645	1.93729	0.0519366	0.971233	1.89922	0.260674	0.997583	2.81794	2.2738	0.0229782	1.63868
3	12441431	0.280919	0.999266	3.1809	3_12441431	0.0742013	0.990801	2.35752	0.0108149	0.702132	0.530542	0.298158	0.998761	3.02607	2.27376	0.0229806	1.63864
11	2036998	0.105087	0.969681	1.87613	11_2036998	0.0828769	0.993772	2.49898	0.0732506	0.988353	2.26858	0.200625	0.992879	2.45108	2.27369	0.0229846	1.63856
3	1918249	0.514162	0.999988	4.23135	3_1918249	0.0603009	0.982373	2.10542	0.0128799	0.747103	0.665403	0.149784	0.981804	2.09251	2.27367	0.0229857	1.63854
6	6411814	0.279756	0.999249	3.17425	6_6411814	0.0502565	0.970967	1.8952	0.0477663	0.965196	1.81445	0.165619	0.986453	2.21017	2.27352	0.022995	1.63837
8	10950400	0.302343	0.999528	3.30695	8_10950400	0.00315195	0.309962	-0.495958	0.155061	0.999434	3.25536	0.298384	0.998767	3.02751	2.27347	0.0229981	1.63831
6	13753739	0.188375	0.995049	2.5792	6_13753739	0.0968843	0.996571	2.70363	0.0889472	0.993678	2.49366	0.0679044	0.905951	1.31623	2.27318	0.0230153	1.63798
7	12013678	0.242671	0.998398	2.94745	7_12013678	0.0391251	0.947795	1.62384	0.0133985	0.756919	0.696426	0.472833	0.999935	3.82498	2.27317	0.0230157	1.63798
13	10867948	0.16221	0.991362	2.38077	13_10867948	0.0641323	0.98535	2.17942	0.0528555	0.972384	1.91705	0.226406	0.995525	2.61397	2.2728	0.023038	1.63755
2	13728844	0.228413	0.997824	2.85149	2_13728844	0.126766	0.998937	3.07196	0.00702028	0.579957	0.201784	0.28719	0.998488	2.9652	2.27261	0.0230498	1.63733
5	7892723	0.110794	0.973362	1.93268	5_7892723	0.0682279	0.987924	2.25469	0.0665621	0.984688	2.16191	0.247277	0.996937	2.74094	2.27256	0.023053	1.63727
10	7336548	0.26331	0.99895	3.07573	10_7336548	0.0194596	0.831239	0.959075	0.0306659	0.91807	1.3922	0.432125	0.999875	3.6628	2.27245	0.0230592	1.63716
9	10575659	0.27126	0.999111	3.12493	9_10575659	0.0560566	0.978269	2.01924	0.145071	0.999172	3.14581	0.034492	0.787427	0.797526	2.27188	0.0230939	1.6365
1	11408455	0.19392	0.995599	2.61963	1_11408455	0.0974828	0.996654	2.71183	0.0177477	0.821614	0.921533	0.263554	0.997705	2.83443	2.27186	0.0230952	1.63648
6	11755857	0.116825	0.976765	1.9911	6_11755857	0.0192507	0.828856	0.949652	0.155794	0.999449	3.26311	0.271956	0.998031	2.88308	2.27174	0.0231025	1.63634
2	11315332	0.103377	0.968453	1.85853	2_11315332	0.154329	0.999593	3.348	0.0619025	0.981375	2.08301	0.113973	0.963833	1.79701	2.27164	0.0231085	1.63623
3	5685155	0.193704	0.99558	2.61815	3_5685155	0.0405248	0.951625	1.66082	0.0612006	0.98082	2.07099	0.246409	0.99689	2.73592	2.27147	0.0231186	1.63604
10	8313655	0.244889	0.998468	2.96118	10_8313655	0.0379413	0.944287	1.59181	0.0126049	0.741732	0.648696	0.486886	0.999948	3.88318	2.27122	0.0231338	1.63575
7	502295	0.275706	0.999187	3.15131	7_502295	0.0267854	0.893992	1.24804	0.0519937	0.971311	1.90041	0.254814	0.99732	2.78461	2.27109	0.0231414	1.63561
11	2095792	0.156951	0.990337	2.33919	11_2095792	0.0648127	0.985823	2.19234	0.0742187	0.988819	2.28417	0.173929	0.988351	2.26851	2.27105	0.0231438	1.63557
8	11845973	0.0561192	0.899926	1.28113	8_11845973	0.119234	0.998582	2.98492	0.101754	0.99607	2.65807	0.158704	0.984598	2.1596	2.27093	0.0231512	1.63543
6	14946594	0.259158	0.998865	3.05246	6_14946594	0.129091	0.999022	3.09693	0.0524955	0.971935	1.91002	0.0472272	0.847142	1.02425	2.27091	0.0231521	1.63541
13	8436073	0.303396	0.999539	3.31306	13_8436073	0.00684607	0.551321	0.128998	0.100351	0.995857	2.64017	0.293891	0.998656	3.00124	2.27087	0.023155	1.63536
1	11425919	0.220223	0.997427	2.79775	1_11425919	0.038425	0.94575	1.60497	0.0398877	0.949244	1.63757	0.301432	0.998829	3.04308	2.27084	0.0231566	1.63533
1	11435798	0.32436	0.999696	3.42841	1_11435798	0.0642958	0.985471	2.18269	0.00458932	0.447331	-0.132407	0.416742	0.999843	3.60367	2.27059	0.0231717	1.63504
13	287296	0.231291	0.997955	2.87117	13_287296	0.161111	0.99967	3.40543	0.00413857	0.414473	-0.216054	0.297424	0.998743	3.02167	2.27055	0.023174	1.635
10	6945688	0.158729	0.990691	2.35309	10_6945688	0.0625711	0.984218	2.14989	0.0614661	0.981036	2.07563	0.208385	0.993821	2.50178	2.2701	0.0232016	1.63448
16	3452231	0.080512	0.946004	1.60728	16_3452231	0.0862488	0.994615	2.55006	0.16987	0.999672	3.40715	0.0850899	0.935139	1.5152	2.26992	0.0232123	1.63428
8	1180715	0.317326	0.999648	3.38819	8_1180715	0.102762	0.997307	2.78303	0.0141581	0.770341	0.739971	0.159745	0.984902	2.1675	2.26967	0.0232274	1.634
1	23664759	0.111554	0.973823	1.94021	1_23664759	0.0719172	0.989804	2.31905	0.0574421	0.977462	2.00394	0.260137	0.997557	2.81447	2.26942	0.0232428	1.63371
1	9553468	0.256791	0.998807	3.03733	1_9553468	0.0451529	0.962227	1.77714	0.0278781	0.904292	1.3064	0.28555	0.998444	2.95638	2.26931	0.0232494	1.63359
1	3900408	0.252156	0.998684	3.00779	1_3900408	0.175753	0.999786	3.52279	0.01259	0.741433	0.64777	0.125523	0.971167	1.89824	2.26915	0.0232595	1.6334
16	6645873	0.341217	0.999779	3.51404	16_6645873	0.0246273	0.879008	1.17004	0.03928	0.947714	1.62308	0.252086	0.997192	2.76934	2.26912	0.0232608	1.63338
2	9571408	0.173197	0.993165	2.46581	2_9571408	0.0582018	0.980475	2.06365	0.0521201	0.971474	1.90292	0.231266	0.995904	2.64407	2.26911	0.0232616	1.63336
11	3371955	0.300836	0.999513	3.29792	11_3371955	0.0194921	0.831613	0.96056	0.0282162	0.906114	1.3172	0.393223	0.999768	3.50021	2.26897	0.0232701	1.6332
1	14316466	0.216925	0.997244	2.77543	1_14316466	0.0590435	0.981242	2.0801	0.0273063	0.901136	1.28805	0.281135	0.998316	2.93194	2.26888	0.0232757	1.6331
10	6335342	0.127133	0.981559	2.08708	10_6335342	0.142222	0.999391	3.23461	0.0630837	0.982303	2.10382	0.0982062	0.950525	1.64996	2.26887	0.0232765	1.63308
14	8399298	0.325473	0.999703	3.43459	14_8399298	0.111881	0.998125	2.8984	0.0189921	0.835758	0.977174	0.110432	0.96124	1.76526	2.26886	0.0232771	1.63307
1	19248107	0.295577	0.99946	3.26881	1_19248107	0.0790616	0.992613	2.43788	0.0116644	0.721909	0.588521	0.253504	0.997264	2.77789	2.26828	0.0233123	1.63241
14	7236244	0.0779547	0.942557	1.5766	14_7236244	0.0756626	0.991412	2.38291	0.141874	0.999069	3.11153	0.138207	0.97735	2.00186	2.26823	0.0233155	1.63236
11	7155908	0.125987	0.981082	2.07663	11_7155908	0.0323514	0.923663	1.43015	0.188289	0.999836	3.59181	0.134749	0.975824	1.97427	2.26821	0.0233162	1.63234
9	2597118	0.129115	0.982333	2.10451	9_2597118	0.0878498	0.994979	2.5744	0.0645103	0.98335	2.12844	0.173416	0.988246	2.26507	2.2681	0.0233228	1.63222
1	2375031	0.290094	0.999394	3.23625	1_2375031	0.00879549	0.626073	0.32147	0.154909	0.999429	3.25321	0.172773	0.988108	2.26061	2.26789	0.0233361	1.63197
5	12452233	0.22903	0.997851	2.85544	5_12452233	0.0631829	0.984677	2.16163	0.270327	0.999991	4.29459	0.00697424	0.404853	-0.240806	2.26772	0.0233466	1.63178
3	12186814	0.176108	0.99359	2.48872	3_12186814	0.0999259	0.996969	2.74442	0.0414082	0.952925	1.67391	0.159205	0.984741	2.16331	2.26759	0.0233543	1.63163
9	10415374	0.13682	0.985088	2.17241	9_10415374	0.058774	0.981002	2.0749	0.105109	0.996524	2.69913	0.153953	0.983162	2.12392	2.26759	0.0233543	1.63163
9	10586024	0.153737	0.989656	2.31362	9_10586024	0.0186374	0.821642	0.921642	0.173173	0.999707	3.4378	0.192453	0.991739	2.39717	2.26756	0.0233561	1.6316
11	2457397	0.0497754	0.881186	1.18093	11_2457397	0.108546	0.997866	2.85771	0.0723944	0.987948	2.25548	0.253224	0.997249	2.77605	2.26754	0.0233572	1.63158
11	9765736	0.0933775	0.960262	1.75373	11_9765736	0.0951449	0.996316	2.67972	0.047265	0.964373	1.80385	0.263173	0.997689	2.83224	2.26739	0.0233666	1.6314
1	19248214	0.496784	0.999986	4.18657	1_19248214	0.01544	0.777166	0.762655	0.00723611	0.58883	0.224537	0.490728	0.999951	3.89469	2.26711	0.0233834	1.63109
6	8157911	0.0699684	0.929968	1.47556	6_8157911	0.0911647	0.995654	2.62397	0.205908	0.999915	3.75905	0.059759	0.886681	1.20907	2.26691	0.0233957	1.63086
1	4226105	0.241247	0.998351	2.93848	1_4226105	0.0601443	0.982238	2.10232	0.0443187	0.959094	1.74027	0.176272	0.988843	2.28499	2.26652	0.0234197	1.63042
3	8975077	0.194297	0.99563	2.62203	3_8975077	0.0968099	0.996561	2.70269	0.0300049	0.915054	1.37255	0.188261	0.991075	2.36873	2.2665	0.0234207	1.6304
8	10690057	0.186017	0.994795	2.56188	8_10690057	0.0723374	0.989992	2.32606	0.0611482	0.980778	2.07009	0.151743	0.982465	2.10754	2.26639	0.0234272	1.63028
11	6412662	0.131887	0.983372	2.12897	11_6412662	0.146361	0.999474	3.27641	0.0130988	0.751305	0.678602	0.290123	0.998566	2.98158	2.26639	0.0234275	1.63027
10	7924638	0.321133	0.999675	3.40994	10_7924638	0.00781855	0.591331	0.23097	0.0683709	0.985789	2.19142	0.338191	0.999387	3.2329	2.26631	0.0234326	1.63018
1	5185763	0.185783	0.994771	2.56033	1_5185763	0.172785	0.999768	3.50039	0.0171695	0.814416	0.894289	0.152089	0.982578	2.11016	2.26629	0.0234334	1.63016
14	8891879	0.0610009	0.911962	1.35294	14_8891879	0.129613	0.999041	3.10262	0.0415708	0.953309	1.67782	0.28102	0.998312	2.93132	2.26618	0.0234406	1.63003
7	11743306	0.270896	0.999103	3.12231	7_11743306	0.079431	0.992735	2.44389	0.0450581	0.960495	1.75646	0.10788	0.959216	1.74166	2.26608	0.0234465	1.62992
1	14376215	0.225067	0.997669	2.82955	1_14376215	0.0380392	0.944581	1.59444	0.0948232	0.994934	2.57131	0.146729	0.980726	2.06898	2.26607	0.0234471	1.62991
12	1277691	0.325965	0.999706	3.43736	12_1277691	0.0837087	0.993994	2.51179	0.0100431	0.682223	0.473924	0.230714	0.995864	2.64077	2.26596	0.0234537	1.62979
10	7696566	0.307208	0.999569	3.33207	10_7696566	0.0182174	0.816508	0.902137	0.0207437	0.853407	1.05116	0.46188	0.999921	3.77841	2.26594	0.0234548	1.62977
6	3891686	0.11441	0.975463	1.96794	6_3891686	0.0951711	0.99632	2.68011	0.0846734	0.992566	2.43557	0.135459	0.976147	1.97998	2.2659	0.0234574	1.62972
3	12693210	0.10536	0.969869	1.87887	3_12693210	0.0860222	0.99457	2.54718	0.0989859	0.995632	2.62223	0.139872	0.978045	2.01496	2.26581	0.0234631	1.62961
12	3715636	0.164657	0.991802	2.39997	12_3715636	0.0880639	0.995023	2.57743	0.0822269	0.991845	2.4019	0.10175	0.953892	1.68383	2.26578	0.0234649	1.62958
1	22334643	0.170258	0.992707	2.44248	1_22334643	0.0609221	0.98292	2.11818	0.101463	0.996022	2.65394	0.119695	0.967696	1.84796	2.26564	0.0234735	1.62942
1	3024190	0.242333	0.998385	2.94501	1_3024190	0.0634647	0.984881	2.16696	0.0531652	0.972766	1.9231	0.141385	0.978662	2.02688	2.26548	0.023483	1.62925
4	3433842	0.198462	0.995986	2.65089	4_3433842	0.186679	0.999847	3.60953	0.0134585	0.758014	0.699929	0.150928	0.982203	2.10154	2.26547	0.0234837	1.62923
14	9640979	0.197438	0.995904	2.64404	14_9640979	0.145768	0.999461	3.26923	0.0686701	0.985968	2.19639	0.0428415	0.829432	0.951924	2.2654	0.0234883	1.62915
2	11282602	0.15032	0.988863	2.28568	2_11282602	0.106681	0.997705	2.83452	0.0348847	0.934603	1.51098	0.197475	0.992455	2.43022	2.26535	0.0234914	1.62909
8	9720538	0.279945	0.999252	3.17536	8_9720538	0.144857	0.999443	3.25978	0.0238306	0.878927	1.16964	0.079677	0.927309	1.45604	2.2652	0.0235002	1.62893
8	10439015	0.179818	0.994067	2.51612	8_10439015	0.0709213	0.989315	2.3014	0.0673246	0.985166	2.17449	0.146688	0.98071	2.06865	2.26516	0.0235027	1.62888
1	14349104	0.258249	0.998843	3.04666	1_14349104	0.0340672	0.930827	1.48198	0.0780711	0.990413	2.34213	0.162843	0.985728	2.18974	2.26512	0.023505	1.62884
12	4741077	0.115706	0.976173	1.98044	12_4741077	0.111759	0.998117	2.89715	0.0784399	0.99055	2.3475	0.118254	0.966769	1.8353	2.2651	0.0235067	1.62881
10	10805364	0.1751	0.99345	2.48104	10_10805364	0.102918	0.997327	2.7854	0.0400341	0.949623	1.64121	0.157778	0.984324	2.15257	2.26505	0.0235093	1.62876
1	2357529	0.490451	0.999984	4.15776	1_2357529	0.025463	0.885101	1.20088	0.00363524	0.373069	-0.323737	0.527713	0.999972	4.02507	2.26499	0.0235132	1.62869
2	2899681	0.24003	0.998304	2.92975	2_2899681	0.0860787	0.99458	2.54783	0.00481225	0.462517	-0.0940936	0.435385	0.999882	3.67619	2.26492	0.0235177	1.62861
8	2017195	0.0786953	0.943592	1.58566	8_2017195	0.0782985	0.992349	2.42513	0.178194	0.999756	3.48771	0.0894068	0.940706	1.56073	2.26481	0.0235245	1.62848
16	3507116	0.1278	0.981832	2.09314	16_3507116	0.0430386	0.957753	1.72518	0.123448	0.998197	2.91075	0.18262	0.99009	2.32973	2.2647	0.023531	1.62836
9	9064902	0.231119	0.997948	2.87009	9_9064902	0.0256434	0.886364	1.20742	0.0496834	0.968156	1.85435	0.317123	0.999115	3.12641	2.26457	0.0235393	1.62821
8	9292685	0.167262	0.992235	2.41978	8_9292685	0.055002	0.977102	1.99727	0.0567942	0.976815	1.992	0.232057	0.995964	2.64906	2.26453	0.0235417	1.62816
1	7751569	0.0736243	0.936086	1.52272	1_7751569	0.0676114	0.987572	2.24363	0.113448	0.997442	2.79961	0.206775	0.993637	2.49135	2.26433	0.023554	1.62793
7	13425179	0.178564	0.993903	2.50646	7_13425179	0.015843	0.783454	0.783913	0.0857586	0.992867	2.45051	0.354784	0.999543	3.31578	2.26417	0.0235639	1.62775
4	8662879	0.0656944	0.921985	1.41855	4_8662879	0.147601	0.999494	3.28693	0.0440934	0.958666	1.73541	0.226691	0.995548	2.61572	2.26415	0.0235647	1.62774
8	9233371	0.313117	0.999615	3.36345	8_9233371	0.0283631	0.903591	1.30229	0.0166145	0.807206	0.867646	0.398927	0.999786	3.52259	2.26399	0.0235745	1.62756
3	2455317	0.0557134	0.898844	1.27499	3_2455317	0.0589212	0.981138	2.07783	0.111738	0.997274	2.77899	0.279248	0.998264	2.92251	2.26358	0.0235999	1.62709
11	7423560	0.300029	0.999504	3.29283	11_7423560	0.0288398	0.906282	1.3182	0.0551042	0.975014	1.96021	0.205501	0.993485	2.48292	2.26354	0.0236024	1.62704
11	2190389	0.101072	0.966721	1.83465	11_2190389	0.11414	0.998284	2.92618	0.0211015	0.856681	1.06552	0.336988	0.999374	3.22687	2.26331	0.0236167	1.62678
14	833730	0.180074	0.9941	2.51807	14_833730	0.0599449	0.98206	2.09828	0.0769939	0.989987	2.32586	0.152108	0.982582	2.11026	2.26312	0.0236285	1.62656
7	10529277	0.256238	0.998796	3.03461	7_10529277	0.0682747	0.987954	2.25567	0.0100306	0.681877	0.472955	0.34907	0.999498	3.28915	2.2631	0.0236297	1.62654
6	6711977	0.203572	0.996378	2.68542	6_6711977	0.0125471	0.72443	0.596052	0.0836399	0.992259	2.42088	0.361463	0.999595	3.34963	2.26299	0.0236361	1.62642
4	3321382	0.203053	0.996342	2.68208	4_3321382	0.141429	0.99937	3.22484	0.0544352	0.974266	1.94755	0.0588047	0.884091	1.19569	2.26254	0.0236639	1.62591
11	15849857	0.0329105	0.806386	0.864655	11_15849857	0.196432	0.999884	3.68068	0.0171346	0.813965	0.892602	0.41875	0.999848	3.61115	2.26227	0.0236806	1.62561
9	5748029	0.150643	0.988945	2.28846	9_5748029	0.133389	0.999157	3.14074	0.0490556	0.967219	1.84141	0.111779	0.962248	1.77739	2.262	0.0236975	1.6253
16	999377	0.329736	0.999727	3.45725	16_999377	0.0345881	0.932845	1.49732	0.0328064	0.927045	1.45413	0.230481	0.995844	2.63912	2.26195	0.0237002	1.62525
13	615659	0.111598	0.973851	1.94067	13_615659	0.123511	0.998802	3.0362	0.025451	0.889958	1.22631	0.26528	0.997777	2.84463	2.26195	0.0237004	1.62525
3	5648468	0.130349	0.982805	2.11547	3_5648468	0.0972128	0.996617	2.7081	0.114923	0.997571	2.81632	0.0754577	0.92036	1.4075	2.26184	0.023707	1.62512
8	7975274	0.238855	0.998261	2.92202	8_7975274	0.114644	0.998317	2.93223	0.0269731	0.899248	1.27728	0.127524	0.972271	1.91527	2.2617	0.023716	1.62496
5	2468094	0.0783638	0.94313	1.5816	5_2468094	0.0697163	0.988715	2.28065	0.0784481	0.990553	2.3476	0.263982	0.997722	2.83687	2.26168	0.0237171	1.62494
10	8651673	0.24473	0.998463	2.96022	10_8651673	0.0154419	0.777194	0.76275	0.0418942	0.954029	1.68524	0.425272	0.999863	3.63814	2.26159	0.0237228	1.62483
3	5927429	0.104564	0.969303	1.87064	3_5927429	0.125608	0.998891	3.05934	0.0765162	0.989796	2.31877	0.114035	0.963877	1.79756	2.26158	0.0237234	1.62482
11	12905606	0.16978	0.992632	2.43881	11_12905606	0.14796	0.999499	3.28996	0.00563121	0.512469	0.0312601	0.348446	0.999492	3.28605	2.26152	0.0237272	1.62475
10	5392613	0.0953688	0.962062	1.77514	10_5392613	0.0849934	0.99432	2.53145	0.0236231	0.877405	1.16211	0.409628	0.999826	3.57658	2.26132	0.0237396	1.62453
2	13890965	0.0924481	0.959391	1.74367	2_13890965	0.14206	0.999388	3.23305	0.051425	0.97056	1.8891	0.16112	0.985269	2.17726	2.26077	0.0237737	1.6239
11	15562032	0.150876	0.988999	2.29035	11_15562032	0.100038	0.996988	2.74642	0.0374066	0.942573	1.57674	0.197214	0.992419	2.42847	2.26049	0.0237906	1.6236
10	12120098	0.0443656	0.861928	1.08902	10_12120098	0.0714884	0.989597	2.31147	0.125888	0.998344	2.93723	0.241035	0.996569	2.70349	2.2603	0.0238024	1.62338
8	8689159	0.24811	0.998566	2.98151	8_8689159	0.0677183	0.987632	2.24549	0.0123758	0.737088	0.634393	0.327089	0.99926	3.17858	2.25999	0.0238216	1.62303
1	12699600	0.197339	0.995895	2.64328	1_12699600	0.0368001	0.940673	1.56045	0.0173374	0.816547	0.902284	0.501583	0.999958	3.93358	2.2599	0.0238274	1.62292
15	3429879	0.264704	0.998981	3.08476	15_3429879	0.106191	0.997658	2.82798	0.0117134	0.723008	0.591801	0.213703	0.994378	2.53504	2.25989	0.0238278	1.62292
13	505629	0.130848	0.982986	2.11974	13_505629	0.0780855	0.992275	2.42165	0.0645024	0.983343	2.12829	0.188137	0.991058	2.36802	2.25942	0.023857	1.62238
16	3453353	0.216406	0.997215	2.77208	16_3453353	0.0593	0.981477	2.08526	0.0534715	0.973139	1.92907	0.171404	0.987809	2.25105	2.25937	0.0238607	1.62232
7	3889668	0.184359	0.99462	2.55038	7_3889668	0.103505	0.997396	2.79393	0.0785585	0.990593	2.34921	0.0700543	0.910334	1.34282	2.25909	0.0238781	1.622
10	11096725	0.189315	0.995146	2.58604	10_11096725	0.0788192	0.992533	2.43396	0.0562365	0.976241	1.98166	0.142349	0.979057	2.03464	2.25908	0.0238787	1.62199
12	3308916	0.194177	0.995621	2.62132	12_3308916	0.0511025	0.972179	1.91383	0.0497015	0.968179	1.85468	0.231625	0.995932	2.64635	2.25904	0.0238806	1.62195
7	513083	0.295367	0.999458	3.26798	7_513083	0.0535951	0.975465	1.96799	0.0135014	0.758789	0.702412	0.311488	0.999025	3.09765	2.25901	0.0238828	1.62191
1	24310470	0.237399	0.998206	2.91233	1_24310470	0.0766374	0.991775	2.39877	0.00673366	0.56738	0.169708	0.404897	0.999811	3.55452	2.25883	0.0238939	1.62171
1	18207446	0.128884	0.982244	2.10248	1_18207446	0.0987298	0.996822	2.72883	0.052985	0.972541	1.91952	0.176127	0.988815	2.28402	2.25871	0.0239012	1.62158
1	13248518	0.205696	0.996533	2.70003	1_13248518	0.0398917	0.949931	1.64419	0.0418743	0.953987	1.68481	0.294651	0.998675	3.00555	2.25864	0.0239055	1.6215
10	7204787	0.114934	0.975747	1.97291	10_7204787	0.18152	0.999822	3.5709	0.0127428	0.74446	0.657157	0.263306	0.997695	2.83308	2.25851	0.0239138	1.62135
5	5589585	0.0653556	0.921306	1.41391	5_5589585	0.0522041	0.97367	1.93769	0.180299	0.999777	3.51118	0.160201	0.985024	2.17071	2.25837	0.0239224	1.62119
16	4327073	0.304374	0.999546	3.31783	16_4327073	0.0211044	0.848607	1.03048	0.0917297	0.994308	2.5307	0.157941	0.984372	2.1538	2.2582	0.0239331	1.621
16	480713	0.222916	0.997565	2.81548	16_480713	0.124793	0.998856	3.05015	0.0124001	0.737589	0.635929	0.213072	0.994315	2.53112	2.25817	0.0239351	1.62097
10	11457235	0.0466566	0.87053	1.1289	10_11457235	0.102964	0.997333	2.78611	0.178211	0.999757	3.48824	0.0960533	0.948313	1.62871	2.25799	0.0239463	1.62076
2	11880695	0.114135	0.975308	1.96526	2_11880695	0.0515103	0.972738	1.92265	0.0651489	0.983776	2.13885	0.294261	0.998666	3.00362	2.25759	0.0239709	1.62031
1	23553249	0.229601	0.997878	2.85937	1_23553249	0.0302677	0.913848	1.36484	0.0547371	0.974602	1.9532	0.2668	0.997832	2.85256	2.25749	0.0239773	1.6202
3	7078468	0.19543	0.995733	2.63015	3_7078468	0.0120648	0.714112	0.565437	0.0138317	0.764689	0.721469	0.877163	1	5.11233	2.25735	0.0239864	1.62004
11	13665733	0.148933	0.988514	2.27389	11_13665733	0.151245	0.99955	3.31979	0.020334	0.849529	1.03442	0.19296	0.991813	2.40049	2.25715	0.0239988	1.61981
1	12958373	0.126008	0.981091	2.07681	1_12958373	0.0877964	0.994965	2.57345	0.0924758	0.994465	2.54051	0.118443	0.966891	1.83695	2.25693	0.0240125	1.61956
16	261681	0.229805	0.997888	2.86099	16_261681	0.115777	0.998388	2.94546	0.0052148	0.488165	-0.0296714	0.341434	0.999421	3.24881	2.2564	0.0240458	1.61896
5	12339871	0.25232	0.99869	3.00919	5_12339871	0.03177	0.921108	1.41256	0.0605508	0.980276	2.05949	0.21505	0.994517	2.54379	2.25626	0.0240545	1.6188
3	5768674	0.162032	0.991328	2.37935	3_5768674	0.0336628	0.929208	1.46991	0.0303405	0.916608	1.38261	0.465194	0.999926	3.79286	2.25618	0.0240591	1.61872
7	7740648	0.203804	0.996394	2.68689	7_7740648	0.0775279	0.992088	2.41295	0.0436105	0.957687	1.72445	0.164236	0.986099	2.20008	2.25609	0.0240647	1.61862
8	4358888	0.244253	0.998446	2.95689	8_4358888	0.052589	0.974173	1.94601	0.0527595	0.972265	1.91518	0.165081	0.986313	2.20613	2.25605	0.0240674	1.61857
4	3001463	0.0583693	0.9057	1.31473	4_3001463	0.10378	0.99742	2.79693	0.0717546	0.987628	2.24538	0.234913	0.996172	2.66686	2.25598	0.0240721	1.61849
10	9080541	0.256691	0.998805	3.03684	10_9080541	0.0256017	0.886049	1.20578	0.0613059	0.980904	2.0728	0.241833	0.996617	2.7081	2.25588	0.0240781	1.61838
12	11368264	0.0915177	0.95851	1.73365	12_11368264	0.0425651	0.956683	1.71343	0.0675894	0.985336	2.17906	0.371548	0.99966	3.39726	2.25585	0.0240801	1.61834
5	7834836	0.184946	0.994681	2.55439	5_7834836	0.0670328	0.987233	2.23322	0.0174555	0.818014	0.907822	0.356733	0.999562	3.32728	2.25568	0.0240908	1.61815
16	5738935	0.36466	0.999863	3.63844	16_5738935	0.01207	0.714222	0.565763	0.02807	0.905338	1.31258	0.394583	0.999772	3.50573	2.25563	0.0240939	1.61809
1	9963971	0.250227	0.998632	2.99595	1_9963971	0.0348751	0.93394	1.5058	0.0534615	0.973129	1.92891	0.222807	0.995223	2.59154	2.25555	0.0240989	1.618
7	8463187	0.336338	0.99976	3.49193	7_8463187	0.0503217	0.971063	1.89665	0.00666137	0.564136	0.161465	0.387775	0.999742	3.47191	2.25549	0.0241026	1.61794
11	12730579	0.115826	0.976238	1.9816	11_12730579	0.0739383	0.990693	2.35319	0.061522	0.981077	2.07653	0.225801	0.995475	2.61017	2.25537	0.0241101	1.6178
1	12553100	0.142215	0.98673	2.21821	1_12553100	0.115413	0.998365	2.94122	0.055042	0.974945	1.95902	0.126075	0.971478	1.90298	2.25536	0.0241109	1.61779
1	22334638	0.169424	0.99258	2.43624	1_22334638	0.0619418	0.983743	2.13803	0.0905168	0.994043	2.51465	0.129579	0.973329	1.93214	2.25527	0.0241166	1.61768
11	2037470	0.0625446	0.915417	1.37489	11_2037470	0.144675	0.99944	3.25865	0.0674393	0.985238	2.17643	0.165612	0.986452	2.21014	2.25503	0.0241317	1.61741
6	16877768	0.142678	0.98686	2.22204	6_16877768	0.0864797	0.994672	2.55378	0.0109461	0.705279	0.539644	0.443264	0.999894	3.70436	2.25496	0.0241361	1.61733
10	7336571	0.270653	0.999097	3.12054	10_7336571	0.0484024	0.968129	1.85398	0.0162798	0.802718	0.851368	0.330349	0.999298	3.19378	2.25492	0.0241386	1.61729
2	10815431	0.390151	0.999913	3.75488	2_10815431	0.00968129	0.653667	0.39524	0.0237668	0.878467	1.16736	0.442787	0.999893	3.70209	2.25489	0.0241402	1.61726
12	6607649	0.140045	0.986092	2.19988	12_6607649	0.14505	0.999446	3.26181	0.0492397	0.967497	1.84522	0.104738	0.956598	1.7125	2.25485	0.0241426	1.61722
1	8510762	0.438428	0.999963	3.96055	1_8510762	0.0143747	0.759416	0.704424	0.0859945	0.992926	2.45351	0.125835	0.971344	1.90092	2.25485	0.0241428	1.61721
1	19129132	0.17834	0.993877	2.505	1_19129132	0.04391	0.959689	1.74708	0.0425833	0.955537	1.70109	0.305488	0.99891	3.06459	2.25444	0.0241685	1.61675
6	13814333	0.0136031	0.612771	0.286549	6_13814333	0.119962	0.998625	2.99446	0.222375	0.999954	3.90921	0.117307	0.96614	1.82686	2.25427	0.0241791	1.61656
12	2359728	0.194287	0.995628	2.62194	12_2359728	0.0482032	0.967804	1.84946	0.0248528	0.886044	1.20575	0.359106	0.999581	3.33977	2.25423	0.0241816	1.61651
14	833692	0.273767	0.999156	3.14013	14_833692	0.0324172	0.923941	1.43209	0.0922723	0.994422	2.53776	0.126471	0.971697	1.90634	2.25408	0.0241911	1.61634
10	6863351	0.175873	0.993556	2.48685	10_6863351	0.0571415	0.979421	2.04194	0.12363	0.998211	2.9131	0.0907009	0.942259	1.57402	2.25398	0.0241975	1.61623
11	2454813	0.0916737	0.958655	1.73528	11_2454813	0.0740234	0.990725	2.35446	0.0398964	0.949269	1.63781	0.34865	0.999495	3.28755	2.25378	0.0242102	1.616
11	3295146	0.309052	0.999584	3.34167	11_3295146	0.0311683	0.918296	1.3937	0.0102605	0.687983	0.490142	0.464457	0.999924	3.78918	2.25367	0.0242168	1.61588
11	9187185	0.247936	0.998559	2.98005	11_9187185	0.0378735	0.944082	1.58999	0.0662276	0.984474	2.1564	0.176677	0.988933	2.28806	2.25363	0.0242197	1.61583
1	12003935	0.180642	0.994168	2.52217	1_12003935	0.102225	0.997246	2.77573	0.0286024	0.908132	1.32934	0.190834	0.991496	2.38653	2.25344	0.0242312	1.61562
10	9078335	0.279626	0.999248	3.17388	10_9078335	0.0140193	0.753083	0.684225	0.0730357	0.988249	2.26518	0.27329	0.998075	2.8902	2.25337	0.0242358	1.61554
9	8780716	0.241427	0.998358	2.93983	9_8780716	0.0860247	0.994571	2.54721	0.012777	0.745107	0.659172	0.269151	0.997927	2.86689	2.25328	0.0242417	1.61544
14	3367180	0.162208	0.991361	2.38072	14_3367180	0.0373049	0.942298	1.57436	0.0813464	0.991555	2.38909	0.235141	0.99619	2.66848	2.25316	0.024249	1.61531
14	1084825	0.129208	0.98237	2.10537	14_1084825	0.120597	0.998664	3.00319	0.0116195	0.720934	0.585619	0.355149	0.999547	3.31822	2.2531	0.0242529	1.61524
15	5425885	0.215601	0.997172	2.76713	15_5425885	0.139799	0.999334	3.20885	0.0244276	0.88312	1.19073	0.119434	0.967531	1.84568	2.2531	0.0242529	1.61524
9	4283391	0.154709	0.989861	2.32118	9_4283391	0.0584439	0.980707	2.06857	0.0487296	0.966719	1.83462	0.255495	0.997347	2.78786	2.25306	0.0242556	1.61519
16	2345920	0.302869	0.999534	3.31018	16_2345920	0.0177189	0.810044	0.878058	0.0709415	0.987209	2.23249	0.222779	0.995219	2.5913	2.25301	0.0242587	1.61513
1	12921848	0.11732	0.977023	1.99581	1_12921848	0.0183359	0.817995	0.907752	0.131729	0.998652	3.00034	0.313411	0.999058	3.10792	2.25295	0.024262	1.61507
7	12686886	0.0713198	0.932307	1.4932	7_12686886	0.274467	0.999989	4.24078	0.188847	0.999839	3.59665	0.00618442	0.374885	-0.318943	2.25292	0.0242641	1.61504
6	2566943	0.171776	0.992948	2.45459	6_2566943	0.052388	0.973919	1.94179	0.0593487	0.979235	2.0382	0.220446	0.995018	2.57705	2.25291	0.0242649	1.61502
14	4000518	0.339302	0.999773	3.50629	14_4000518	0.0879052	0.99499	2.57516	0.0518396	0.971109	1.89735	0.0477547	0.849119	1.03266	2.25287	0.0242677	1.61497
6	6409848	0.211978	0.99696	2.74347	6_6409848	0.0410609	0.953017	1.67484	0.137375	0.998906	3.06337	0.0864539	0.936965	1.52978	2.25286	0.0242677	1.61497
10	8673830	0.180766	0.994185	2.52317	10_8673830	0.117008	0.998462	2.96009	0.0194167	0.8403	0.995693	0.213291	0.994336	2.53239	2.25284	0.0242694	1.61494
3	12449966	0.128736	0.982186	2.10116	3_12449966	0.10749	0.997778	2.84477	0.091941	0.994351	2.53336	0.0866545	0.937226	1.5319	2.2528	0.0242721	1.61489
11	7426420	0.14666	0.987939	2.25518	11_7426420	0.136662	0.99925	3.17468	0.0203125	0.849312	1.03349	0.215527	0.994566	2.54693	2.25257	0.0242863	1.61464
1	12708885	0.233265	0.998042	2.88489	1_12708885	0.119642	0.998608	2.99063	0.0737156	0.98858	2.2761	0.0376141	0.804574	0.858072	2.25242	0.0242955	1.61447
3	6570167	0.43428	0.999961	3.94767	3_6570167	0.0660814	0.986639	2.21556	0.00920975	0.658346	0.407952	0.198731	0.992624	2.43842	2.2524	0.0242968	1.61445
16	3240344	0.159508	0.99085	2.3595	16_3240344	0.111403	0.998094	2.89336	0.064923	0.983627	2.13517	0.0952875	0.947509	1.62116	2.2523	0.0243034	1.61433
16	6670230	0.315978	0.999637	3.37975	16_6670230	0.0824309	0.993644	2.49174	0.0136534	0.761537	0.711256	0.196911	0.992375	2.42639	2.25228	0.0243044	1.61431
6	8279877	0.323665	0.999693	3.42515	6_8279877	0.0495407	0.969906	1.87942	0.03268	0.926564	1.45067	0.171805	0.987898	2.25388	2.25228	0.0243046	1.61431
8	9328055	0.173032	0.993138	2.46441	8_9328055	0.10022	0.997011	2.74903	0.0242935	0.882188	1.186	0.225683	0.995465	2.60943	2.25222	0.0243085	1.61424
9	10467737	0.314231	0.999622	3.36817	9_10467737	0.14154	0.999373	3.22622	0.00566387	0.514299	0.0358506	0.189681	0.991302	2.37821	2.25211	0.0243152	1.61412
11	7553478	0.21842	0.997323	2.78494	11_7553478	0.0284617	0.904164	1.30565	0.0398964	0.94927	1.63781	0.347157	0.99948	3.27959	2.252	0.0243224	1.61399
10	7696515	0.338013	0.999767	3.49929	10_7696515	0.0176931	0.809707	0.876816	0.0097916	0.675266	0.454502	0.567129	0.999985	4.17657	2.2518	0.0243351	1.61377
2	11315185	0.0832134	0.949409	1.63915	2_11315185	0.131661	0.999109	3.12451	0.0581382	0.978119	2.01637	0.167922	0.987019	2.22678	2.2517	0.0243411	1.61366
1	26177537	0.161588	0.991244	2.37578	1_26177537	0.0390855	0.947684	1.6228	0.0704384	0.986949	2.22469	0.254593	0.997311	2.78351	2.2517	0.0243414	1.61365
12	723935	0.154312	0.989776	2.31801	12_723935	0.109909	0.997979	2.8748	0.0534775	0.973146	1.92919	0.123916	0.970261	1.88464	2.25166	0.0243437	1.61361
12	3601108	0.134991	0.984461	2.15608	12_3601108	0.125403	0.998883	3.05716	0.0361756	0.938817	1.54492	0.170834	0.987682	2.24707	2.25131	0.0243659	1.61322
4	8723021	0.167472	0.992273	2.42156	4_8723021	0.128871	0.999016	3.09491	0.0270739	0.899831	1.28059	0.16535	0.986381	2.20808	2.25128	0.0243676	1.61319
7	7701462	0.268176	0.99905	3.10548	7_7701462	0.0945333	0.996223	2.67141	0.00828961	0.62846	0.327778	0.275126	0.998134	2.90003	2.25118	0.0243745	1.61307
10	10871950	0.120247	0.978479	2.02329	10_10871950	0.0676336	0.987586	2.24408	0.0978959	0.995464	2.60933	0.154486	0.983325	2.12785	2.25114	0.0243769	1.61302
5	13762116	0.208235	0.996711	2.71744	5_13762116	0.0451865	0.962296	1.77797	0.0801876	0.991179	2.37304	0.155442	0.983623	2.13508	2.25088	0.024393	1.61274
10	5391459	0.134011	0.984117	2.14734	10_5391459	0.0827365	0.993734	2.49677	0.0180757	0.825512	0.936578	0.376981	0.99969	3.42277	2.25086	0.0243941	1.61271
1	3796148	0.187065	0.994914	2.56994	1_3796148	0.105547	0.997595	2.81953	0.0277158	0.903401	1.30117	0.180055	0.989615	2.31216	2.2507	0.0244044	1.61253
4	8735432	0.042976	0.856382	1.0642	4_8735432	0.194485	0.999876	3.6651	0.0771561	0.990051	2.32825	0.131134	0.974112	1.94499	2.25064	0.0244086	1.61246
13	612177	0.0869429	0.953745	1.6823	13_612177	0.151603	0.999555	3.32326	0.0143845	0.774122	0.752492	0.340525	0.999411	3.244	2.25051	0.0244163	1.61232
12	2354495	0.221702	0.997502	2.8073	12_2354495	0.0573416	0.979635	2.04627	0.0159871	0.798674	0.836895	0.353671	0.999535	3.31095	2.25035	0.0244265	1.61214
12	868051	0.123837	0.980156	2.05698	12_868051	0.129967	0.999054	3.10667	0.059946	0.97977	2.04903	0.113038	0.96317	1.78872	2.25035	0.0244268	1.61213
2	13534237	0.128886	0.982245	2.10249	2_13534237	0.148828	0.999513	3.29792	0.0469481	0.963839	1.79708	0.114731	0.964368	1.80379	2.25032	0.0244285	1.6121
4	6680283	0.411136	0.99994	3.84426	4_6680283	0.022798	0.864256	1.09964	0.0449967	0.960381	1.75512	0.178579	0.989325	2.30175	2.25019	0.0244367	1.61196
1	12924564	0.277853	0.999221	3.16349	1_12924564	0.0166955	0.79606	0.82763	0.079063	0.990772	2.35635	0.232694	0.996014	2.65321	2.25017	0.0244382	1.61193
16	225281	0.193205	0.995533	2.61455	16_225281	0.0961589	0.996469	2.69386	0.0187136	0.832745	0.965071	0.244916	0.996801	2.72661	2.25002	0.0244475	1.61177
6	16510895	0.108373	0.971868	1.90899	6_16510895	0.0799738	0.992903	2.4523	0.0705875	0.987022	2.22688	0.194662	0.992064	2.41184	2.25	0.0244487	1.61174
8	10432655	0.273117	0.999146	3.13695	8_10432655	0.0176702	0.809414	0.87574	0.0514776	0.970632	1.89017	0.311294	0.999023	3.09707	2.24998	0.0244501	1.61172
1	22334653	0.18382	0.994555	2.54619	1_22334653	0.0592422	0.981425	2.08412	0.0760862	0.989625	2.3125	0.14518	0.980159	2.05703	2.24996	0.0244513	1.6117
16	874448	0.0894558	0.956435	1.71073	16_874448	0.0701905	0.988958	2.28892	0.0838798	0.992333	2.4244	0.220163	0.994994	2.5754	2.24986	0.0244577	1.61159
10	7420235	0.220966	0.997467	2.8028	10_7420235	0.0607165	0.982739	2.11391	0.0311877	0.920372	1.40758	0.236099	0.996257	2.67439	2.24967	0.0244699	1.61137
1	25231482	0.236448	0.998173	2.90653	1_25231482	0.0375042	0.942933	1.57988	0.0668657	0.984881	2.16695	0.184855	0.990492	2.34522	2.24964	0.0244715	1.61134
4	9381527	0.225327	0.997681	2.83121	4_9381527	0.0801701	0.992966	2.45551	0.0579765	0.977963	2.01339	0.103204	0.955225	1.69778	2.24947	0.0244824	1.61115
13	609074	0.114113	0.975296	1.96505	13_609074	0.123063	0.998783	3.03147	0.0191822	0.837831	0.985583	0.296442	0.998718	3.01571	2.24945	0.0244836	1.61112
16	2346238	0.229255	0.997863	2.85726	16_2346238	0.0239115	0.873507	1.14313	0.0969011	0.995296	2.59689	0.192906	0.991807	2.40019	2.24937	0.0244892	1.61102
1	8664305	0.329792	0.999728	3.45788	1_8664305	0.0851005	0.994348	2.53313	0.024469	0.88339	1.19211	0.115892	0.965173	1.81415	2.24932	0.0244924	1.61097
1	12510576	0.117801	0.97727	2.00037	1_12510576	0.0253527	0.884304	1.19678	0.0945915	0.994891	2.56834	0.337963	0.999385	3.23171	2.2493	0.0244932	1.61095
8	12310450	0.161904	0.991304	2.37832	8_12310450	0.0844778	0.99419	2.52346	0.040058	0.949681	1.64177	0.200962	0.992923	2.45331	2.24922	0.0244988	1.61086
7	8463202	0.382842	0.999902	3.72451	7_8463202	0.024998	0.88173	1.18368	0.00583737	0.523688	0.0594132	0.529205	0.999972	4.02904	2.24916	0.0245023	1.61079
1	3080276	0.232894	0.998026	2.88224	1_3080276	0.0222083	0.858989	1.07579	0.0784868	0.990564	2.34805	0.238742	0.996425	2.68977	2.24896	0.024515	1.61057
6	6708966	0.184723	0.994657	2.55282	6_6708966	0.0311436	0.918178	1.39292	0.0735922	0.988522	2.27417	0.253209	0.997248	2.77592	2.24896	0.0245152	1.61056
6	6707442	0.186643	0.994862	2.56641	6_6707442	0.0141809	0.755981	0.693432	0.132698	0.998698	3.01104	0.244508	0.996778	2.72427	2.24879	0.024526	1.61037
8	11088486	0.323467	0.999691	3.42389	8_11088486	0.0663735	0.986829	2.22112	0.0409657	0.951894	1.6635	0.102026	0.954141	1.68641	2.24873	0.0245298	1.61031
14	1066844	0.106794	0.97084	1.89329	14_1066844	0.121739	0.99872	3.01616	0.0349518	0.93484	1.51284	0.21966	0.994952	2.57251	2.2487	0.0245315	1.61028
1	11988283	0.114847	0.975698	1.97205	1_11988283	0.109878	0.997975	2.87426	0.0863372	0.993018	2.45817	0.102422	0.954511	1.69026	2.24868	0.0245326	1.61026
14	2607356	0.100767	0.96649	1.83154	14_2607356	0.0675761	0.98755	2.24296	0.151555	0.999349	3.21573	0.103806	0.955774	1.70362	2.24846	0.0245468	1.61
8	10583887	0.483036	0.999981	4.12403	8_10583887	0.0210395	0.847966	1.02775	0.00352546	0.363185	-0.349958	0.568368	0.999986	4.19173	2.24839	0.0245515	1.60992
1	4812629	0.223952	0.997612	2.82179	1_4812629	0.123032	0.998782	3.0312	0.0608445	0.980534	2.0649	0.0504966	0.858921	1.07549	2.24834	0.0245543	1.60987
2	7691602	0.157632	0.990474	2.34449	2_7691602	0.0414558	0.954006	1.685	0.0322552	0.924849	1.43846	0.399607	0.999788	3.52517	2.24828	0.0245583	1.6098
13	2417007	0.223072	0.997573	2.81653	13_2417007	0.0814232	0.993347	2.47545	0.00558	0.50956	0.0239664	0.435946	0.999882	3.67687	2.24821	0.0245631	1.60972
7	7702714	0.245808	0.998493	2.9663	7_7702714	0.0733488	0.990442	2.34325	0.0679279	0.985532	2.18435	0.0835657	0.933025	1.49871	2.24815	0.0245665	1.60966
1	20032084	0.227587	0.997787	2.84602	1_20032084	0.0506513	0.971543	1.90396	0.0448625	0.960126	1.75215	0.206652	0.993621	2.49045	2.24815	0.0245668	1.60965
13	5626674	0.0868028	0.953573	1.68054	13_5626674	0.107815	0.997808	2.84915	0.105064	0.996518	2.69856	0.110324	0.961155	1.76425	2.24813	0.0245682	1.60963
15	8128059	0.310599	0.999595	3.34941	15_8128059	0.0945056	0.996219	2.67106	0.0079229	0.615494	0.293669	0.236762	0.9963	2.67831	2.24811	0.0245691	1.60961
12	1550400	0.225588	0.997693	2.83284	12_1550400	0.0566617	0.978911	2.03176	0.0778636	0.990329	2.33887	0.113058	0.963184	1.7889	2.24809	0.0245703	1.60959
11	13800664	0.45566	0.999971	4.01858	11_13800664	0.0251213	0.882629	1.18823	0.0503507	0.969118	1.86798	0.127793	0.972404	1.91737	2.24804	0.0245736	1.60953
5	12307984	0.179565	0.994035	2.5142	5_12307984	0.10599	0.997639	2.82544	0.118795	0.997877	2.85922	0.03428	0.786183	0.793246	2.24803	0.0245744	1.60952
6	1487039	0.115819	0.976234	1.98152	6_1487039	0.0838664	0.994033	2.51409	0.102	0.996105	2.66107	0.118264	0.966775	1.83538	2.24801	0.0245753	1.6095
3	12450032	0.10388	0.968814	1.86364	3_12450032	0.0939139	0.996131	2.66329	0.0924121	0.994453	2.53976	0.128646	0.972841	1.92429	2.24774	0.0245925	1.6092
8	1031191	0.224516	0.997641	2.82568	8_1031191	0.0297879	0.911395	1.3494	0.109838	0.997072	2.75579	0.145574	0.980305	2.06008	2.24774	0.0245929	1.60919
8	3005131	0.214301	0.997101	2.75901	8_3005131	0.122596	0.998763	3.02661	0.0206961	0.852966	1.04924	0.158238	0.984461	2.15609	2.24774	0.024593	1.60919
1	19129023	0.265111	0.998989	3.08686	1_19129023	0.0505384	0.971372	1.90135	0.0116113	0.720755	0.585085	0.375973	0.999684	3.41751	2.2477	0.0245951	1.60915
11	15851797	0.247734	0.998553	2.97874	11_15851797	0.0350156	0.934469	1.50992	0.0553102	0.97524	1.96409	0.214144	0.994426	2.53802	2.24769	0.0245958	1.60914
14	3330312	0.145749	0.987693	2.2474	14_3330312	0.0698643	0.988791	2.28319	0.0715274	0.987512	2.24179	0.166661	0.986723	2.21803	2.2476	0.0246015	1.60904
11	8339582	0.151797	0.989223	2.29814	11_8339582	0.055189	0.977312	2.00116	0.0962576	0.995184	2.5888	0.150613	0.982096	2.09911	2.2468	0.0246529	1.60813
1	11993702	0.239808	0.998295	2.92806	1_11993702	0.0691077	0.988396	2.26999	0.025766	0.891944	1.23693	0.216415	0.994648	2.55221	2.2468	0.024653	1.60813
6	10577424	0.142106	0.986699	2.21732	6_10577424	0.13083	0.999084	3.11626	0.027619	0.902865	1.29805	0.186381	0.990752	2.35554	2.24679	0.0246532	1.60813
8	5299120	0.168328	0.992409	2.42799	8_5299120	0.0751687	0.991217	2.37465	0.0502175	0.968924	1.86521	0.18107	0.98981	2.31927	2.24678	0.024654	1.60811
1	6203890	0.150038	0.98879	2.28317	1_6203890	0.0857663	0.994511	2.5434	0.0438733	0.95821	1.73028	0.197482	0.992456	2.43025	2.24678	0.0246543	1.60811
9	11547693	0.146904	0.988006	2.25731	9_11547693	0.0561642	0.978385	2.02148	0.185682	0.999819	3.56649	0.054986	0.873212	1.14171	2.24675	0.0246563	1.60807
8	10446762	0.28816	0.999371	3.22549	8_10446762	0.0300032	0.912506	1.35635	0.0684158	0.985815	2.19212	0.165888	0.986528	2.21232	2.24657	0.0246675	1.60788
8	2751805	0.215124	0.997144	2.76386	8_2751805	0.156406	0.999619	3.3662	0.00691724	0.575476	0.190332	0.234674	0.996152	2.66516	2.24639	0.0246791	1.60767
4	9513465	0.0652803	0.921156	1.41289	4_9513465	0.0816106	0.993402	2.47845	0.138424	0.998945	3.07429	0.140499	0.978304	2.01992	2.24639	0.0246791	1.60767
6	11384009	0.0836177	0.949897	1.64386	6_11384009	0.0717872	0.989744	2.31683	0.0782636	0.990486	2.34499	0.236918	0.996308	2.67905	2.24618	0.0246923	1.60744
9	9257376	0.160904	0.991126	2.37083	9_9257376	0.0771778	0.991966	2.40738	0.066792	0.984834	2.16573	0.143081	0.979351	2.04052	2.24611	0.0246967	1.60736
1	4241391	0.170372	0.992727	2.44349	1_4241391	0.0377295	0.943649	1.58617	0.0239993	0.880132	1.17565	0.462029	0.999921	3.77892	2.24606	0.0247005	1.60729
6	12828063	0.133052	0.983781	2.13898	6_12828063	0.0653425	0.986162	2.20185	0.114459	0.997529	2.81083	0.117906	0.966543	1.83226	2.24598	0.0247054	1.60721
11	3447334	0.167712	0.992311	2.42335	11_3447334	0.0898377	0.995394	2.60406	0.0532855	0.972909	1.92538	0.141837	0.978842	2.03039	2.24579	0.0247173	1.607
12	2374531	0.136472	0.984966	2.16921	12_2374531	0.108472	0.997861	2.85686	0.0316216	0.922228	1.42022	0.213905	0.994404	2.53662	2.24572	0.0247217	1.60692
1	12998221	0.22967	0.997881	2.85994	1_12998221	0.0592674	0.981447	2.08461	0.0831062	0.992104	2.4137	0.0956338	0.947874	1.62458	2.2457	0.0247229	1.6069
10	1983134	0.154208	0.989754	2.3172	10_1983134	0.0790741	0.992618	2.43813	0.0577886	0.9778	2.01029	0.166499	0.986681	2.21678	2.2456	0.0247296	1.60678
11	1431837	0.220333	0.997434	2.79867	11_1431837	0.0901305	0.995452	2.60844	0.0536182	0.973316	1.93193	0.0975072	0.949807	1.64299	2.24551	0.0247356	1.60668
9	10159438	0.175305	0.99348	2.48269	9_10159438	0.151638	0.999557	3.32416	0.0237289	0.878185	1.16596	0.139063	0.977709	2.00857	2.24535	0.0247459	1.6065
13	6699955	0.271118	0.999108	3.12388	13_6699955	0.0434908	0.958776	1.73666	0.0398937	0.949262	1.63774	0.205456	0.993479	2.48264	2.24523	0.0247534	1.60637
11	2055294	0.105527	0.969977	1.88045	11_2055294	0.0980065	0.996726	2.71896	0.0407985	0.951487	1.65945	0.244047	0.996751	2.7215	2.24509	0.0247624	1.60621
2	8004510	0.188447	0.995058	2.57985	2_8004510	0.13256	0.999137	3.13363	0.0250369	0.887261	1.21209	0.144843	0.980025	2.05426	2.24496	0.024771	1.60606
6	5873394	0.15337	0.98957	2.31053	6_5873394	0.0260435	0.889108	1.2218	0.0481065	0.965748	1.82168	0.422983	0.999856	3.62503	2.24476	0.0247837	1.60583
9	5326118	0.129281	0.982399	2.10602	9_5326118	0.050928	0.971933	1.90999	0.0853845	0.99276	2.44515	0.210937	0.994095	2.51776	2.24473	0.0247854	1.6058
1	9286705	0.335491	0.999757	3.48859	1_9286705	0.0255158	0.885477	1.20282	0.0446133	0.959656	1.74671	0.21454	0.994466	2.54052	2.24466	0.0247901	1.60572
11	7581913	0.252309	0.99869	3.00908	11_7581913	0.0509787	0.972005	1.91112	0.0258385	0.892406	1.23942	0.260799	0.997587	2.81847	2.24452	0.0247988	1.60557
1	11414371	0.13024	0.982763	2.11448	1_11414371	0.0854466	0.994431	2.53832	0.0354542	0.936498	1.52603	0.257491	0.997439	2.79925	2.24452	0.024799	1.60557
9	10577295	0.215036	0.99714	2.76339	9_10577295	0.0487911	0.968748	1.86271	0.108615	0.996937	2.74094	0.0942663	0.946386	1.61078	2.24445	0.0248032	1.60549
11	7318252	0.156619	0.990267	2.33649	11_7318252	0.0173173	0.804747	0.8587	0.0842825	0.992459	2.43041	0.361888	0.999599	3.35214	2.24444	0.0248043	1.60547
2	416279	0.107366	0.971216	1.89898	2_416279	0.134516	0.999188	3.15154	0.0692386	0.986299	2.20574	0.105579	0.957311	1.7203	2.24414	0.0248235	1.60514
14	7314769	0.150219	0.988836	2.28474	14_7314769	0.117958	0.998515	2.97084	0.0265112	0.896546	1.26212	0.201634	0.993006	2.45756	2.24382	0.0248442	1.60477
10	3297619	0.102163	0.967558	1.84605	10_3297619	0.0807833	0.99315	2.46506	0.0446209	0.95967	1.74687	0.278297	0.998231	2.91659	2.24365	0.0248552	1.60458
7	675051	0.337857	0.999766	3.49839	7_675051	0.0326357	0.924893	1.43877	0.0444108	0.959273	1.74232	0.177601	0.989122	2.2946	2.24352	0.0248633	1.60444
6	1015375	0.10222	0.967606	1.84672	6_1015375	0.222402	0.999947	3.87579	0.0134191	0.757298	0.697637	0.216704	0.994674	2.5539	2.24351	0.0248638	1.60443
9	3190863	0.164044	0.991691	2.39507	9_3190863	0.0470263	0.965753	1.82175	0.0977992	0.995447	2.60806	0.157252	0.984165	2.14856	2.24336	0.0248739	1.60426
8	9093138	0.152853	0.989465	2.30674	8_9093138	0.176864	0.999795	3.53325	0.00623588	0.54412	0.11082	0.297546	0.998746	3.0224	2.2433	0.0248774	1.6042
9	10537326	0.159954	0.990937	2.36304	9_10537326	0.110115	0.997995	2.87745	0.0616699	0.981194	2.07907	0.0985803	0.950886	1.65351	2.24327	0.0248797	1.60416
1	8944664	0.342761	0.999786	3.522	1_8944664	0.0117457	0.706959	0.544522	0.115428	0.997615	2.82217	0.148604	0.9814	2.08357	2.24307	0.0248925	1.60393
6	11748862	0.0308638	0.793642	0.819123	6_11748862	0.0521493	0.973599	1.93653	0.296268	0.999997	4.50356	0.104794	0.956643	1.713	2.24305	0.0248933	1.60392
6	6450619	0.182186	0.994362	2.53403	6_6450619	0.0236176	0.871142	1.13181	0.132684	0.998698	3.01089	0.177689	0.989143	2.29534	2.24302	0.0248958	1.60387
6	5873357	0.201463	0.996223	2.67134	6_5873357	0.0295715	0.910255	1.34233	0.0355427	0.936794	1.5284	0.37822	0.999697	3.42926	2.24283	0.0249076	1.60367
1	16421225	0.134619	0.984334	2.15282	1_16421225	0.0934705	0.996056	2.65684	0.0698753	0.986645	2.21574	0.131178	0.974133	1.94533	2.24268	0.0249174	1.6035
1	15689631	0.181192	0.99424	2.52651	1_15689631	0.0882625	0.995064	2.58029	0.0182886	0.827977	0.946201	0.278423	0.998235	2.91744	2.24261	0.0249221	1.60342
13	2405637	0.257464	0.998824	3.04169	13_2405637	0.102386	0.997265	2.77801	0.00365264	0.374631	-0.319612	0.387382	0.99974	3.47026	2.24259	0.0249234	1.60339
14	7238154	0.124993	0.98065	2.06737	14_7238154	0.138448	0.999301	3.19489	0.0414054	0.952919	1.67384	0.142267	0.979025	2.03401	2.24253	0.0249271	1.60333
3	10527365	0.107063	0.971012	1.89587	3_10527365	0.179739	0.999812	3.55652	0.00554415	0.50755	0.0189274	0.392527	0.999765	3.49766	2.24225	0.0249455	1.60301
16	4327093	0.411131	0.999939	3.84361	16_4327093	0.0505092	0.971331	1.90073	0.0104971	0.69414	0.507619	0.243248	0.996704	2.71678	2.24219	0.0249494	1.60294
1	3800590	0.0480218	0.875375	1.15217	1_3800590	0.158377	0.999641	3.38242	0.057057	0.977085	1.99696	0.198455	0.992587	2.43658	2.24203	0.0249593	1.60277
2	4900497	0.0819672	0.947875	1.62459	2_4900497	0.268293	0.999988	4.21643	0.025641	0.891164	1.23274	0.125	0.970871	1.89375	2.24188	0.0249694	1.60259
3	2229354	0.162886	0.991483	2.38597	3_2229354	0.0348706	0.933925	1.50568	0.149038	0.99929	3.19072	0.123913	0.970259	1.88461	2.24174	0.0249779	1.60244
10	12139903	0.240057	0.998305	2.93001	10_12139903	0.0417189	0.954658	1.6918	0.0633623	0.982506	2.1085	0.169268	0.987329	2.23614	2.24161	0.0249864	1.6023
3	7193605	0.149567	0.98867	2.27912	3_7193605	0.108141	0.997835	2.8531	0.0597422	0.979589	2.04533	0.113015	0.963153	1.78851	2.24151	0.0249928	1.60218
9	5157577	0.108438	0.971911	1.90966	9_5157577	0.0518891	0.973259	1.93101	0.0598028	0.979642	2.04641	0.30799	0.998961	3.07887	2.24149	0.0249946	1.60215
16	260897	0.142881	0.986916	2.22372	16_260897	0.0951859	0.996323	2.6804	0.0314047	0.921296	1.41384	0.231842	0.995949	2.64776	2.24143	0.0249983	1.60209
12	5469874	0.277916	0.999221	3.16373	12_5469874	0.0171611	0.80259	0.85091	0.06669	0.984771	2.16408	0.2553	0.997339	2.78687	2.2414	0.0250004	1.60205
11	1022821	0.291699	0.999414	3.24562	11_1022821	0.105019	0.997544	2.81278	0.00693702	0.576342	0.192543	0.242898	0.996682	2.71457	2.24138	0.0250016	1.60203
1	8480580	0.279254	0.999243	3.17198	1_8480580	0.0423249	0.956106	1.70718	0.077495	0.990185	2.33334	0.109065	0.96019	1.75289	2.24135	0.0250036	1.602
8	9075246	0.327379	0.999715	3.44585	8_9075246	0.0299605	0.912283	1.35495	0.0330299	0.927905	1.46037	0.24113	0.996577	2.7042	2.24134	0.0250039	1.60199
6	6210960	0.145949	0.987745	2.24903	6_6210960	0.0666792	0.987011	2.22653	0.0627722	0.982068	2.09847	0.191498	0.991596	2.39086	2.24122	0.0250115	1.60186
7	8633172	0.158541	0.990653	2.35159	7_8633172	0.0668378	0.987107	2.22941	0.0724461	0.987974	2.2563	0.154434	0.983309	2.12745	2.24119	0.0250138	1.60182
2	8098324	0.0417031	0.85102	1.04082	2_8098324	0.0645772	0.985663	2.18793	0.148646	0.999278	3.18583	0.216062	0.994614	2.55002	2.24115	0.0250164	1.60178
11	2972756	0.27605	0.999194	3.15366	11_2972756	0.0664551	0.986876	2.22251	0.0230276	0.872839	1.13991	0.200157	0.992821	2.44818	2.24107	0.0250218	1.60168
8	9328038	0.167801	0.992322	2.42389	8_9328038	0.113392	0.998234	2.91713	0.0201534	0.847772	1.02693	0.223474	0.995278	2.59555	2.24087	0.0250344	1.60146
8	6909187	0.312532	0.999611	3.36073	8_6909187	0.0313927	0.919347	1.40069	0.0160438	0.79948	0.839767	0.363871	0.999613	3.36186	2.24076	0.0250416	1.60134
10	5298273	0.25069	0.998644	2.99869	10_5298273	0.0599915	0.9821	2.09918	0.0370891	0.94164	1.56869	0.177744	0.989154	2.29571	2.24057	0.0250541	1.60112
12	3601396	0.0861421	0.952819	1.67282	12_3601396	0.124268	0.998835	3.04448	0.0398072	0.949043	1.63565	0.225585	0.995458	2.60889	2.24046	0.0250611	1.601
6	11748031	0.0132551	0.60663	0.270545	6_11748031	0.073448	0.990482	2.34482	0.181149	0.999783	3.51906	0.262323	0.997654	2.82741	2.24046	0.0250612	1.601
11	1845523	0.114868	0.975711	1.97227	11_1845523	0.0713295	0.989519	2.30866	0.114214	0.997511	2.80847	0.122422	0.969383	1.8718	2.2403	0.0250713	1.60082
[truncated: 56,333 more rows]
