# Supplementary material for: Genome-wide patterns of differentiation within and among U.S. commercial honey bee stocks
Source: BMC Genomics. 2020 Oct 8;21:704. doi: 10.1186/s12864-020-07111-x (PMC7545854; doi:10.1186/s12864-020-07111-x)
Supplement: Supplementary file 5 — Additional file 5 : Supplemental File 1. R code used to find overlapping SNPs for PCA analysis. [file 12864_2020_7111_MOESM5_ESM.r]

#-----------------------------------------------------------------------------
#README
#-----------------------------------------------------------------------------

#The purpose of this script is to conduct a marker association analysis with
#the Weaver data set which includes VSH.

#input:
#Allele_freq_consensus.rds
#pop_factor.rds

#output:
#
#

#-----------------------------------------------------------------------------
#Libraries and options
#-----------------------------------------------------------------------------

#libraries
pkgs <- c("tidyverse", "magrittr", "data.table", "adegenet", "RColorBrewer",
          "GenomicRanges", "SNPRelate", "ape", "Rtsne", "plotly", "dbscan",
          "adegenet", "MASS", "igraph", "gplots", "ggtree")
invisible(lapply(pkgs, library, character.only = T, 
                 lib.loc = "/Users/arian.avalos/Library/R/3.6/library"))
rm(pkgs); gc()

#options
options(stringsAsFactors = F, scipen = 999)
set.seed(12345)

#-----------------------------------------------------------------------------
#Analyze the data
#-----------------------------------------------------------------------------

#read in the data
gahb.seq   <- snpgdsOpen("../../2017_gahb_aggression_gwas/out/gwas_individual/worker_mvcall.phasedimputed.snp_subset.gds")
stock.seq  <- snpgdsOpen("../data/hilo.gds")
stock.geno <- readRDS("../data/stock.geno_wHilo.rds")
stock.pop  <- readRDS("../data/stock.pop_factor_wHilo.rds")

#create a color vector
stock.col <- setNames(c("orange",  "black", "purple", 
                        "red",  "green", "brown", 
                        "blue", "darkturquoise"), 
                      levels(stock.pop))

#filter by allele frequency
#create the filter
stock.idx <- stock.geno %>% colMeans %>% {. >= 0.95 | . <= 0.05} %>% `!` (.)
#apply the filter
stock.sub <- stock.geno[, stock.idx]

#create the PCA
stock.pca <- prcomp(stock.sub, center = T, scale. = F)

#visualize the PCA
#2D
#quartz(width = 11, height = 11)
#X11(width = 11, height = 11)
plot(stock.pca$x[, 1], stock.pca$x[, 2], pch = 1, lwd = 3, 
     col = stock.col[stock.pop], bty = "n", tck = 0.01,
     xlab = "PC1", ylab = "PC2",
     xlim = quantile(stock.pca$x[, 1], c(0, 1)) + c(- 10, 10),
     ylim = quantile(stock.pca$x[, 2], c(0, 1)) + c(- 10, 10))
abline(h = 0, v = 0, col = "grey80", lty = 3, lwd = 2)
legend(x = "topright", legend = names(stock.col), bty = "n",
       col = stock.col, pch = 1, pt.lwd = 2, cex = 0.5)
#3D
stock.pca.df <- data.frame(stock = stock.pop, stock.pca$x[, 1:3])
p <- plot_ly(stock.pca.df, x = ~PC1, y = ~PC2, z = ~PC3, 
             color = ~stock, colors = col2hex(stock.col),
             text = ~stock) %>%
  add_markers() %>%
  layout(scene = list(xaxis = list(title = 'PC1'),
                      yaxis = list(title = 'PC2'),
                      zaxis = list(title = 'PC3')))
p

#-----------------------------------------------------------------------------
#Conduct the cluster analysis
#-----------------------------------------------------------------------------

#optimal k via BIC
stock.k <- lapply(1:10, function(i) {
  tmp = kmeans(stock.pca$x, iter.max = 5000, centers = i, nstart = 1000)
  out = (length(tmp$cluster) * log(tmp$tot.withinss / length(tmp$cluster))) + 
    (nrow(tmp$centers) * log(length(tmp$cluster)))
  return(out)
}) %>% unlist
#NOTE: optimal k = 3
#clusterfing vector
stock.clus <- kmeans(x = stock.pca$x, centers = 3, 
                     iter.max = 5000, nstart = 1000)

#visualize
#create a color vector
stock.clus.col <- setNames(brewer.pal(nrow(stock.clus$centers), "Dark2"), 
                           1:nrow(stock.clus$centers))
#table plot
#create the table vector
stock.clus.tab    <- table(stock.pop, stock.clus$cluster)
#create the symbol size vector
stock.clus.tab.sq <- stock.clus.tab %>%
  {sqrt(.) * (diff(range(colSums(.))) / 200) / max(sqrt(.))} %>% 
  #stupid R non-conversion
  as.list %>% unlist
#quartz(width = 11, height = 11)
#X11(width = 11, height = 11)
par(mar = c(0.5, 0.5, 3, 6))
plot(0, 0, type = "n", axes = F, xaxs = "i", yaxs = "i",
     xlim = c(1, 5), 
     ylim = c(1, nrow(stock.clus.tab) + 2), 
     xlab = "\n", ylab = "\n")
abline(h = 1:(nrow(stock.clus.tab) + 2), v = 1:5, 
       col = "grey40", lty = 3)
box()
symbols(rep(2:4, each = nrow(stock.clus.tab)),
        rep(1:nrow(stock.clus.tab), 3) + 1, 
        squares = stock.clus.tab.sq,
        bg = rep(stock.clus.col, each = nrow(stock.clus.tab)), 
        fg = 0, add = T, inches = F)
axis(side = 3, at = c(2:4), labels = paste0("Cluster ", 1:3), col = 0, col.ticks = 1)
axis(side = 4, at = 1:nrow(stock.clus.tab) + 1, labels = row.names(stock.clus.tab), las = 1)
#2D
#quartz(width = 11, height = 11)
#X11(width = 11, height = 11)
plot(stock.pca$x[, 1], stock.pca$x[, 2], pch = 1, lwd = 3, 
     col = stock.clus.col[stock.clus$cluster], bty = "n", tck = 0.01,
     xlab = "PC1", ylab = "PC2",
     xlim = quantile(stock.pca$x[, 1], c(0, 1)) + c(- 10, 10),
     ylim = quantile(stock.pca$x[, 2], c(0, 1)) + c(- 10, 10))
abline(h = 0, v = 0, col = "grey80", lty = 3, lwd = 2)
legend(x = "topright", legend = paste0("Cluster ", names(stock.clus.col)), 
       bty = "n", col = stock.clus.col, pch = 1, pt.lwd = 2, cex = 0.5)
#3D
stock.pca.df$clus <- factor(stock.clus$cluster)
g <- plot_ly(stock.pca.df, x = ~PC1, y = ~PC2, z = ~PC3, 
             color = ~clus, colors = stock.clus.col,
             text = ~stock) %>%
  add_markers() %>%
  layout(scene = list(xaxis = list(title = 'PC1'),
                      yaxis = list(title = 'PC2'),
                      zaxis = list(title = 'PC3')))
g

#-----------------------------------------------------------------------------
#Examine the relationship network
#-----------------------------------------------------------------------------

#build the tree
stock.nj  <- bionj(stock.sub %>% dist(upper = T) %>% as.matrix)

#adjust the labels to show only relevant information
stock.nj$tip.label <- stock.nj$tip.label %>% 
  {gsub("\\d+.vars.vcf.gz_AF", "", .)}

#normalize the branch lengths to 1
stock.nj$edge.length <- rep(1, length(stock.nj$edge.length))

#visualize
#plot (note ggtree takes some time)
cairo_ps("../out/stock_nj_tree.eps", width = 8, height = 8, family = "sans")
#quartz(width = 8, height = 8)
#X11(width = 8, height = 8)
ggtree(tr = stock.nj, layout = "daylight") +
  geom_tippoint(color = stock.clus.col[stock.clus$cluster], 
                shape = 16, size = 3) +
  geom_tiplab(size = 3, color = "black")
dev.off()

#-----------------------------------------------------------------------------
#Conduct DAPC
#-----------------------------------------------------------------------------

#execute the LDA with the candidate clusters
stock.lda <- lda(stock.clus$cluster ~ stock.pca$x[, 1:37])

#reduce the dimensions
stock.dapc <- stock.pca$x[, 1:37] %*% stock.lda$scaling

#visualize
plot(0, 0, type = "n", xlab = "DA1", ylab = "DA2",
     xlim = quantile(stock.dapc[, 1], c(0, 1)) + c(- 0.5, 0.5),
     ylim = quantile(stock.dapc[, 2], c(0, 1)) + c(- 0.5, 0.5))
text(x = stock.dapc, labels = stock.pop, cex = 0.75, 
     col = stock.clus.col[stock.clus$cluster])
abline(h = 0, v = 0, col = "grey80", lty = 3, lwd = 2)
legend(x = "topright", legend = paste0("Cluster ", names(stock.clus.col)), 
       bty = "n", col = stock.clus.col, pch = 1, pt.lwd = 2, cex = 0.5)

#CONCLUSION: largely unnecessary, the genetic differences are simple enough
#that this visualiztion just exagerates it. Better to go with the simplified
#or 3D plot.

#-----------------------------------------------------------------------------
#DEPRECATED - Unnecessary plus filled with uncertainty
#-----------------------------------------------------------------------------

#create the tSNE
stock.tsne <- Rtsne(stock.geno, dims = 3, perplexity = 27,
                    max_iter = 10000, check_duplicates = F)

#cluster the tSNE
kNNdistplot(stock.tsne$Y, k = sqrt(length(stock.pop)))
stock.clus <- kNN(stock.tsne$Y, k = sqrt(length(stock.pop)))
stock.clus <- dbscan(stock.tsne$Y, eps = 1.25, minPts = 3)

#visualize the tSNE
plot(stock.tsne$Y[, 1], stock.tsne$Y[, 2], pch = 1, lwd = 3, 
     col = stock.col[stock.pop], bty = "n", tck = 0.01,
     xlab = "tSNE 1", ylab = "tSNE 2",
     xlim = c(min(stock.tsne$Y[, 1]), max(stock.tsne$Y[, 1])) + c(- 1, 1),
     ylim = c(min(stock.tsne$Y[, 2]), max(stock.tsne$Y[, 2])) + c(- 1, 1)
)
abline(h = 0, v = 0, col = "grey80", lty = 3, lwd = 2)
legend(x = "topright", legend = names(stock.col), bty = "n",
       col = stock.col, pch = 1, pt.lwd = 2, cex = 0.5)


plot_ly(x = stock.tsne$Y[, 1], y = stock.tsne$Y[, 2], z = stock.tsne$Y[, 3],
        color = stock.pop, 
        colors = stock.col,
        text = stock.pop)


#### Loop to keep all SNPs
#Using a dataframe we first remove non-standard chromosome
SNPdata<-SNPdata[!grepl("NW", SNPdata$Chr),]
SNPdata<-SNPdata[!grepl("NC_001566.1", SNPdata$Chr),]
#Create a column with a standard format to match against
SNPdata$site<- paste(SNPdata$Chr,SNPdata$Pos, sep = "__") 
#Remove Duplicates
SNPdata <- SNPdata[!duplicated(SNPdata$site), c(4,3)]
count = 3

#merge all Allele frequency files in a directory
for(i in list.files(pattern ="_AF$")){
  
  temp <- fread(list.files(pattern=i))
  temp<-temp[!grepl("NW", temp$Chr),]
  temp<-temp[!grepl("NC_001566.1", temp$Chr),]
  temp$site<- paste(temp$Chr,temp$Pos, sep = "__") 
  temp <- temp[!duplicated(temp$site), c(4,3)]
  SNPdata <- merge(SNPdata, temp, by = c("site"), all=TRUE)
  colnames(SNPdata)[count] = i
  count= count +1
  
  print(i)
  
}   

### extract unique SNPS


library(data.table)
setwd("/Volumes/ProDisk/Stockseq2/FST_estimation/")

files <- c(list.files(pattern ="*woo*"))
infile <- lapply(files, fread)
alldataaf <- lapply(rapply(infile, function(x) gsub("1:2=", "",x) , how = "list"), as.data.frame)

for(i in 1:length(files)){
  alldataaf[[i]]$V6 <-  as.numeric(as.character(alldataaf[[i]]$V6))
}
names(alldataaf) <- c(list.files(pattern ="*woo*"))

fst <- c()
for(i in 1:length(files)){
  fst <- c(fst,mean(alldataaf[[i]]$V6, na.rm = TRUE))
}


for(i in 1:length(files)){
  alldataaf[[i]]$V6 <-  as.numeric(as.character(alldataaf[[i]]$V6))
  alldataaf[[i]]<-alldataaf[[i]][!grepl("NW", alldataaf[[i]]$V1),]
  alldataaf[[i]]<-alldataaf[[i]][!grepl("NC_001566.1", alldataaf[[i]]$V1),]
  alldataaf[[i]]$site<- paste(alldataaf[[i]]$V1,alldataaf[[i]]$V2, sep = "__") 
  alldataaf[[files[i]]]<-subset(alldataaf[[i]], V6 >= quantile(V6, 0.99))
  ###	alldataaf[[i]] <- alldataaf[[i]][!duplicated(alldataaf[[i]]$site), c(4,3)]
  
}
uniquesnp <- Reduce(function(...) merge(...,by = "site") , list(alldataaf[[files[1]]],alldataaf[[files[2]]],alldataaf[[files[3]]],alldataaf[[files[4]]],alldataaf[[files[5]]],alldataaf[[files[6]]],alldataaf[[files[7]]]))
nrow(uniquesnp)

rus <-uniquesnp[,c(2,3,1,7,13,19,25,31,37,43)]

### Calculating CSS

library(dplyr) #this one if don doesn twork not reduce
library(tidyr)
library(tidyverse) #this is for the reduce function
library(data.table)
library(plyr)

fst<- fread("/Volumes/ProDisk/Stockseq2/FST_estimation/AdditionalFiles_Italians/true_ital_hilo_pol_russ_mnh.mpileup_sync.fst")

from <-c("NC_037638.1","NC_037639.1","NC_037640.1","NC_037641.1","NC_037642.1","NC_037643.1","NC_037644.1","NC_037645.1","NC_037646.1","NC_037647.1","NC_037648.1","NC_037649.1","NC_037650.1","NC_037651.1","NC_037652.1", "NC_037653.1")
to <- c(1:16)


ital_pol_rus<- fst
ital_pol_rus$V7 <- sub("1:3=", "",ital_pol_rus$V7)
ital_pol_rus$V7 <- as.numeric(as.character(ital_pol_rus$V7))

ital_pol_rus$V8 <- sub("1:4=", "",ital_pol_rus$V8)
ital_pol_rus$V8 <- as.numeric(as.character(ital_pol_rus$V8))

ital_pol_rus$V9 <- sub("1:5=", "",ital_pol_rus$V9)
ital_pol_rus$V9 <- as.numeric(as.character(ital_pol_rus$V9))

ital_pol_rus$V10 <- sub("1:6=", "",ital_pol_rus$V10)
ital_pol_rus$V10 <- as.numeric(as.character(ital_pol_rus$V10))


ital_pol_rus <- ital_pol_rus[!grepl("NW",ital_pol_rus$V1),]
ital_pol_rus<-ital_pol_rus[!grepl("NC_001566.1", ital_pol_rus$V1),]
ital_pol_rus$V1 <- mapvalues(ital_pol_rus$V1, from, to)
ital_pol_rus$V1 <- as.numeric(ital_pol_rus$V1)

hilo <- ital_pol_rus[,c(1,2,7)]
pol <- ital_pol_rus[,c(1,2,8)]
russ <- ital_pol_rus[,c(1,2,9)]
mnh <- ital_pol_rus[,c(1,2,10)]

fst<- list(pol = ital_pol_rus[,c(1,2,8)],
           russ = ital_pol_rus[,c(1,2,9)],
           mnh = ital_pol_rus[,c(1,2,10)], hilo = ital_pol_rus[,c(1,2,7)])

##fst<- list(pol = ital_pol_rus[,c(1,2,8)])

fst$mnh$rank <- rank(-fst$mnh$V10)/length(fst$mnh$V10)
fst$pol$rank <- rank(-fst$pol$V8)/length(fst$pol$V8)
fst$russ$rank <- rank(-fst$russ$V9)/length(fst$russ$V9)
fst$hilo$rank <- rank(-fst$hilo$V7)/length(fst$hilo$V7)


fst$pol$z <- qnorm(fst$pol$rank)
fst$mnh$z <- qnorm(fst$mnh$rank)
fst$russ$z <- qnorm(fst$russ$rank)
fst$hilo$z <- qnorm(fst$hilo$rank)


fst$russ$Pos <- paste(fst$russ$V1, fst$russ$V2, sep = "_")
fst$mnh$Pos <- paste(fst$mnh$V1, fst$mnh$V2, sep ="_")
fst$pol$Pos <- paste(fst$pol$V1, fst$pol$V2, sep = "_")
fst$hilo$Pos <- paste(fst$hilo$V1, fst$hilo$V2, sep = "_")


fst <- fst %>% reduce(inner_join, by = "Pos")
head(fst)

#fst$zbar <- rowMeans(fst[,c(5,11)])
fst$zbar <- rowMeans(fst[,c(5,11,16,21)])

fst$CSS <- (2*pnorm(-fst$zbar))
fst$CSS <- as.numeric(fst$CSS)
fst2<-fst[is.finite(fst$zbar), ]


fst$CSS <- (2*pnorm(-fst$pol.z))
fst$CSS <- as.numeric(fst$CSS)
fst2<-fst[is.finite(fst$zbar), ]


fst2$logp <- -log10(fst2$CSS)
###NC_037638.1     1976    1       1.000   72.0    1:2=0.01063948  1:3=0.02002521 ###
###
###1:4=0.00417343  2:3=0.00481609  2:4=0.00532433  3:4=0.01209045
ital_pol_rus<- fst
ital_pol_rus$V6 <- sub("1:2=", "",ital_pol_rus$V6)
ital_pol_rus$V6 <- as.numeric(as.character(ital_pol_rus$V6))

ital_pol_rus$V7 <- sub("1:3=", "",ital_pol_rus$V7)
ital_pol_rus$V7 <- as.numeric(as.character(ital_pol_rus$V7))

ital_pol_rus$V8 <- sub("1:4=", "",ital_pol_rus$V8)
ital_pol_rus$V8 <- as.numeric(as.character(ital_pol_rus$V8))


ital_pol_rus$V9 <- sub("2:3=", "",ital_pol_rus$V9)
ital_pol_rus$V9 <- as.numeric(as.character(ital_pol_rus$V9))

ital_pol_rus$V10 <- sub("2:4=", "",ital_pol_rus$V10)
ital_pol_rus$V10 <- as.numeric(as.character(ital_pol_rus$V10))

ital_pol_rus$V11 <- sub("3:4=", "",ital_pol_rus$V11)
ital_pol_rus$V11 <- as.numeric(as.character(ital_pol_rus$V11))


#pop_sd <- sd(mnh$rank)*sqrt((length(mnh$rank)-1)/(length(mnh$rank)))
#pop_mean <- mean(mnh$rank)

#z <- (13 - pop_mean)/ pop_sd

#scale() # does the same thing

pol <- ital_pol_rus[,c(1,2,6)]
russ <- ital_pol_rus[,c(1,2,7)]
mnh <- ital_pol_rus[,c(1,2,8)]
pr<- ital_pol_rus[,c(1,2,9)]
pm<- ital_pol_rus[,c(1,2,10)]
rm<- ital_pol_rus[,c(1,2,11)]

fst<- list(pol = ital_pol_rus[,c(1,2,6)],
           russ = ital_pol_rus[,c(1,2,7)],
           mnh = ital_pol_rus[,c(1,2,8)],
           pr= ital_pol_rus[,c(1,2,9)],
           pm= ital_pol_rus[,c(1,2,10)],
           rm= ital_pol_rus[,c(1,2,11)])

fst$mnh$rank <- rank(-fst$mnh$V8)/length(fst$mnh$V8)
fst$pol$rank <- rank(-fst$pol$V6)/length(fst$pol$V6)
fst$russ$rank <- rank(-fst$russ$V7)/length(fst$russ$V7)
fst$pr$rank <- rank(fst$pr$V9)/length(fst$pr$V9)
fst$pm$rank<- rank(fst$pm$V10)/length(fst$pm$V10)
fst$rm$rank<- rank(fst$rm$V11)/length(fst$rm$V11)


### Allele frequency analysis

library(SNPRelate)

vcf.fn <- "./allsamplesmerged.vcf"


snpgdsVCF2GDS(vcf.fn, "test.gds", method="biallelic.only")

snpgdsSummary("test.gds")

genofile <- snpgdsOpen("test.gds")

pca <- snpgdsPCA(genofile, num.thread=4, autosome.only=FALSE)
sample.id <- read.gdsn(index.gdsn(genofile, "sample.id"))

pop_code <- c(rep("Carniolan", 12), rep("KItalian", 12), rep("Kona",12), rep("MNHyg", 12), rep("Pol",12), rep("Russian",12), rep("Wooten",12))
tab <- data.frame(sample.id = pca$sample.id,
                  pop = factor(pop_code)[match(pca$sample.id, sample.id)],
                  EV1 = pca$eigenvect[,1],    # the first eigenvector
                  EV2 = pca$eigenvect[,2],    # the second eigenvector
                  stringsAsFactors = FALSE)
head(tab)

plot(tab$EV2, tab$EV1, col=as.integer(tab$pop), xlab="eigenvect or 2", ylab="eigenvector 1")
text(tab$EV2, tab$EV1, labels=tab$sample.id, cex= 0.7)
legend("topleft", legend=levels(tab$pop), pch="o", col=1:nlevels(tab$pop))
pc.percent <- pca$varprop*100
head(round(pc.percent, 2))
lbls <- paste("PC", 1:4, "\n", format(pc.percent[1:4], digits=2), "%", sep="")
pairs(pca$eigenvect[,1:4], col=tab$pop, labels=lbls)
ibs <- snpgdsIBS(genofile, num.thread=4, autosome.only=FALSE)

pop.idx <- order(pop_code)

image(ibs$ibs[pop.idx, pop.idx], col=terrain.colors(16))
loc <- cmdscale(1 - ibs$ibs, k = 2)
x <- loc[, 1]; y <- loc[, 2]
race <- as.factor(pop_code)

plot(x, y, col=race, xlab = "", ylab = "",
     main = "Multidimensional Scaling Analysis (IBS)")
legend("bottomleft", legend=levels(race), pch="o", text.col=1:nlevels(race))

set.seed(100)
ibs.hc <- snpgdsHCluster(snpgdsIBS(genofile, num.thread=4, autosome.only = FALSE))

rv <- snpgdsCutTree(ibs.hc)

plot(rv$dendrogram, leaflab="none", main="HapMap Phase II")

rv2 <- snpgdsCutTree(ibs.hc, samp.group=as.factor(pop_code))


plot(rv2$dendrogram, leaflab="none", main="HapMap Phase II")
legend("topright", legend=levels(race), col=1:nlevels(race), pch=19, ncol=4)


plot(rv2$dendrogram, main="HapMap Phase II")
legend("topright", legend=levels(race), col=1:nlevels(race), pch=19, ncol=4)

chr <- read.gdsn(index.gdsn(genofile, "snp.chromosome"))
CORR <- snpgdsPCACorr(pca, genofile, eig.which=1:4)

savepar <- par(mfrow=c(2,1), mai=c(0.45, 0.55, 0.1, 0.25))
for (i in 1:2)
{
  plot(abs(CORR$snpcorr[i,]), ylim=c(0,1), xlab="", ylab=paste("PC", i),
       col=chr, pch="+")
}

library(pcadapt)

vcf.fn <- "./allsamplesmerged.vcf"
bed.fn <- "~/Desktop/testfile.bed.bed"
filename <- read.pcadapt(bed.fn, type = "pool")
x <- pcadapt(input = filename, K = 20) 
plot(x, option = "screeplot")

plot(x, option = "scores", pop = pop_code)

padj <- p.adjust(x$pvalues,method="bonferroni")
alpha <- 0.1
outliers <- which(padj < alpha)
length(outliers)

padj <- p.adjust(x$pvalues, method = "BH")
alpha <- 0.1
outliers <- which(padj < alpha)
length(outliers)
